# Supplementary material for: Understanding the Physiological and Molecular Basis for Differences in Nitrogen Use Efficiency in the Parents of a Winter Wheat MAGIC Population
Source: Plants (Basel). 2024 Nov 28;13(23):3331. doi: 10.3390/plants13233331 (PMC11644404; doi:10.3390/plants13233331)
Supplement: Supplementary file 1 [file plants-13-03331-s001.zip]

Archive with 2 entries (2 files):
- Suppl. Table 2.xlsx
- Suppl Table 1.xlsx
