# Supplementary material for: Understanding the Physiological and Molecular Basis for Differences in Nitrogen Use Efficiency in the Parents of a Winter Wheat MAGIC Population
Source: Plants (Basel). 2024 Nov 28;13(23):3331. doi: 10.3390/plants13233331 (PMC11644404; doi:10.3390/plants13233331)
Supplement: Supplementary file 1 [file plants-13-03331-s001.zip › Suppl. Table 2.xlsx]

## Sheet: HX_GO
GO_acc	term_type	Term	queryitem	querytotal	bgitem	bgtotal	pvalue	FDR	entries
GO:0043094	P	cellular metabolic compound salvage	21	380	748	85761	5.9e-11	3.8e-07	// TraesCS7D02G261800 // TraesCS5A02G098700 // TraesCS3A02G234800 // TraesCS5B02G018700 // TraesCS3A02G265900 // TraesCS5D02G172700 // TraesCS7A02G260800 // TraesCS5D02G110900 // TraesCS4B02G009200 // TraesCS4A02G027800 // TraesCS7A02G262900 // TraesCS6B02G302700 // TraesCS1B02G148500 // TraesCS2D02G065500 // TraesCS5D02G292800 // TraesCS1A02G444300 // TraesCS1A02G092700 // TraesCS1A02G120900 // …
GO:1901564	P	organonitrogen compound metabolic process	107	380	13333	85761	3.5e-10	1.1e-06	// TraesCS5B02G418600 // TraesCS4B02G248500 // TraesCS2B02G255900 // TraesCS5B02G469500 // TraesCS2B02G013600 // TraesCS4B02G188200 // TraesCS7A02G422500 // TraesCS2A02G467900 // TraesCS3B02G139700 // TraesCS3A02G513700 // TraesCS3B02G011900 // TraesCS5D02G292800 // TraesCS2B02G060800 // TraesCS6D02G222900 // TraesCS3A02G265900 // TraesCS2D02G102100 // TraesCS7B02G482000 // TraesCS6A02G046900 // …
GO:0044281	P	small molecule metabolic process	114	380	14959	85761	1.6e-09	3.4e-06	// TraesCS5B02G418600 // TraesCS7B02G130200 // TraesCS4B02G248500 // TraesCS2B02G255900 // TraesCS5B02G469500 // TraesCS2B02G013600 // TraesCS4B02G188200 // TraesCS7A02G422500 // TraesCS7A02G271400 // TraesCS2A02G467900 // TraesCS3B02G139700 // TraesCS5D02G292800 // TraesCS5B02G145900 // TraesCS4A02G315700 // TraesCS2B02G060800 // TraesCS6D02G222900 // TraesCS3A02G265900 // TraesCS2D02G102100 // …
GO:0009853	P	photorespiration	16	380	601	85761	2.4e-08	2.6e-05	// TraesCS7D02G261800 // TraesCS1D02G037300 // TraesCS5B02G018700 // TraesCS3A02G265900 // TraesCS5D02G172700 // TraesCS7A02G260800 // TraesCS2A02G234200 // TraesCS4B02G009200 // TraesCS7A02G262900 // TraesCS6B02G302700 // TraesCS1B02G148500 // TraesCS2D02G065500 // TraesCS1A02G444300 // TraesCS1A02G092700 // TraesCS3D02G109500 // TraesCS3A02G234800
GO:0010038	P	response to metal ion	47	380	4300	85761	1.8e-08	2.6e-05	// TraesCS5B02G018700 // TraesCS1D02G191100 // TraesCS5A02G260600 // TraesCS1A02G404500 // TraesCS4A02G174100 // TraesCS7B02G137600 // TraesCS6B02G302700 // TraesCS2D02G361100 // TraesCS6B02G276800 // TraesCS3A02G234800 // TraesCS7B02G446900 // TraesCS3A02G478800 // TraesCS2A02G467900 // TraesCS7B02G437600 // TraesCS5B02G089200 // TraesCS1B02G165900 // TraesCS5A02G208900 // TraesCS5B02G179700 // …
GO:0009116	P	nucleoside metabolic process	29	380	1938	85761	2.3e-08	2.6e-05	// TraesCS5B02G418600 // TraesCS5B02G018700 // TraesCS7B02G137600 // TraesCS6B02G302700 // TraesCS1B02G148500 // TraesCS1A02G444300 // TraesCS1A02G404500 // TraesCS3A02G234800 // TraesCS7B02G446900 // TraesCS7B02G437600 // TraesCS7A02G489500 // TraesCS2A02G212100 // TraesCS1B02G165900 // TraesCS5D02G292800 // TraesCS2A02G234200 // TraesCS3A02G265900 // TraesCS5D02G110900 // TraesCS2D02G102100 // …
GO:1901566	P	organonitrogen compound biosynthetic process	79	380	9493	85761	3.3e-08	3e-05	// TraesCS5B02G418600 // TraesCS1A02G076100 // TraesCS6D02G243700 // TraesCS2B02G255900 // TraesCS6D02G293200 // TraesCS7A02G260800 // TraesCS4A02G043800 // TraesCS1D02G000800 // TraesCS2B02G013600 // TraesCS6B02G302700 // TraesCS3B02G048900 // TraesCS4D02G189600 // TraesCS1A02G444300 // TraesCS3B02G007200 // TraesCS7B02G456200 // TraesCS6B02G249300 // TraesCS4B02G188200 // TraesCS7A02G422500 // …
GO:0019752	P	carboxylic acid metabolic process	79	380	9596	85761	5.1e-08	4.2e-05	// TraesCS5B02G418600 // TraesCS1A02G076100 // TraesCS7B02G130200 // TraesCS2D02G029800 // TraesCS2B02G255900 // TraesCS1A02G072000 // TraesCS4A02G027800 // TraesCS2B02G264200 // TraesCS1A02G404500 // TraesCS2B02G060800 // TraesCS7B02G137600 // TraesCS3B02G553700 // TraesCS4D02G189600 // TraesCS2D02G361100 // TraesCS4B02G188200 // TraesCS6B02G160400 // TraesCS2A02G536200 // TraesCS5B02G018700 // …
GO:0006732	P	coenzyme metabolic process	37	380	3094	85761	7.7e-08	5e-05	// TraesCS1A02G076100 // TraesCS7D02G449700 // TraesCS5B02G018700 // TraesCS2D02G361100 // TraesCS4B02G248500 // TraesCS7B02G137600 // TraesCS1A02G404500 // TraesCS3A02G234800 // TraesCS7B02G446900 // TraesCS2D02G231700 // TraesCS6B02G265600 // TraesCS1A02G092700 // TraesCS4B02G386000 // TraesCS2B02G049200 // TraesCS1B02G165900 // TraesCS5D02G292800 // TraesCS3D02G529200 // TraesCS3D02G359900 // …
GO:0006082	P	organic acid metabolic process	87	380	11065	85761	7e-08	5e-05	// TraesCS5B02G418600 // TraesCS7B02G130200 // TraesCS2B02G255900 // TraesCS7B02G137600 // TraesCS4B02G188200 // TraesCS7A02G422500 // TraesCS2A02G467900 // TraesCS3B02G139700 // TraesCS5B02G145900 // TraesCS4A02G315700 // TraesCS2B02G060800 // TraesCS6D02G222900 // TraesCS2D02G102100 // TraesCS7B02G482000 // TraesCS6A02G046900 // TraesCS2A02G536200 // TraesCS5D02G172800 // TraesCS5B02G154400 // …
GO:0046496	P	nicotinamide nucleotide metabolic process	25	380	1642	85761	1.6e-07	6.7e-05	// TraesCS5B02G018700 // TraesCS2D02G361100 // TraesCS4B02G248500 // TraesCS7B02G137600 // TraesCS1A02G404500 // TraesCS3A02G234800 // TraesCS7B02G446900 // TraesCS7B02G437600 // TraesCS7A02G489500 // TraesCS4B02G386000 // TraesCS1B02G165900 // TraesCS5D02G292800 // TraesCS3D02G529200 // TraesCS2D02G102100 // TraesCS3A02G148800 // TraesCS7D02G283900 // TraesCS3D02G109500 // TraesCS2B02G050400 // …
GO:0051186	P	cofactor metabolic process	44	380	4166	85761	1.4e-07	6.7e-05	// TraesCS1A02G076100 // TraesCS7D02G449700 // TraesCS5B02G018700 // TraesCS1A02G404500 // TraesCS4B02G248500 // TraesCS7B02G137600 // TraesCS2D02G361100 // TraesCS3A02G234800 // TraesCS7B02G446900 // TraesCS2D02G231700 // TraesCS3B02G014900 // TraesCS6B02G265600 // TraesCS1A02G092700 // TraesCS5B02G477800 // TraesCS4B02G386000 // TraesCS5A02G111500 // TraesCS2B02G049200 // TraesCS1B02G165900 // …
GO:0019362	P	pyridine nucleotide metabolic process	25	380	1645	85761	1.6e-07	6.7e-05	// TraesCS5B02G018700 // TraesCS2D02G361100 // TraesCS4B02G248500 // TraesCS7B02G137600 // TraesCS1A02G404500 // TraesCS3A02G234800 // TraesCS7B02G446900 // TraesCS7B02G437600 // TraesCS7A02G489500 // TraesCS4B02G386000 // TraesCS1B02G165900 // TraesCS5D02G292800 // TraesCS3D02G529200 // TraesCS2D02G102100 // TraesCS3A02G148800 // TraesCS7D02G283900 // TraesCS3D02G109500 // TraesCS2B02G050400 // …
GO:0055086	P	nucleobase-containing small molecule metabolic process	45	380	4314	85761	1.4e-07	6.7e-05	// TraesCS5B02G418600 // TraesCS1A02G076100 // TraesCS5B02G018700 // TraesCS7A02G260800 // TraesCS1A02G404500 // TraesCS4B02G248500 // TraesCS7B02G137600 // TraesCS6B02G113200 // TraesCS6B02G302700 // TraesCS1B02G148500 // TraesCS1A02G444300 // TraesCS2D02G361100 // TraesCS6B02G249300 // TraesCS3A02G234800 // TraesCS7B02G446900 // TraesCS7B02G437600 // TraesCS7A02G489500 // TraesCS1A02G107800 // …
GO:0043436	P	oxoacid metabolic process	81	380	10221	85761	1.7e-07	6.7e-05	// TraesCS5B02G418600 // TraesCS1A02G076100 // TraesCS7B02G130200 // TraesCS2D02G029800 // TraesCS2B02G255900 // TraesCS1A02G072000 // TraesCS4A02G027800 // TraesCS2B02G264200 // TraesCS1A02G404500 // TraesCS2B02G060800 // TraesCS7B02G137600 // TraesCS3B02G553700 // TraesCS4D02G189600 // TraesCS2D02G361100 // TraesCS4B02G188200 // TraesCS6B02G160400 // TraesCS2A02G536200 // TraesCS5B02G018700 // …
GO:0009119	P	ribonucleoside metabolic process	27	380	1872	85761	1.5e-07	6.7e-05	// TraesCS5B02G418600 // TraesCS5B02G018700 // TraesCS7B02G137600 // TraesCS6B02G302700 // TraesCS1B02G148500 // TraesCS1A02G444300 // TraesCS1A02G404500 // TraesCS3A02G234800 // TraesCS7B02G446900 // TraesCS7B02G437600 // TraesCS7A02G489500 // TraesCS2A02G212100 // TraesCS1B02G165900 // TraesCS5D02G292800 // TraesCS5D02G110900 // TraesCS2A02G234200 // TraesCS2D02G102100 // TraesCS3D02G109500 // …
GO:0046686	P	response to cadmium ion	36	380	3086	85761	2.1e-07	7.7e-05	// TraesCS5B02G018700 // TraesCS1D02G191100 // TraesCS6A02G059600 // TraesCS7B02G137600 // TraesCS4A02G035700 // TraesCS1A02G404500 // TraesCS3A02G234800 // TraesCS7B02G446900 // TraesCS3A02G478800 // TraesCS2A02G467900 // TraesCS7B02G437600 // TraesCS5B02G089200 // TraesCS1B02G165900 // TraesCS5A02G208900 // TraesCS5D02G172800 // TraesCS2B02G053600 // TraesCS2D02G102100 // TraesCS3D02G109500 // …
GO:0072524	P	pyridine-containing compound metabolic process	25	380	1669	85761	2.1e-07	7.7e-05	// TraesCS5B02G018700 // TraesCS2D02G361100 // TraesCS4B02G248500 // TraesCS7B02G137600 // TraesCS1A02G404500 // TraesCS3A02G234800 // TraesCS7B02G446900 // TraesCS7B02G437600 // TraesCS7A02G489500 // TraesCS4B02G386000 // TraesCS1B02G165900 // TraesCS5D02G292800 // TraesCS3D02G529200 // TraesCS2D02G102100 // TraesCS3A02G148800 // TraesCS7D02G283900 // TraesCS3D02G109500 // TraesCS2B02G050400 // …
GO:0006006	P	glucose metabolic process	19	380	1010	85761	2.4e-07	8.1e-05	// TraesCS3D02G359900 // TraesCS5B02G018700 // TraesCS7A02G489500 // TraesCS4B02G163100 // TraesCS5D02G172700 // TraesCS4B02G248500 // TraesCS7B02G137600 // TraesCS6B02G276800 // TraesCS1B02G165900 // TraesCS4B02G233700 // TraesCS7B02G446900 // TraesCS4A02G151800 // TraesCS1A02G072000 // TraesCS6A02G116500 // TraesCS3D02G109500 // TraesCS6B02G389200 // TraesCS3A02G234800 // TraesCS7A02G271400 // …
GO:0044710	P	single-organism metabolic process	171	380	27869	85761	2.7e-07	8.8e-05	// TraesCS5B02G418600 // TraesCS2A02G051700 // TraesCS7B02G130200 // TraesCS4B02G248500 // TraesCS2B02G255900 // TraesCS5A02G232600 // TraesCS4B02G300100 // TraesCS5B02G469500 // TraesCS2B02G013600 // TraesCS7B02G038300 // TraesCS4B02G188200 // TraesCS7A02G422500 // TraesCS7A02G271400 // TraesCS2A02G467900 // TraesCS3B02G139700 // TraesCS2D02G065500 // TraesCS2A02G586500 // TraesCS6D02G001400 // …
GO:0005996	P	monosaccharide metabolic process	22	380	1400	85761	5.4e-07	0.00017	// TraesCS7B02G130200 // TraesCS5B02G018700 // TraesCS4B02G248500 // TraesCS7B02G137600 // TraesCS3A02G234800 // TraesCS7B02G446900 // TraesCS7B02G437600 // TraesCS1D02G112300 // TraesCS1B02G165900 // TraesCS5D02G292800 // TraesCS7A02G271400 // TraesCS4B02G233700 // TraesCS3D02G359900 // TraesCS4A02G151800 // TraesCS3D02G109500 // TraesCS7A02G489500 // TraesCS4B02G163100 // TraesCS5D02G172700 // …
GO:1901607	P	alpha-amino acid biosynthetic process	27	380	2012	85761	5.7e-07	0.00017	// TraesCS5B02G418600 // TraesCS1A02G076100 // TraesCS5B02G018700 // TraesCS4A02G043800 // TraesCS1D02G000800 // TraesCS4D02G189600 // TraesCS4B02G188200 // TraesCS3B02G014900 // TraesCS2A02G467900 // TraesCS1A02G092700 // TraesCS4D02G318900 // TraesCS5B02G170400 // TraesCS5D02G110900 // TraesCS3D02G359900 // TraesCS7D02G292900 // TraesCS7D02G261800 // TraesCS5B02G154400 // TraesCS3A02G151100 // …
GO:0006090	P	pyruvate metabolic process	25	380	1770	85761	6.2e-07	0.00017	// TraesCS1A02G076100 // TraesCS5B02G018700 // TraesCS7B02G137600 // TraesCS1A02G404500 // TraesCS3A02G234800 // TraesCS7B02G446900 // TraesCS3B02G014900 // TraesCS7B02G437600 // TraesCS7A02G489500 // TraesCS5B02G477800 // TraesCS4B02G386000 // TraesCS1B02G165900 // TraesCS7D02G492200 // TraesCS4A02G315700 // TraesCS2D02G102100 // TraesCS7B02G482000 // TraesCS3D02G359900 // TraesCS3D02G109500 // …
GO:0046128	P	purine ribonucleoside metabolic process	25	380	1778	85761	6.7e-07	0.00018	// TraesCS5B02G418600 // TraesCS5B02G018700 // TraesCS7B02G137600 // TraesCS6B02G302700 // TraesCS1B02G148500 // TraesCS1A02G444300 // TraesCS1A02G404500 // TraesCS3A02G234800 // TraesCS7B02G446900 // TraesCS3D02G306900 // TraesCS7A02G489500 // TraesCS2A02G212100 // TraesCS1B02G165900 // TraesCS5D02G110900 // TraesCS2A02G234200 // TraesCS2D02G102100 // TraesCS3D02G109500 // TraesCS2B02G013600 // …
GO:0019318	P	hexose metabolic process	20	380	1206	85761	7.9e-07	0.00018	// TraesCS3D02G359900 // TraesCS5B02G018700 // TraesCS1D02G112300 // TraesCS4B02G163100 // TraesCS5D02G172700 // TraesCS4B02G248500 // TraesCS7B02G137600 // TraesCS6B02G276800 // TraesCS1B02G165900 // TraesCS4B02G233700 // TraesCS7A02G489500 // TraesCS7B02G446900 // TraesCS4A02G151800 // TraesCS1A02G072000 // TraesCS6A02G116500 // TraesCS3D02G109500 // TraesCS6B02G389200 // TraesCS3A02G234800 // …
GO:0044724	P	single-organism carbohydrate catabolic process	22	380	1428	85761	7.4e-07	0.00018	// TraesCS5B02G018700 // TraesCS4B02G248500 // TraesCS7B02G137600 // TraesCS1A02G404500 // TraesCS3A02G234800 // TraesCS7B02G446900 // TraesCS7B02G437600 // TraesCS7A02G489500 // TraesCS1B02G165900 // TraesCS5D02G292800 // TraesCS7A02G271400 // TraesCS2D02G102100 // TraesCS4A02G151800 // TraesCS3D02G109500 // TraesCS2B02G050400 // TraesCS6B02G331300 // TraesCS4B02G163100 // TraesCS5D02G172700 // …
GO:0042278	P	purine nucleoside metabolic process	25	380	1791	85761	7.6e-07	0.00018	// TraesCS5B02G418600 // TraesCS5B02G018700 // TraesCS7B02G137600 // TraesCS6B02G302700 // TraesCS1B02G148500 // TraesCS1A02G444300 // TraesCS1A02G404500 // TraesCS3A02G234800 // TraesCS7B02G446900 // TraesCS3D02G306900 // TraesCS7A02G489500 // TraesCS2A02G212100 // TraesCS1B02G165900 // TraesCS5D02G110900 // TraesCS2A02G234200 // TraesCS2D02G102100 // TraesCS3D02G109500 // TraesCS2B02G013600 // …
GO:0006081	P	cellular aldehyde metabolic process	23	380	1549	85761	7.6e-07	0.00018	// TraesCS1A02G076100 // TraesCS4B02G248500 // TraesCS1B02G148500 // TraesCS3A02G478800 // TraesCS3B02G014900 // TraesCS6B02G265600 // TraesCS7A02G489500 // TraesCS5B02G477800 // TraesCS4B02G386000 // TraesCS7D02G492200 // TraesCS5D02G292800 // TraesCS3D02G529200 // TraesCS4A02G315700 // TraesCS7B02G482000 // TraesCS3D02G359900 // TraesCS3D02G109500 // TraesCS2B02G050400 // TraesCS5D02G172800 // …
GO:0006733	P	oxidoreduction coenzyme metabolic process	29	380	2341	85761	1.1e-06	0.00023	// TraesCS1A02G076100 // TraesCS7D02G449700 // TraesCS5B02G018700 // TraesCS2D02G361100 // TraesCS4B02G248500 // TraesCS7B02G137600 // TraesCS1A02G404500 // TraesCS3A02G234800 // TraesCS7B02G446900 // TraesCS7B02G437600 // TraesCS7A02G489500 // TraesCS4B02G386000 // TraesCS1B02G165900 // TraesCS5D02G292800 // TraesCS3D02G529200 // TraesCS3D02G359900 // TraesCS2D02G102100 // TraesCS3A02G148800 // …
GO:0019682	P	glyceraldehyde-3-phosphate metabolic process	20	380	1229	85761	1e-06	0.00023	// TraesCS7D02G261800 // TraesCS3B02G014900 // TraesCS1A02G076100 // TraesCS3A02G151100 // TraesCS6B02G265600 // TraesCS2D02G205900 // TraesCS7A02G260800 // TraesCS5B02G477800 // TraesCS3A02G148800 // TraesCS4B02G386000 // TraesCS7B02G482000 // TraesCS7D02G492200 // TraesCS7A02G489500 // TraesCS5D02G292800 // TraesCS3D02G359900 // TraesCS3D02G529200 // TraesCS4B02G248500 // TraesCS3D02G109500 // …
GO:0044283	P	small molecule biosynthetic process	60	380	7111	85761	1.3e-06	0.00028	// TraesCS5B02G418600 // TraesCS1A02G076100 // TraesCS7B02G130200 // TraesCS5B02G018700 // TraesCS4A02G043800 // TraesCS1D02G000800 // TraesCS7B02G137600 // TraesCS3B02G553700 // TraesCS4D02G189600 // TraesCS7D02G449700 // TraesCS5A02G128300 // TraesCS4B02G188200 // TraesCS6B02G160400 // TraesCS7B02G446900 // TraesCS3B02G014900 // TraesCS2A02G467900 // TraesCS6B02G265600 // TraesCS1A02G092700 // …
GO:0019637	P	organophosphate metabolic process	52	380	5805	85761	1.4e-06	0.00028	// TraesCS5B02G418600 // TraesCS1A02G076100 // TraesCS5B02G018700 // TraesCS6B02G260100 // TraesCS1A02G404500 // TraesCS4B02G248500 // TraesCS7B02G137600 // TraesCS6B02G113200 // TraesCS6B02G302700 // TraesCS1B02G148500 // TraesCS1A02G444300 // TraesCS2D02G361100 // TraesCS6B02G249300 // TraesCS3A02G234800 // TraesCS7B02G446900 // TraesCS3B02G014900 // TraesCS6B02G265600 // TraesCS1D02G112300 // …
GO:0009161	P	ribonucleoside monophosphate metabolic process	24	380	1735	85761	1.5e-06	0.00029	// TraesCS5B02G418600 // TraesCS5B02G018700 // TraesCS7B02G137600 // TraesCS6B02G302700 // TraesCS1B02G148500 // TraesCS1A02G404500 // TraesCS3A02G234800 // TraesCS7B02G446900 // TraesCS3D02G306900 // TraesCS7A02G489500 // TraesCS2A02G212100 // TraesCS1B02G165900 // TraesCS5D02G292800 // TraesCS2A02G234200 // TraesCS2D02G102100 // TraesCS3D02G109500 // TraesCS2B02G013600 // TraesCS1A02G120900 // …
GO:0009117	P	nucleotide metabolic process	41	380	4105	85761	1.5e-06	0.00029	// TraesCS5B02G418600 // TraesCS1A02G076100 // TraesCS5B02G018700 // TraesCS1A02G404500 // TraesCS4B02G248500 // TraesCS7B02G137600 // TraesCS6B02G113200 // TraesCS6B02G302700 // TraesCS1B02G148500 // TraesCS1A02G444300 // TraesCS2D02G361100 // TraesCS6B02G249300 // TraesCS3A02G234800 // TraesCS7B02G446900 // TraesCS7B02G437600 // TraesCS7A02G489500 // TraesCS1A02G107800 // TraesCS2A02G212100 // …
GO:0006753	P	nucleoside phosphate metabolic process	41	380	4119	85761	1.7e-06	0.00031	// TraesCS5B02G418600 // TraesCS1A02G076100 // TraesCS5B02G018700 // TraesCS1A02G404500 // TraesCS4B02G248500 // TraesCS7B02G137600 // TraesCS6B02G113200 // TraesCS6B02G302700 // TraesCS1B02G148500 // TraesCS1A02G444300 // TraesCS2D02G361100 // TraesCS6B02G249300 // TraesCS3A02G234800 // TraesCS7B02G446900 // TraesCS7B02G437600 // TraesCS7A02G489500 // TraesCS1A02G107800 // TraesCS2A02G212100 // …
GO:0009123	P	nucleoside monophosphate metabolic process	24	380	1753	85761	1.8e-06	0.00032	// TraesCS5B02G418600 // TraesCS5B02G018700 // TraesCS7B02G137600 // TraesCS6B02G302700 // TraesCS1B02G148500 // TraesCS1A02G404500 // TraesCS3A02G234800 // TraesCS7B02G446900 // TraesCS3D02G306900 // TraesCS7A02G489500 // TraesCS2A02G212100 // TraesCS1B02G165900 // TraesCS5D02G292800 // TraesCS2A02G234200 // TraesCS2D02G102100 // TraesCS3D02G109500 // TraesCS2B02G013600 // TraesCS1A02G120900 // …
GO:1901657	P	glycosyl compound metabolic process	32	380	2930	85761	4e-06	0.0007	// TraesCS5B02G418600 // TraesCS5B02G018700 // TraesCS7B02G137600 // TraesCS6B02G302700 // TraesCS1B02G148500 // TraesCS1A02G444300 // TraesCS1A02G404500 // TraesCS3A02G234800 // TraesCS7B02G446900 // TraesCS7B02G437600 // TraesCS7A02G489500 // TraesCS2A02G212100 // TraesCS1B02G165900 // TraesCS5D02G292800 // TraesCS2A02G234200 // TraesCS3A02G265900 // TraesCS5D02G110900 // TraesCS3D02G109500 // …
GO:0050691	P	regulation of defense response to virus by host	5	380	51	85761	5.2e-06	0.00088	// TraesCS5D02G232900 // TraesCS5A02G225600 // TraesCS5D02G232800 // TraesCS5B02G224100 // TraesCS5B02G224000
GO:0009199	P	ribonucleoside triphosphate metabolic process	22	380	1631	85761	6e-06	0.00099	// TraesCS5B02G018700 // TraesCS7B02G137600 // TraesCS6B02G302700 // TraesCS1B02G148500 // TraesCS1A02G444300 // TraesCS1A02G404500 // TraesCS3A02G234800 // TraesCS7B02G446900 // TraesCS3D02G306900 // TraesCS7A02G489500 // TraesCS2A02G212100 // TraesCS1B02G165900 // TraesCS5D02G292800 // TraesCS2A02G234200 // TraesCS2D02G102100 // TraesCS2B02G013600 // TraesCS3D02G109500 // TraesCS2B02G050400 // …
GO:0009167	P	purine ribonucleoside monophosphate metabolic process	22	380	1658	85761	7.7e-06	0.0012	// TraesCS5B02G418600 // TraesCS5B02G018700 // TraesCS7B02G137600 // TraesCS6B02G302700 // TraesCS1B02G148500 // TraesCS1A02G404500 // TraesCS3A02G234800 // TraesCS7B02G446900 // TraesCS3D02G306900 // TraesCS7A02G489500 // TraesCS2A02G212100 // TraesCS1B02G165900 // TraesCS2A02G234200 // TraesCS2D02G102100 // TraesCS2B02G013600 // TraesCS3D02G109500 // TraesCS1A02G120900 // TraesCS2B02G050400 // …
GO:0009141	P	nucleoside triphosphate metabolic process	22	380	1660	85761	7.8e-06	0.0012	// TraesCS5B02G018700 // TraesCS7B02G137600 // TraesCS6B02G302700 // TraesCS1B02G148500 // TraesCS1A02G444300 // TraesCS1A02G404500 // TraesCS3A02G234800 // TraesCS7B02G446900 // TraesCS3D02G306900 // TraesCS7A02G489500 // TraesCS2A02G212100 // TraesCS1B02G165900 // TraesCS5D02G292800 // TraesCS2A02G234200 // TraesCS2D02G102100 // TraesCS2B02G013600 // TraesCS3D02G109500 // TraesCS2B02G050400 // …
GO:0009126	P	purine nucleoside monophosphate metabolic process	22	380	1658	85761	7.7e-06	0.0012	// TraesCS5B02G418600 // TraesCS5B02G018700 // TraesCS7B02G137600 // TraesCS6B02G302700 // TraesCS1B02G148500 // TraesCS1A02G404500 // TraesCS3A02G234800 // TraesCS7B02G446900 // TraesCS3D02G306900 // TraesCS7A02G489500 // TraesCS2A02G212100 // TraesCS1B02G165900 // TraesCS2A02G234200 // TraesCS2D02G102100 // TraesCS2B02G013600 // TraesCS3D02G109500 // TraesCS1A02G120900 // TraesCS2B02G050400 // …
GO:1901605	P	alpha-amino acid metabolic process	30	380	2775	85761	9.7e-06	0.0015	// TraesCS5B02G418600 // TraesCS1A02G076100 // TraesCS5B02G018700 // TraesCS4A02G043800 // TraesCS1D02G000800 // TraesCS4D02G189600 // TraesCS4B02G188200 // TraesCS3B02G014900 // TraesCS2A02G467900 // TraesCS1A02G092700 // TraesCS1B02G118400 // TraesCS4D02G318900 // TraesCS5B02G170400 // TraesCS2B02G053600 // TraesCS6D02G222900 // TraesCS5D02G110900 // TraesCS3D02G359900 // TraesCS7D02G292900 // …
GO:0006094	P	gluconeogenesis	13	380	658	85761	1.2e-05	0.0017	// TraesCS5B02G018700 // TraesCS7A02G489500 // TraesCS7B02G137600 // TraesCS6B02G276800 // TraesCS1B02G165900 // TraesCS4B02G233700 // TraesCS3D02G359900 // TraesCS1A02G072000 // TraesCS6A02G116500 // TraesCS6B02G389200 // TraesCS3A02G234800 // TraesCS7B02G446900 // TraesCS7B02G437600
GO:0006553	P	lysine metabolic process	5	380	62	85761	1.3e-05	0.0018	// TraesCS2B02G053600 // TraesCS4B02G188200 // TraesCS4D02G189600 // TraesCS4A02G043800 // TraesCS4D02G264500
GO:0044711	P	single-organism biosynthetic process	105	380	16047	85761	1.5e-05	0.002	// TraesCS5B02G418600 // TraesCS7B02G130200 // TraesCS4B02G300100 // TraesCS7B02G137600 // TraesCS4B02G188200 // TraesCS7A02G422500 // TraesCS2A02G467900 // TraesCS2D02G065500 // TraesCS2A02G586500 // TraesCS5D02G292800 // TraesCS5B02G145900 // TraesCS4A02G315700 // TraesCS2B02G060800 // TraesCS4B02G165000 // TraesCS6D02G222900 // TraesCS3A02G265900 // TraesCS2D02G102100 // TraesCS7B02G482000 // …
GO:0009144	P	purine nucleoside triphosphate metabolic process	21	380	1603	85761	1.5e-05	0.002	// TraesCS6B02G302700 // TraesCS2D02G102100 // TraesCS5B02G018700 // TraesCS7A02G489500 // TraesCS1A02G444300 // TraesCS2A02G212100 // TraesCS2A02G234200 // TraesCS1A02G072000 // TraesCS3D02G109500 // TraesCS7B02G137600 // TraesCS2B02G050400 // TraesCS1B02G165900 // TraesCS1B02G148500 // TraesCS2B02G013600 // TraesCS1A02G404500 // TraesCS3D02G306900 // TraesCS6B02G276800 // TraesCS6B02G389200 // …
GO:0009205	P	purine ribonucleoside triphosphate metabolic process	21	380	1601	85761	1.5e-05	0.002	// TraesCS6B02G302700 // TraesCS2D02G102100 // TraesCS5B02G018700 // TraesCS7A02G489500 // TraesCS1A02G444300 // TraesCS2A02G212100 // TraesCS2A02G234200 // TraesCS1A02G072000 // TraesCS3D02G109500 // TraesCS7B02G137600 // TraesCS2B02G050400 // TraesCS1B02G165900 // TraesCS1B02G148500 // TraesCS2B02G013600 // TraesCS1A02G404500 // TraesCS3D02G306900 // TraesCS6B02G276800 // TraesCS6B02G389200 // …
GO:0043903	P	regulation of symbiosis, encompassing mutualism through parasitism	6	380	112	85761	1.5e-05	0.002	// TraesCS5D02G232800 // TraesCS5B02G224000 // TraesCS5A02G225600 // TraesCS5D02G232900 // TraesCS7D02G299500 // TraesCS5B02G224100
GO:0050896	P	response to stimulus	214	380	39029	85761	1.6e-05	0.0021	// TraesCS5B02G418600 // TraesCS7B02G130200 // TraesCS5B02G204000 // TraesCS5A02G232600 // TraesCS3B02G049800 // TraesCS3D02G540600 // TraesCS2B02G013600 // TraesCS1D02G332900 // TraesCS4B02G188200 // TraesCS7A02G422500 // TraesCS2A02G536200 // TraesCS3D02G475200 // TraesCS5A02G124300 // TraesCS2A02G467900 // TraesCS2D02G065500 // TraesCS2A02G586500 // TraesCS1A02G403300 // TraesCS5B02G494400 // …
GO:0007030	P	Golgi organization	19	380	1366	85761	1.7e-05	0.0022	// TraesCS1A02G076100 // TraesCS5B02G018700 // TraesCS7A02G489500 // TraesCS4B02G163100 // TraesCS2A02G212100 // TraesCS2D02G102100 // TraesCS1A02G404500 // TraesCS5D02G149000 // TraesCS5B02G494400 // TraesCS3A02G234800 // TraesCS3B02G410300 // TraesCS4A02G151800 // TraesCS7D02G292900 // TraesCS6B02G276800 // TraesCS6D02G178300 // TraesCS3D02G206400 // TraesCS6B02G389200 // TraesCS2B02G050400 // …
GO:0006091	P	generation of precursor metabolites and energy	33	380	3330	85761	2e-05	0.0023	// TraesCS5B02G018700 // TraesCS5A02G232600 // TraesCS2D02G361100 // TraesCS7B02G137600 // TraesCS1B02G148500 // TraesCS1A02G404500 // TraesCS3A02G234800 // TraesCS7B02G446900 // TraesCS3B02G014900 // TraesCS7B02G437600 // TraesCS7A02G489500 // TraesCS2B02G335400 // TraesCS1A02G403300 // TraesCS1B02G165900 // TraesCS6D02G392300 // TraesCS2D02G102100 // TraesCS2B02G053600 // TraesCS1B02G445200 // …
GO:0019693	P	ribose phosphate metabolic process	34	380	3479	85761	1.9e-05	0.0023	// TraesCS5B02G418600 // TraesCS5B02G018700 // TraesCS4B02G248500 // TraesCS7B02G137600 // TraesCS6B02G302700 // TraesCS1B02G148500 // TraesCS1A02G444300 // TraesCS1A02G404500 // TraesCS3A02G234800 // TraesCS7B02G446900 // TraesCS7B02G437600 // TraesCS7A02G489500 // TraesCS2A02G212100 // TraesCS4B02G386000 // TraesCS1B02G165900 // TraesCS5D02G292800 // TraesCS3D02G529200 // TraesCS2D02G102100 // …
GO:0044712	P	single-organism catabolic process	53	380	6551	85761	1.9e-05	0.0023	// TraesCS1A02G076100 // TraesCS4A02G445000 // TraesCS5B02G018700 // TraesCS2B02G040600 // TraesCS2B02G264200 // TraesCS5B02G469500 // TraesCS4B02G248500 // TraesCS7B02G137600 // TraesCS1B02G148500 // TraesCS1A02G404500 // TraesCS6B02G276800 // TraesCS3A02G234800 // TraesCS7A02G271400 // TraesCS3A02G478800 // TraesCS2A02G467900 // TraesCS7B02G437600 // TraesCS7A02G489500 // TraesCS6A02G162700 // …
GO:0010256	P	endomembrane system organization	21	380	1639	85761	2e-05	0.0023	// TraesCS1A02G076100 // TraesCS2A02G442400 // TraesCS5B02G018700 // TraesCS7A02G489500 // TraesCS4B02G163100 // TraesCS2A02G212100 // TraesCS2D02G102100 // TraesCS1A02G404500 // TraesCS5D02G149000 // TraesCS5B02G494400 // TraesCS3A02G234800 // TraesCS2B02G463500 // TraesCS3B02G410300 // TraesCS4A02G151800 // TraesCS7D02G292900 // TraesCS6B02G276800 // TraesCS6D02G178300 // TraesCS3D02G206400 // …
GO:0002697	P	regulation of immune effector process	5	380	69	85761	2e-05	0.0023	// TraesCS5D02G232900 // TraesCS5A02G225600 // TraesCS5D02G232800 // TraesCS5B02G224100 // TraesCS5B02G224000
GO:1901135	P	carbohydrate derivative metabolic process	56	380	7081	85761	2e-05	0.0023	// TraesCS5B02G418600 // TraesCS1A02G076100 // TraesCS1D02G355100 // TraesCS5B02G018700 // TraesCS7A02G260800 // TraesCS5B02G469500 // TraesCS4B02G248500 // TraesCS7B02G137600 // TraesCS6B02G302700 // TraesCS1B02G148500 // TraesCS1A02G444300 // TraesCS1A02G404500 // TraesCS3A02G234800 // TraesCS7B02G446900 // TraesCS3B02G014900 // TraesCS6B02G265600 // TraesCS1D02G112300 // TraesCS5B02G477800 // …
GO:0009069	P	serine family amino acid metabolic process	16	380	1022	85761	2e-05	0.0023	// TraesCS7D02G261800 // TraesCS3B02G014900 // TraesCS1A02G076100 // TraesCS2A02G467900 // TraesCS3A02G151100 // TraesCS5B02G018700 // TraesCS1A02G092700 // TraesCS5A02G098700 // TraesCS5D02G110900 // TraesCS1A02G072000 // TraesCS1D02G000800 // TraesCS6B02G276800 // TraesCS7A02G260800 // TraesCS3D02G359900 // TraesCS7D02G292900 // TraesCS5B02G170400
GO:0050688	P	regulation of defense response to virus	5	380	69	85761	2e-05	0.0023	// TraesCS5D02G232900 // TraesCS5A02G225600 // TraesCS5D02G232800 // TraesCS5B02G224100 // TraesCS5B02G224000
GO:0009066	P	aspartate family amino acid metabolic process	13	380	703	85761	2.3e-05	0.0025	// TraesCS5B02G418600 // TraesCS2B02G053600 // TraesCS3B02G041900 // TraesCS5A02G098700 // TraesCS5D02G110900 // TraesCS2A02G586500 // TraesCS4A02G027800 // TraesCS6B02G276800 // TraesCS4D02G318900 // TraesCS4D02G189600 // TraesCS4D02G264500 // TraesCS4B02G188200 // TraesCS4A02G043800
GO:0009163	P	nucleoside biosynthetic process	12	380	617	85761	2.9e-05	0.003	// TraesCS5B02G418600 // TraesCS5B02G154400 // TraesCS3D02G306900 // TraesCS3A02G265900 // TraesCS2A02G212100 // TraesCS2B02G013600 // TraesCS6B02G302700 // TraesCS1B02G148500 // TraesCS7A02G489500 // TraesCS5D02G292800 // TraesCS1A02G444300 // TraesCS1A02G120900
GO:0019319	P	hexose biosynthetic process	13	380	720	85761	2.9e-05	0.003	// TraesCS5B02G018700 // TraesCS7A02G489500 // TraesCS7B02G137600 // TraesCS6B02G276800 // TraesCS1B02G165900 // TraesCS4B02G233700 // TraesCS3D02G359900 // TraesCS1A02G072000 // TraesCS6A02G116500 // TraesCS6B02G389200 // TraesCS3A02G234800 // TraesCS7B02G446900 // TraesCS7B02G437600
GO:0046939	P	nucleotide phosphorylation	16	380	1060	85761	3.1e-05	0.0031	// TraesCS5B02G018700 // TraesCS7A02G489500 // TraesCS2D02G102100 // TraesCS1A02G072000 // TraesCS6B02G113200 // TraesCS7B02G137600 // TraesCS3A02G234800 // TraesCS1B02G165900 // TraesCS1A02G444300 // TraesCS1A02G404500 // TraesCS3D02G109500 // TraesCS6B02G276800 // TraesCS6B02G389200 // TraesCS2B02G050400 // TraesCS7B02G446900 // TraesCS7B02G437600
GO:0006790	P	sulfur compound metabolic process	33	380	3413	85761	3.2e-05	0.0032	// TraesCS1A02G076100 // TraesCS5B02G018700 // TraesCS6B02G260100 // TraesCS2B02G217400 // TraesCS6B02G276800 // TraesCS7A02G422500 // TraesCS2D02G231700 // TraesCS3B02G014900 // TraesCS6B02G265600 // TraesCS5A02G111500 // TraesCS2A02G536200 // TraesCS3D02G359900 // TraesCS6D02G392300 // TraesCS2B02G053600 // TraesCS6D02G222900 // TraesCS5D02G110900 // TraesCS7A02G034300 // TraesCS2B02G609400 // …
GO:0046034	P	ATP metabolic process	20	380	1560	85761	3.2e-05	0.0032	// TraesCS6B02G302700 // TraesCS2D02G102100 // TraesCS5B02G018700 // TraesCS7A02G489500 // TraesCS2A02G212100 // TraesCS2A02G234200 // TraesCS1A02G072000 // TraesCS3D02G109500 // TraesCS7B02G137600 // TraesCS2B02G050400 // TraesCS1B02G165900 // TraesCS1B02G148500 // TraesCS2B02G013600 // TraesCS1A02G404500 // TraesCS3D02G306900 // TraesCS6B02G276800 // TraesCS6B02G389200 // TraesCS3A02G234800 // …
GO:0046364	P	monosaccharide biosynthetic process	13	380	729	85761	3.3e-05	0.0032	// TraesCS5B02G018700 // TraesCS7A02G489500 // TraesCS7B02G137600 // TraesCS6B02G276800 // TraesCS1B02G165900 // TraesCS4B02G233700 // TraesCS3D02G359900 // TraesCS1A02G072000 // TraesCS6A02G116500 // TraesCS6B02G389200 // TraesCS3A02G234800 // TraesCS7B02G446900 // TraesCS7B02G437600
GO:0009067	P	aspartate family amino acid biosynthetic process	11	380	539	85761	4.1e-05	0.0039	// TraesCS5B02G418600 // TraesCS3B02G041900 // TraesCS5A02G098700 // TraesCS5D02G110900 // TraesCS4A02G027800 // TraesCS2A02G586500 // TraesCS4D02G318900 // TraesCS4D02G189600 // TraesCS4D02G264500 // TraesCS4B02G188200 // TraesCS4A02G043800
GO:0019344	P	cysteine biosynthetic process	13	380	764	85761	5.2e-05	0.005	// TraesCS7D02G261800 // TraesCS3B02G014900 // TraesCS2A02G467900 // TraesCS3A02G151100 // TraesCS5B02G018700 // TraesCS1A02G092700 // TraesCS7A02G260800 // TraesCS1A02G072000 // TraesCS1D02G000800 // TraesCS6B02G276800 // TraesCS3D02G359900 // TraesCS7D02G292900 // TraesCS5B02G170400
GO:0046365	P	monosaccharide catabolic process	9	380	368	85761	5.3e-05	0.005	// TraesCS7A02G489500 // TraesCS4B02G163100 // TraesCS5D02G172700 // TraesCS4B02G248500 // TraesCS5D02G292800 // TraesCS4A02G151800 // TraesCS1A02G072000 // TraesCS3D02G109500 // TraesCS7A02G271400
GO:0044282	P	small molecule catabolic process	32	380	3375	85761	6e-05	0.0054	// TraesCS1A02G076100 // TraesCS2B02G264200 // TraesCS4B02G248500 // TraesCS1B02G148500 // TraesCS3A02G234800 // TraesCS7A02G271400 // TraesCS3A02G478800 // TraesCS2A02G467900 // TraesCS7B02G437600 // TraesCS7A02G489500 // TraesCS7A02G422500 // TraesCS5A02G208900 // TraesCS5D02G292800 // TraesCS2B02G040600 // TraesCS2B02G053600 // TraesCS6D02G222900 // TraesCS5D02G091800 // TraesCS4A02G151800 // …
GO:0015031	P	protein transport	43	380	5144	85761	6e-05	0.0054	// TraesCS5B02G418600 // TraesCS4B02G248500 // TraesCS6D02G293200 // TraesCS2B02G264200 // TraesCS1D02G000800 // TraesCS4A02G035700 // TraesCS3B02G553700 // TraesCS1A02G404500 // TraesCS7A02G422500 // TraesCS7A02G271400 // TraesCS1B02G122000 // TraesCS5A02G208900 // TraesCS2A02G212100 // TraesCS5B02G494400 // TraesCS2D02G212800 // TraesCS1B02G165900 // TraesCS7B02G038300 // TraesCS7D02G492200 // …
GO:0006970	P	response to osmotic stress	56	380	7369	85761	5.9e-05	0.0054	// TraesCS1A02G076100 // TraesCS1D02G355100 // TraesCS3D02G475200 // TraesCS2B02G040600 // TraesCS1A02G072000 // TraesCS3B02G049800 // TraesCS2D02G029800 // TraesCS1D02G000800 // TraesCS7B02G137600 // TraesCS2B02G217400 // TraesCS1A02G404500 // TraesCS3D02G206400 // TraesCS3A02G234800 // TraesCS2A02G536200 // TraesCS5B02G018700 // TraesCS5A02G124300 // TraesCS7B02G437600 // TraesCS5B02G089200 // …
GO:0006816	P	calcium ion transport	12	380	669	85761	6.2e-05	0.0055	// TraesCS1A02G076100 // TraesCS5B02G018700 // TraesCS7A02G489500 // TraesCS4B02G163100 // TraesCS2A02G212100 // TraesCS2D02G430700 // TraesCS5D02G149000 // TraesCS5B02G494400 // TraesCS3D02G206400 // TraesCS4A02G151800 // TraesCS7D02G292900 // TraesCS2D02G102100
GO:0006534	P	cysteine metabolic process	13	380	780	85761	6.4e-05	0.0056	// TraesCS7D02G261800 // TraesCS3B02G014900 // TraesCS2A02G467900 // TraesCS3A02G151100 // TraesCS5B02G018700 // TraesCS1A02G092700 // TraesCS7A02G260800 // TraesCS1A02G072000 // TraesCS1D02G000800 // TraesCS6B02G276800 // TraesCS3D02G359900 // TraesCS7D02G292900 // TraesCS5B02G170400
GO:0042221	P	response to chemical	139	380	23546	85761	6.8e-05	0.0057	// TraesCS5B02G418600 // TraesCS5A02G232600 // TraesCS3B02G049800 // TraesCS2B02G013600 // TraesCS4B02G188200 // TraesCS7A02G422500 // TraesCS2A02G536200 // TraesCS2A02G467900 // TraesCS1A02G403300 // TraesCS5B02G494400 // TraesCS5D02G232900 // TraesCS6D02G001400 // TraesCS5B02G145900 // TraesCS5B02G179700 // TraesCS7B02G334600 // TraesCS2B02G060800 // TraesCS2D02G102100 // TraesCS7D02G299500 // …
GO:0045184	P	establishment of protein localization	43	380	5167	85761	6.7e-05	0.0057	// TraesCS5B02G418600 // TraesCS4B02G248500 // TraesCS6D02G293200 // TraesCS2B02G264200 // TraesCS1D02G000800 // TraesCS4A02G035700 // TraesCS3B02G553700 // TraesCS1A02G404500 // TraesCS7A02G422500 // TraesCS7A02G271400 // TraesCS1B02G122000 // TraesCS5A02G208900 // TraesCS2A02G212100 // TraesCS5B02G494400 // TraesCS2D02G212800 // TraesCS1B02G165900 // TraesCS7B02G038300 // TraesCS7D02G492200 // …
GO:0016053	P	organic acid biosynthetic process	48	380	6010	85761	6.6e-05	0.0057	// TraesCS5B02G418600 // TraesCS1A02G076100 // TraesCS7B02G130200 // TraesCS5B02G018700 // TraesCS4A02G043800 // TraesCS1D02G000800 // TraesCS3B02G553700 // TraesCS4D02G189600 // TraesCS4B02G188200 // TraesCS6B02G160400 // TraesCS3B02G014900 // TraesCS2A02G467900 // TraesCS1A02G092700 // TraesCS2B02G335400 // TraesCS4B02G270400 // TraesCS4D02G318900 // TraesCS6B02G193400 // TraesCS2B02G555400 // …
GO:0006165	P	nucleoside diphosphate phosphorylation	15	380	1015	85761	6.8e-05	0.0057	// TraesCS5B02G018700 // TraesCS7A02G489500 // TraesCS2D02G102100 // TraesCS1A02G072000 // TraesCS7B02G137600 // TraesCS3A02G234800 // TraesCS1B02G165900 // TraesCS1A02G444300 // TraesCS1A02G404500 // TraesCS3D02G109500 // TraesCS6B02G276800 // TraesCS6B02G389200 // TraesCS2B02G050400 // TraesCS7B02G446900 // TraesCS7B02G437600
GO:0006520	P	cellular amino acid metabolic process	27	380	2644	85761	7e-05	0.0058	// TraesCS5B02G418600 // TraesCS1A02G076100 // TraesCS2B02G255900 // TraesCS4A02G043800 // TraesCS7B02G137600 // TraesCS4D02G189600 // TraesCS4B02G188200 // TraesCS5B02G018700 // TraesCS2A02G467900 // TraesCS1A02G107800 // TraesCS3B02G139700 // TraesCS4D02G318900 // TraesCS2A02G262700 // TraesCS4D02G264500 // TraesCS2B02G053600 // TraesCS5D02G110900 // TraesCS1B02G342200 // TraesCS7D02G261800 // …
GO:0050792	P	regulation of viral process	5	380	91	85761	7.2e-05	0.0058	// TraesCS5D02G232900 // TraesCS5A02G225600 // TraesCS5D02G232800 // TraesCS5B02G224100 // TraesCS5B02G224000
GO:0072598	P	protein localization to chloroplast	7	380	222	85761	7.9e-05	0.0061	// TraesCS7D02G261800 // TraesCS3A02G151100 // TraesCS1D02G175000 // TraesCS7A02G260800 // TraesCS1D02G000800 // TraesCS7D02G492200 // TraesCS1B02G122000
GO:0072596	P	establishment of protein localization to chloroplast	7	380	222	85761	7.9e-05	0.0061	// TraesCS7D02G261800 // TraesCS3A02G151100 // TraesCS1D02G175000 // TraesCS7A02G260800 // TraesCS1D02G000800 // TraesCS7D02G492200 // TraesCS1B02G122000
GO:0008104	P	protein localization	45	380	5541	85761	7.8e-05	0.0061	// TraesCS5B02G418600 // TraesCS4B02G248500 // TraesCS6D02G293200 // TraesCS2B02G264200 // TraesCS1D02G000800 // TraesCS4A02G035700 // TraesCS3B02G553700 // TraesCS1A02G404500 // TraesCS3D02G206400 // TraesCS7A02G422500 // TraesCS7A02G271400 // TraesCS1B02G122000 // TraesCS5A02G208900 // TraesCS2A02G212100 // TraesCS5B02G494400 // TraesCS2D02G212800 // TraesCS1B02G165900 // TraesCS7B02G038300 // …
GO:0045036	P	protein targeting to chloroplast	7	380	222	85761	7.9e-05	0.0061	// TraesCS7D02G261800 // TraesCS3A02G151100 // TraesCS1D02G175000 // TraesCS7A02G260800 // TraesCS1D02G000800 // TraesCS7D02G492200 // TraesCS1B02G122000
GO:0009132	P	nucleoside diphosphate metabolic process	15	380	1032	85761	8.1e-05	0.0062	// TraesCS5B02G018700 // TraesCS7A02G489500 // TraesCS2D02G102100 // TraesCS1A02G072000 // TraesCS7B02G137600 // TraesCS3A02G234800 // TraesCS1B02G165900 // TraesCS1A02G444300 // TraesCS1A02G404500 // TraesCS3D02G109500 // TraesCS6B02G276800 // TraesCS6B02G389200 // TraesCS2B02G050400 // TraesCS7B02G446900 // TraesCS7B02G437600
GO:0016052	P	carbohydrate catabolic process	23	380	2089	85761	8.2e-05	0.0062	// TraesCS5B02G018700 // TraesCS4B02G248500 // TraesCS7B02G137600 // TraesCS1A02G404500 // TraesCS3A02G234800 // TraesCS7B02G446900 // TraesCS7B02G437600 // TraesCS7A02G489500 // TraesCS1B02G165900 // TraesCS5D02G292800 // TraesCS7A02G271400 // TraesCS2D02G102100 // TraesCS2D02G220900 // TraesCS4A02G151800 // TraesCS3D02G109500 // TraesCS2B02G050400 // TraesCS6B02G331300 // TraesCS4B02G163100 // …
GO:0033365	P	protein localization to organelle	24	380	2244	85761	8.9e-05	0.0066	// TraesCS5B02G418600 // TraesCS6D02G293200 // TraesCS2B02G264200 // TraesCS1D02G000800 // TraesCS1A02G404500 // TraesCS7A02G422500 // TraesCS7A02G271400 // TraesCS1B02G122000 // TraesCS2A02G212100 // TraesCS1B02G165900 // TraesCS5A02G208900 // TraesCS7D02G492200 // TraesCS7A02G262900 // TraesCS3D02G109500 // TraesCS4D02G152400 // TraesCS7D02G261800 // TraesCS3A02G317000 // TraesCS3A02G151100 // …
GO:0032787	P	monocarboxylic acid metabolic process	55	380	7305	85761	8.9e-05	0.0066	// TraesCS1A02G076100 // TraesCS7B02G130200 // TraesCS5B02G018700 // TraesCS2B02G264200 // TraesCS2D02G029800 // TraesCS7B02G137600 // TraesCS3B02G553700 // TraesCS1A02G404500 // TraesCS1A02G072000 // TraesCS3A02G234800 // TraesCS2A02G536200 // TraesCS3B02G014900 // TraesCS6B02G265600 // TraesCS7A02G489500 // TraesCS2B02G335400 // TraesCS4B02G386000 // TraesCS4B02G270400 // TraesCS1B02G165900 // …
GO:0071840	P	cellular component organization or biogenesis	128	380	21407	85761	9.1e-05	0.0066	// TraesCS5B02G418600 // TraesCS3D02G475200 // TraesCS3B02G049800 // TraesCS7B02G137600 // TraesCS4B02G188200 // TraesCS7A02G422500 // TraesCS5A02G124300 // TraesCS2A02G467900 // TraesCS2D02G065500 // TraesCS5A02G111500 // TraesCS3A02G513700 // TraesCS6D02G001400 // TraesCS5B02G145900 // TraesCS4A02G315700 // TraesCS7B02G334600 // TraesCS1D02G353100 // TraesCS2B02G060800 // TraesCS2D02G102100 // …
GO:0072521	P	purine-containing compound metabolic process	27	380	2693	85761	9.4e-05	0.0068	// TraesCS5B02G418600 // TraesCS5B02G018700 // TraesCS7B02G137600 // TraesCS6B02G302700 // TraesCS1B02G148500 // TraesCS1A02G444300 // TraesCS1A02G404500 // TraesCS3A02G234800 // TraesCS7B02G446900 // TraesCS7B02G437600 // TraesCS7A02G489500 // TraesCS1A02G107800 // TraesCS2A02G212100 // TraesCS1B02G165900 // TraesCS5D02G110900 // TraesCS2A02G234200 // TraesCS2D02G102100 // TraesCS3D02G109500 // …
GO:0072594	P	establishment of protein localization to organelle	23	380	2118	85761	0.0001	0.0072	// TraesCS5B02G418600 // TraesCS6D02G293200 // TraesCS2B02G264200 // TraesCS1D02G000800 // TraesCS1A02G404500 // TraesCS7A02G422500 // TraesCS1B02G122000 // TraesCS2A02G212100 // TraesCS1B02G165900 // TraesCS5A02G208900 // TraesCS7D02G492200 // TraesCS7A02G262900 // TraesCS3D02G109500 // TraesCS4D02G152400 // TraesCS7D02G261800 // TraesCS3A02G317000 // TraesCS3A02G151100 // TraesCS1D02G175000 // …
GO:0009070	P	serine family amino acid biosynthetic process	13	380	821	85761	0.00011	0.0074	// TraesCS7D02G261800 // TraesCS3B02G014900 // TraesCS2A02G467900 // TraesCS3A02G151100 // TraesCS5B02G018700 // TraesCS1A02G092700 // TraesCS7A02G260800 // TraesCS1A02G072000 // TraesCS1D02G000800 // TraesCS6B02G276800 // TraesCS3D02G359900 // TraesCS7D02G292900 // TraesCS5B02G170400
GO:0006739	P	NADP metabolic process	12	380	719	85761	0.00012	0.0084	// TraesCS7D02G261800 // TraesCS4B02G248500 // TraesCS7A02G489500 // TraesCS2D02G205900 // TraesCS7A02G260800 // TraesCS2D02G361100 // TraesCS4B02G386000 // TraesCS3A02G148800 // TraesCS5D02G292800 // TraesCS3D02G359900 // TraesCS3D02G529200 // TraesCS3D02G109500
GO:0042743	P	hydrogen peroxide metabolic process	22	380	2004	85761	0.00012	0.0084	// TraesCS5B02G018700 // TraesCS6D02G293200 // TraesCS3B02G553700 // TraesCS7A02G422500 // TraesCS3A02G509600 // TraesCS2A02G467900 // TraesCS2B02G125200 // TraesCS1B02G118400 // TraesCS2A02G111600 // TraesCS4D02G164800 // TraesCS6B02G063900 // TraesCS2A02G574400 // TraesCS2B02G613400 // TraesCS2D02G229100 // TraesCS3D02G359900 // TraesCS2D02G107800 // TraesCS4A02G027800 // TraesCS7D02G299500 // …
GO:0042455	P	ribonucleoside biosynthetic process	11	380	614	85761	0.00013	0.0086	// TraesCS5B02G418600 // TraesCS5B02G154400 // TraesCS3D02G306900 // TraesCS7A02G489500 // TraesCS2A02G212100 // TraesCS2B02G013600 // TraesCS6B02G302700 // TraesCS1B02G148500 // TraesCS5D02G292800 // TraesCS1A02G444300 // TraesCS1A02G120900
GO:0034622	P	cellular macromolecular complex assembly	36	380	4165	85761	0.00013	0.0089	// TraesCS1D02G383400 // TraesCS5A02G260600 // TraesCS1D02G000800 // TraesCS6B02G302700 // TraesCS1B02G148500 // TraesCS4B02G056700 // TraesCS2D02G231700 // TraesCS3B02G014900 // TraesCS7B02G437600 // TraesCS4B02G009200 // TraesCS6A02G162700 // TraesCS5B02G494400 // TraesCS1B02G165900 // TraesCS6A02G198100 // TraesCS6D02G392300 // TraesCS7B02G334600 // TraesCS1D02G353100 // TraesCS1B02G445200 // …
GO:0016043	P	cellular component organization	120	380	19949	85761	0.00013	0.0089	// TraesCS5B02G418600 // TraesCS3D02G475200 // TraesCS3B02G049800 // TraesCS7B02G137600 // TraesCS4B02G188200 // TraesCS7A02G422500 // TraesCS5A02G124300 // TraesCS2A02G467900 // TraesCS5A02G111500 // TraesCS3A02G513700 // TraesCS6D02G001400 // TraesCS5B02G145900 // TraesCS4A02G315700 // TraesCS7B02G334600 // TraesCS1D02G353100 // TraesCS2B02G060800 // TraesCS2D02G102100 // TraesCS5D02G149000 // …
GO:0015979	P	photosynthesis	21	380	1877	85761	0.00013	0.0089	// TraesCS3B02G014900 // TraesCS7D02G449700 // TraesCS6A02G046900 // TraesCS5B02G018700 // TraesCS1B02G445200 // TraesCS5B02G477800 // TraesCS2D02G065500 // TraesCS1A02G403300 // TraesCS7D02G492200 // TraesCS2B02G613300 // TraesCS6B02G302700 // TraesCS1B02G148500 // TraesCS3B02G259300 // TraesCS7D02G283900 // TraesCS3D02G223300 // TraesCS6B02G113200 // TraesCS3A02G151100 // TraesCS4B02G101800 // …
GO:0043603	P	cellular amide metabolic process	40	380	4845	85761	0.00014	0.0094	// TraesCS2B02G255900 // TraesCS6D02G293200 // TraesCS7B02G137600 // TraesCS6D02G243700 // TraesCS4D02G189600 // TraesCS3B02G007200 // TraesCS7B02G456200 // TraesCS4B02G188200 // TraesCS5A02G224000 // TraesCS1A02G107800 // TraesCS3B02G139700 // TraesCS3B02G259300 // TraesCS4A02G320200 // TraesCS3A02G513700 // TraesCS3B02G011900 // TraesCS7D02G456600 // TraesCS3B02G242600 // TraesCS4B02G196800 // …
GO:0000413	P	protein peptidyl-prolyl isomerization	6	380	173	85761	0.00016	0.01	// TraesCS7A02G410100 // TraesCS1D02G000800 // TraesCS2A02G050600 // TraesCS4D02G153700 // TraesCS3A02G151100 // TraesCS6B02G189300
GO:0006007	P	glucose catabolic process	8	380	335	85761	0.00016	0.01	// TraesCS7A02G489500 // TraesCS4B02G163100 // TraesCS5D02G172700 // TraesCS4B02G248500 // TraesCS4A02G151800 // TraesCS1A02G072000 // TraesCS3D02G109500 // TraesCS7A02G271400
GO:0006757	P	ATP generation from ADP	14	380	989	85761	0.00018	0.011	// TraesCS5B02G018700 // TraesCS7A02G489500 // TraesCS2D02G102100 // TraesCS1A02G072000 // TraesCS7B02G137600 // TraesCS3A02G234800 // TraesCS1B02G165900 // TraesCS1A02G404500 // TraesCS3D02G109500 // TraesCS6B02G276800 // TraesCS6B02G389200 // TraesCS2B02G050400 // TraesCS7B02G446900 // TraesCS7B02G437600
GO:0006096	P	glycolytic process	14	380	989	85761	0.00018	0.011	// TraesCS5B02G018700 // TraesCS7A02G489500 // TraesCS2D02G102100 // TraesCS1A02G072000 // TraesCS7B02G137600 // TraesCS3A02G234800 // TraesCS1B02G165900 // TraesCS1A02G404500 // TraesCS3D02G109500 // TraesCS6B02G276800 // TraesCS6B02G389200 // TraesCS2B02G050400 // TraesCS7B02G446900 // TraesCS7B02G437600
GO:0009135	P	purine nucleoside diphosphate metabolic process	14	380	997	85761	0.0002	0.012	// TraesCS5B02G018700 // TraesCS7A02G489500 // TraesCS2D02G102100 // TraesCS1A02G072000 // TraesCS7B02G137600 // TraesCS3A02G234800 // TraesCS1B02G165900 // TraesCS1A02G404500 // TraesCS3D02G109500 // TraesCS6B02G276800 // TraesCS6B02G389200 // TraesCS2B02G050400 // TraesCS7B02G446900 // TraesCS7B02G437600
GO:0006996	P	organelle organization	72	380	10672	85761	0.0002	0.012	// TraesCS5B02G418600 // TraesCS1D02G383400 // TraesCS1A02G076100 // TraesCS5B02G018700 // TraesCS1B02G143800 // TraesCS2B02G264200 // TraesCS7B02G137600 // TraesCS4D02G189600 // TraesCS7B02G431600 // TraesCS5A02G111500 // TraesCS4B02G056700 // TraesCS1A02G404500 // TraesCS6D02G178300 // TraesCS4B02G188200 // TraesCS7A02G422500 // TraesCS7B02G446900 // TraesCS2D02G231700 // TraesCS3B02G014900 // …
GO:0009179	P	purine ribonucleoside diphosphate metabolic process	14	380	997	85761	0.0002	0.012	// TraesCS5B02G018700 // TraesCS7A02G489500 // TraesCS2D02G102100 // TraesCS1A02G072000 // TraesCS7B02G137600 // TraesCS3A02G234800 // TraesCS1B02G165900 // TraesCS1A02G404500 // TraesCS3D02G109500 // TraesCS6B02G276800 // TraesCS6B02G389200 // TraesCS2B02G050400 // TraesCS7B02G446900 // TraesCS7B02G437600
GO:0080027	P	response to herbivore	6	380	181	85761	0.0002	0.012	// TraesCS1D02G355100 // TraesCS3D02G530800 // TraesCS6B02G193400 // TraesCS5A02G007900 // TraesCS2D02G220900 // TraesCS6B02G160400
GO:0009185	P	ribonucleoside diphosphate metabolic process	14	380	997	85761	0.0002	0.012	// TraesCS5B02G018700 // TraesCS7A02G489500 // TraesCS2D02G102100 // TraesCS1A02G072000 // TraesCS7B02G137600 // TraesCS3A02G234800 // TraesCS1B02G165900 // TraesCS1A02G404500 // TraesCS3D02G109500 // TraesCS6B02G276800 // TraesCS6B02G389200 // TraesCS2B02G050400 // TraesCS7B02G446900 // TraesCS7B02G437600
GO:0046031	P	ADP metabolic process	14	380	997	85761	0.0002	0.012	// TraesCS5B02G018700 // TraesCS7A02G489500 // TraesCS2D02G102100 // TraesCS1A02G072000 // TraesCS7B02G137600 // TraesCS3A02G234800 // TraesCS1B02G165900 // TraesCS1A02G404500 // TraesCS3D02G109500 // TraesCS6B02G276800 // TraesCS6B02G389200 // TraesCS2B02G050400 // TraesCS7B02G446900 // TraesCS7B02G437600
GO:0009056	P	catabolic process	83	380	12766	85761	0.00019	0.012	// TraesCS1A02G076100 // TraesCS1D02G355100 // TraesCS4A02G445000 // TraesCS5B02G204000 // TraesCS5A02G224000 // TraesCS1D02G191100 // TraesCS2B02G264200 // TraesCS5B02G469500 // TraesCS5D02G172800 // TraesCS7B02G137600 // TraesCS6A02G162700 // TraesCS6B02G302700 // TraesCS1B02G148500 // TraesCS1A02G404500 // TraesCS6B02G276800 // TraesCS2A02G574400 // TraesCS7A02G422500 // TraesCS3A02G509600 // …
GO:0009651	P	response to salt stress	51	380	6845	85761	0.00021	0.012	// TraesCS1A02G076100 // TraesCS1D02G355100 // TraesCS3D02G475200 // TraesCS2B02G040600 // TraesCS5A02G260600 // TraesCS3B02G049800 // TraesCS2D02G029800 // TraesCS1D02G000800 // TraesCS7B02G137600 // TraesCS2B02G217400 // TraesCS1A02G404500 // TraesCS3D02G206400 // TraesCS3A02G234800 // TraesCS2A02G536200 // TraesCS5B02G018700 // TraesCS5A02G124300 // TraesCS7B02G437600 // TraesCS5B02G089200 // …
GO:0006163	P	purine nucleotide metabolic process	25	380	2558	85761	0.00025	0.014	// TraesCS5B02G418600 // TraesCS5B02G018700 // TraesCS7B02G137600 // TraesCS6B02G302700 // TraesCS1B02G148500 // TraesCS1A02G444300 // TraesCS1A02G404500 // TraesCS3A02G234800 // TraesCS7B02G446900 // TraesCS3D02G306900 // TraesCS7A02G489500 // TraesCS1A02G107800 // TraesCS2A02G212100 // TraesCS1B02G165900 // TraesCS2A02G234200 // TraesCS2D02G102100 // TraesCS3D02G109500 // TraesCS2B02G013600 // …
GO:1901659	P	glycosyl compound biosynthetic process	15	380	1147	85761	0.00025	0.014	// TraesCS5B02G418600 // TraesCS5B02G154400 // TraesCS3D02G306900 // TraesCS3A02G265900 // TraesCS2A02G212100 // TraesCS2B02G013600 // TraesCS6B02G302700 // TraesCS1B02G148500 // TraesCS7A02G489500 // TraesCS5D02G488900 // TraesCS1A02G444300 // TraesCS5D02G292800 // TraesCS1A02G120900 // TraesCS5D02G488800 // TraesCS7D02G023300
GO:0043648	P	dicarboxylic acid metabolic process	9	380	453	85761	0.00025	0.014	// TraesCS7D02G261800 // TraesCS6A02G382200 // TraesCS4A02G043800 // TraesCS7A02G260800 // TraesCS4D02G189600 // TraesCS7D02G283900 // TraesCS4B02G188200 // TraesCS3A02G234800 // TraesCS4D02G264500
GO:0072593	P	reactive oxygen species metabolic process	23	380	2260	85761	0.00025	0.014	// TraesCS5B02G018700 // TraesCS6D02G293200 // TraesCS3B02G553700 // TraesCS7A02G422500 // TraesCS3A02G509600 // TraesCS2A02G467900 // TraesCS2B02G125200 // TraesCS1B02G118400 // TraesCS2A02G111600 // TraesCS4D02G164800 // TraesCS4A02G320000 // TraesCS6B02G063900 // TraesCS2A02G574400 // TraesCS2B02G613400 // TraesCS2D02G229100 // TraesCS3D02G359900 // TraesCS2D02G107800 // TraesCS4A02G027800 // …
GO:0019320	P	hexose catabolic process	8	380	359	85761	0.00026	0.014	// TraesCS7A02G489500 // TraesCS4B02G163100 // TraesCS5D02G172700 // TraesCS4B02G248500 // TraesCS4A02G151800 // TraesCS1A02G072000 // TraesCS3D02G109500 // TraesCS7A02G271400
GO:0043604	P	amide biosynthetic process	36	380	4316	85761	0.00026	0.014	// TraesCS2B02G255900 // TraesCS6D02G293200 // TraesCS7B02G137600 // TraesCS6D02G243700 // TraesCS4D02G189600 // TraesCS3B02G007200 // TraesCS7B02G456200 // TraesCS4B02G188200 // TraesCS5A02G224000 // TraesCS1A02G107800 // TraesCS3B02G139700 // TraesCS3B02G259300 // TraesCS4A02G320200 // TraesCS3A02G513700 // TraesCS3B02G011900 // TraesCS7D02G456600 // TraesCS3B02G242600 // TraesCS4B02G196800 // …
GO:0009156	P	ribonucleoside monophosphate biosynthetic process	10	380	565	85761	0.00028	0.015	// TraesCS5B02G418600 // TraesCS5B02G154400 // TraesCS3D02G306900 // TraesCS7A02G489500 // TraesCS2A02G212100 // TraesCS2B02G013600 // TraesCS6B02G302700 // TraesCS1B02G148500 // TraesCS5D02G292800 // TraesCS1A02G120900
GO:0006098	P	pentose-phosphate shunt	11	380	687	85761	0.00032	0.017	// TraesCS7D02G261800 // TraesCS7A02G489500 // TraesCS2D02G205900 // TraesCS7A02G260800 // TraesCS3A02G148800 // TraesCS4B02G386000 // TraesCS4B02G248500 // TraesCS5D02G292800 // TraesCS3D02G359900 // TraesCS3D02G529200 // TraesCS3D02G109500
GO:0008652	P	cellular amino acid biosynthetic process	14	380	1048	85761	0.00032	0.017	// TraesCS5B02G418600 // TraesCS5B02G154400 // TraesCS1A02G076100 // TraesCS3B02G041900 // TraesCS5B02G018700 // TraesCS5A02G098700 // TraesCS5D02G110900 // TraesCS4A02G027800 // TraesCS2A02G586500 // TraesCS4D02G318900 // TraesCS4D02G189600 // TraesCS4D02G264500 // TraesCS4B02G188200 // TraesCS4A02G043800
GO:0009124	P	nucleoside monophosphate biosynthetic process	10	380	583	85761	0.00035	0.019	// TraesCS5B02G418600 // TraesCS5B02G154400 // TraesCS3D02G306900 // TraesCS7A02G489500 // TraesCS2A02G212100 // TraesCS2B02G013600 // TraesCS6B02G302700 // TraesCS1B02G148500 // TraesCS5D02G292800 // TraesCS1A02G120900
GO:0046148	P	pigment biosynthetic process	20	380	1880	85761	0.00036	0.019	// TraesCS7D02G261800 // TraesCS4A02G315700 // TraesCS1A02G076100 // TraesCS2A02G467900 // TraesCS3A02G151100 // TraesCS7A02G260800 // TraesCS5B02G477800 // TraesCS4B02G300100 // TraesCS2B02G613300 // TraesCS4B02G270400 // TraesCS5D02G488800 // TraesCS5D02G488900 // TraesCS1B02G170200 // TraesCS2B02G335400 // TraesCS7B02G456200 // TraesCS6B02G249300 // TraesCS7B02G482000 // TraesCS1A02G120900 // …
GO:0006950	P	response to stress	162	380	29274	85761	0.00036	0.019	// TraesCS7B02G130200 // TraesCS5B02G204000 // TraesCS5A02G232600 // TraesCS3B02G049800 // TraesCS7B02G137600 // TraesCS4B02G188200 // TraesCS7A02G422500 // TraesCS3D02G475200 // TraesCS5A02G124300 // TraesCS2D02G065500 // TraesCS2A02G586500 // TraesCS5B02G494400 // TraesCS5D02G232900 // TraesCS3A02G513700 // TraesCS6D02G001400 // TraesCS1B02G418800 // TraesCS5B02G179700 // TraesCS7B02G334600 // …
GO:0051649	P	establishment of localization in cell	41	380	5253	85761	0.00037	0.019	// TraesCS5B02G418600 // TraesCS4B02G248500 // TraesCS6D02G293200 // TraesCS2B02G264200 // TraesCS1D02G000800 // TraesCS7B02G137600 // TraesCS3B02G553700 // TraesCS1A02G404500 // TraesCS7A02G422500 // TraesCS1B02G122000 // TraesCS2A02G212100 // TraesCS1B02G165900 // TraesCS5A02G208900 // TraesCS7D02G492200 // TraesCS4A02G315700 // TraesCS3A02G421700 // TraesCS4B02G165000 // TraesCS1B02G445200 // …
GO:0042440	P	pigment metabolic process	22	380	2179	85761	0.00038	0.02	// TraesCS1A02G076100 // TraesCS4B02G300100 // TraesCS7B02G456200 // TraesCS6B02G249300 // TraesCS2A02G467900 // TraesCS5B02G477800 // TraesCS4B02G270400 // TraesCS1B02G170200 // TraesCS4A02G315700 // TraesCS2B02G613100 // TraesCS3D02G440200 // TraesCS7B02G482000 // TraesCS1A02G120900 // TraesCS2B02G050400 // TraesCS7D02G261800 // TraesCS3A02G151100 // TraesCS4B02G078200 // TraesCS7A02G260800 // …
GO:0051156	P	glucose 6-phosphate metabolic process	11	380	708	85761	0.00041	0.021	// TraesCS7D02G261800 // TraesCS7A02G489500 // TraesCS2D02G205900 // TraesCS7A02G260800 // TraesCS3A02G148800 // TraesCS4B02G386000 // TraesCS4B02G248500 // TraesCS5D02G292800 // TraesCS3D02G359900 // TraesCS3D02G529200 // TraesCS3D02G109500
GO:0006720	P	isoprenoid metabolic process	21	380	2047	85761	0.00042	0.021	// TraesCS3B02G014900 // TraesCS1A02G076100 // TraesCS2A02G467900 // TraesCS6A02G046900 // TraesCS6B02G265600 // TraesCS2D02G205900 // TraesCS5B02G477800 // TraesCS4B02G300100 // TraesCS4B02G386000 // TraesCS4B02G270400 // TraesCS7D02G492200 // TraesCS7D02G449700 // TraesCS5A02G128300 // TraesCS3D02G359900 // TraesCS2B02G612300 // TraesCS2B02G335400 // TraesCS3A02G151100 // TraesCS2B02G049200 // …
GO:0019288	P	isopentenyl diphosphate biosynthetic process, methylerythritol 4-phosphate pathway	12	380	831	85761	0.00043	0.022	// TraesCS3B02G014900 // TraesCS1A02G076100 // TraesCS3A02G151100 // TraesCS6B02G265600 // TraesCS2D02G205900 // TraesCS5B02G477800 // TraesCS4B02G386000 // TraesCS7B02G482000 // TraesCS7D02G492200 // TraesCS3D02G359900 // TraesCS4A02G315700 // TraesCS2B02G050400
GO:0018208	P	peptidyl-proline modification	6	380	212	85761	0.00045	0.023	// TraesCS7A02G410100 // TraesCS1D02G000800 // TraesCS2A02G050600 // TraesCS4D02G153700 // TraesCS3A02G151100 // TraesCS6B02G189300
GO:0002181	P	cytoplasmic translation	5	380	140	85761	0.00049	0.024	// TraesCS3D02G506600 // TraesCS2D02G205900 // TraesCS3B02G011900 // TraesCS3B02G007200 // TraesCS3B02G006500
GO:0008299	P	isoprenoid biosynthetic process	20	380	1928	85761	0.0005	0.025	// TraesCS3B02G014900 // TraesCS1A02G076100 // TraesCS2A02G467900 // TraesCS6A02G046900 // TraesCS6B02G265600 // TraesCS2D02G205900 // TraesCS5B02G477800 // TraesCS4B02G300100 // TraesCS4B02G386000 // TraesCS4B02G270400 // TraesCS7D02G492200 // TraesCS7D02G449700 // TraesCS5A02G128300 // TraesCS3D02G359900 // TraesCS2B02G335400 // TraesCS3A02G151100 // TraesCS2B02G049200 // TraesCS7B02G482000 // …
GO:0009735	P	response to cytokinin	20	380	1949	85761	0.00057	0.028	// TraesCS5B02G418600 // TraesCS3B02G041900 // TraesCS3A02G151100 // TraesCS5B02G018700 // TraesCS4A02G319900 // TraesCS3D02G109500 // TraesCS6A02G046900 // TraesCS1D02G000800 // TraesCS4D02G189600 // TraesCS5A02G128300 // TraesCS7D02G283900 // TraesCS2A02G050600 // TraesCS1A02G404500 // TraesCS3B02G331400 // TraesCS2D02G418600 // TraesCS4B02G101800 // TraesCS4B02G188200 // TraesCS6B02G276800 // …
GO:0006518	P	peptide metabolic process	36	380	4507	85761	0.00056	0.028	// TraesCS2B02G255900 // TraesCS5A02G224000 // TraesCS7B02G137600 // TraesCS6D02G243700 // TraesCS4D02G189600 // TraesCS3B02G007200 // TraesCS4B02G188200 // TraesCS6D02G293200 // TraesCS1A02G107800 // TraesCS3B02G139700 // TraesCS3B02G259300 // TraesCS4A02G320200 // TraesCS3A02G513700 // TraesCS3B02G011900 // TraesCS7D02G456600 // TraesCS3B02G242600 // TraesCS4B02G196800 // TraesCS2A02G262700 // …
GO:0051788	P	response to misfolded protein	10	380	623	85761	0.00059	0.028	// TraesCS7B02G437600 // TraesCS5D02G172700 // TraesCS2A02G234200 // TraesCS4B02G009200 // TraesCS6A02G162700 // TraesCS6B02G302700 // TraesCS1B02G148500 // TraesCS3B02G535300 // TraesCS6A02G116500 // TraesCS3D02G109500
GO:0009240	P	isopentenyl diphosphate biosynthetic process	12	380	865	85761	0.00061	0.029	// TraesCS3B02G014900 // TraesCS1A02G076100 // TraesCS3A02G151100 // TraesCS6B02G265600 // TraesCS2D02G205900 // TraesCS5B02G477800 // TraesCS4B02G386000 // TraesCS7B02G482000 // TraesCS7D02G492200 // TraesCS3D02G359900 // TraesCS4A02G315700 // TraesCS2B02G050400
GO:0046490	P	isopentenyl diphosphate metabolic process	12	380	865	85761	0.00061	0.029	// TraesCS3B02G014900 // TraesCS1A02G076100 // TraesCS3A02G151100 // TraesCS6B02G265600 // TraesCS2D02G205900 // TraesCS5B02G477800 // TraesCS4B02G386000 // TraesCS7B02G482000 // TraesCS7D02G492200 // TraesCS3D02G359900 // TraesCS4A02G315700 // TraesCS2B02G050400
GO:0043248	P	proteasome assembly	10	380	628	85761	0.00062	0.029	// TraesCS7B02G437600 // TraesCS5D02G172700 // TraesCS2A02G234200 // TraesCS4B02G009200 // TraesCS6A02G162700 // TraesCS6B02G302700 // TraesCS1B02G148500 // TraesCS3B02G535300 // TraesCS6A02G116500 // TraesCS3D02G109500
GO:0051336	P	regulation of hydrolase activity	11	380	745	85761	0.00062	0.029	// TraesCS4B02G187800 // TraesCS3B02G038700 // TraesCS1A02G021400 // TraesCS1B02G035300 // TraesCS1A02G021000 // TraesCS5D02G172700 // TraesCS3B02G036900 // TraesCS2D02G212800 // TraesCS1A02G022000 // TraesCS3B02G038600 // TraesCS6D02G178300
GO:0034440	P	lipid oxidation	11	380	753	85761	0.00068	0.032	// TraesCS5A02G007900 // TraesCS7B02G437600 // TraesCS2B02G264200 // TraesCS7A02G422500 // TraesCS5A02G208900 // TraesCS6B02G193400 // TraesCS3B02G535300 // TraesCS6B02G160400 // TraesCS6A02G132200 // TraesCS2B02G049200 // TraesCS3A02G234800
GO:0009259	P	ribonucleotide metabolic process	26	380	2909	85761	0.0007	0.033	// TraesCS5B02G418600 // TraesCS5B02G018700 // TraesCS7B02G137600 // TraesCS6B02G302700 // TraesCS1B02G148500 // TraesCS1A02G444300 // TraesCS1A02G404500 // TraesCS3A02G234800 // TraesCS7B02G446900 // TraesCS7B02G437600 // TraesCS7A02G489500 // TraesCS2A02G212100 // TraesCS1B02G165900 // TraesCS5D02G292800 // TraesCS2A02G234200 // TraesCS2D02G102100 // TraesCS3D02G109500 // TraesCS2B02G013600 // …
GO:0042451	P	purine nucleoside biosynthetic process	9	380	529	85761	0.00073	0.033	// TraesCS5B02G418600 // TraesCS3D02G306900 // TraesCS7A02G489500 // TraesCS2A02G212100 // TraesCS2B02G013600 // TraesCS6B02G302700 // TraesCS1B02G148500 // TraesCS1A02G444300 // TraesCS1A02G120900
GO:0046129	P	purine ribonucleoside biosynthetic process	9	380	529	85761	0.00073	0.033	// TraesCS5B02G418600 // TraesCS3D02G306900 // TraesCS7A02G489500 // TraesCS2A02G212100 // TraesCS2B02G013600 // TraesCS6B02G302700 // TraesCS1B02G148500 // TraesCS1A02G444300 // TraesCS1A02G120900
GO:0010035	P	response to inorganic substance	71	380	10992	85761	0.00075	0.034	// TraesCS5B02G448900 // TraesCS6B02G128000 // TraesCS1D02G191100 // TraesCS4A02G174100 // TraesCS3B02G049800 // TraesCS1A02G404500 // TraesCS2B02G060800 // TraesCS7B02G137600 // TraesCS6B02G302700 // TraesCS2B02G217400 // TraesCS2D02G361100 // TraesCS6B02G276800 // TraesCS6B02G160400 // TraesCS6A02G059600 // TraesCS5B02G018700 // TraesCS2A02G467900 // TraesCS7B02G437600 // TraesCS5B02G089200 // …
GO:0009150	P	purine ribonucleotide metabolic process	23	380	2460	85761	0.00079	0.036	// TraesCS5B02G418600 // TraesCS5B02G018700 // TraesCS7B02G137600 // TraesCS6B02G302700 // TraesCS1B02G148500 // TraesCS1A02G444300 // TraesCS1A02G404500 // TraesCS3A02G234800 // TraesCS7B02G446900 // TraesCS3D02G306900 // TraesCS7A02G489500 // TraesCS2A02G212100 // TraesCS1B02G165900 // TraesCS2A02G234200 // TraesCS2D02G102100 // TraesCS2B02G013600 // TraesCS3D02G109500 // TraesCS1A02G120900 // …
GO:0052547	P	regulation of peptidase activity	7	380	329	85761	0.0008	0.036	// TraesCS3B02G038700 // TraesCS1A02G021400 // TraesCS1B02G035300 // TraesCS1A02G021000 // TraesCS3B02G036900 // TraesCS1A02G022000 // TraesCS3B02G038600
GO:0010466	P	negative regulation of peptidase activity	7	380	329	85761	0.0008	0.036	// TraesCS3B02G038700 // TraesCS1A02G021400 // TraesCS1B02G035300 // TraesCS1A02G021000 // TraesCS3B02G036900 // TraesCS1A02G022000 // TraesCS3B02G038600
GO:0045861	P	negative regulation of proteolysis	7	380	336	85761	0.00091	0.04	// TraesCS3B02G038700 // TraesCS1A02G021400 // TraesCS1B02G035300 // TraesCS1A02G021000 // TraesCS3B02G036900 // TraesCS1A02G022000 // TraesCS3B02G038600
GO:0048193	P	Golgi vesicle transport	15	380	1308	85761	0.00094	0.041	// TraesCS4B02G165000 // TraesCS7A02G489500 // TraesCS1A02G092700 // TraesCS4B02G163100 // TraesCS5D02G172700 // TraesCS2A02G212100 // TraesCS2B02G264200 // TraesCS5D02G149000 // TraesCS6A02G162700 // TraesCS3B02G410300 // TraesCS2A02G234200 // TraesCS4A02G151800 // TraesCS4B02G248500 // TraesCS7B02G185600 // TraesCS7A02G422500
GO:0010951	P	negative regulation of endopeptidase activity	6	380	247	85761	0.00098	0.042	// TraesCS1A02G021400 // TraesCS1B02G035300 // TraesCS1A02G021000 // TraesCS3B02G036900 // TraesCS1A02G022000 // TraesCS3B02G038600
GO:0070838	P	divalent metal ion transport	15	380	1312	85761	0.00096	0.042	// TraesCS5B02G018700 // TraesCS1B02G143800 // TraesCS1A02G076100 // TraesCS6B02G128000 // TraesCS7A02G489500 // TraesCS4B02G163100 // TraesCS2A02G212100 // TraesCS2D02G430700 // TraesCS5D02G149000 // TraesCS5B02G494400 // TraesCS3D02G206400 // TraesCS4A02G151800 // TraesCS7D02G292900 // TraesCS2D02G102100 // TraesCS7D02G023300
GO:0052548	P	regulation of endopeptidase activity	6	380	247	85761	0.00098	0.042	// TraesCS1A02G021400 // TraesCS1B02G035300 // TraesCS1A02G021000 // TraesCS3B02G036900 // TraesCS1A02G022000 // TraesCS3B02G038600
GO:0006886	P	intracellular protein transport	34	380	4311	85761	0.00099	0.042	// TraesCS5B02G418600 // TraesCS6D02G293200 // TraesCS2B02G264200 // TraesCS1D02G000800 // TraesCS3B02G553700 // TraesCS1A02G404500 // TraesCS7A02G422500 // TraesCS1B02G122000 // TraesCS2A02G212100 // TraesCS1B02G165900 // TraesCS5A02G208900 // TraesCS7D02G492200 // TraesCS3A02G421700 // TraesCS4B02G165000 // TraesCS7A02G262900 // TraesCS4B02G233700 // TraesCS3D02G359900 // TraesCS4A02G151800 // …
GO:0070271	P	protein complex biogenesis	33	380	4146	85761	0.001	0.043	// TraesCS5A02G260600 // TraesCS3B02G049800 // TraesCS1D02G000800 // TraesCS6B02G302700 // TraesCS1B02G148500 // TraesCS4B02G056700 // TraesCS2D02G231700 // TraesCS3B02G014900 // TraesCS7B02G437600 // TraesCS2D02G065500 // TraesCS4B02G009200 // TraesCS6A02G162700 // TraesCS5B02G494400 // TraesCS6D02G392300 // TraesCS7B02G334600 // TraesCS1D02G353100 // TraesCS1B02G445200 // TraesCS2A02G234200 // …
GO:0009201	P	ribonucleoside triphosphate biosynthetic process	8	380	446	85761	0.001	0.043	// TraesCS3D02G306900 // TraesCS7A02G489500 // TraesCS2A02G212100 // TraesCS2B02G013600 // TraesCS6B02G302700 // TraesCS1B02G148500 // TraesCS5D02G292800 // TraesCS1A02G444300
GO:0051346	P	negative regulation of hydrolase activity	7	380	345	85761	0.0011	0.044	// TraesCS3B02G038700 // TraesCS1A02G021400 // TraesCS1B02G035300 // TraesCS1A02G021000 // TraesCS3B02G036900 // TraesCS1A02G022000 // TraesCS3B02G038600
GO:0065003	P	macromolecular complex assembly	37	380	4856	85761	0.0011	0.046	// TraesCS1D02G383400 // TraesCS5A02G260600 // TraesCS3B02G049800 // TraesCS1D02G000800 // TraesCS6B02G302700 // TraesCS1B02G148500 // TraesCS4B02G056700 // TraesCS2D02G231700 // TraesCS3B02G014900 // TraesCS7B02G437600 // TraesCS4B02G009200 // TraesCS6A02G162700 // TraesCS5B02G494400 // TraesCS1B02G165900 // TraesCS6A02G198100 // TraesCS6D02G392300 // TraesCS7B02G334600 // TraesCS1D02G353100 // …
GO:0009142	P	nucleoside triphosphate biosynthetic process	8	380	458	85761	0.0012	0.05	// TraesCS3D02G306900 // TraesCS7A02G489500 // TraesCS2A02G212100 // TraesCS2B02G013600 // TraesCS6B02G302700 // TraesCS1B02G148500 // TraesCS5D02G292800 // TraesCS1A02G444300
GO:0042744	P	hydrogen peroxide catabolic process	10	380	687	85761	0.0012	0.05	// TraesCS2A02G467900 // TraesCS2B02G125200 // TraesCS2A02G574400 // TraesCS2D02G107800 // TraesCS1B02G118400 // TraesCS2B02G613400 // TraesCS7D02G299500 // TraesCS6B02G063900 // TraesCS2B02G612300 // TraesCS3A02G509600
GO:0018377	P	protein myristoylation	7	380	355	85761	0.0012	0.05	// TraesCS5D02G172700 // TraesCS2A02G234200 // TraesCS4B02G248500 // TraesCS7B02G137600 // TraesCS1B02G165900 // TraesCS4D02G318900 // TraesCS7B02G446900
GO:0006499	P	N-terminal protein myristoylation	7	380	355	85761	0.0012	0.05	// TraesCS5D02G172700 // TraesCS2A02G234200 // TraesCS4B02G248500 // TraesCS7B02G137600 // TraesCS1B02G165900 // TraesCS4D02G318900 // TraesCS7B02G446900
GO:0006498	P	N-terminal protein lipidation	7	380	355	85761	0.0012	0.05	// TraesCS5D02G172700 // TraesCS2A02G234200 // TraesCS4B02G248500 // TraesCS7B02G137600 // TraesCS1B02G165900 // TraesCS4D02G318900 // TraesCS7B02G446900
GO:0072511	P	divalent inorganic cation transport	15	380	1360	85761	0.0014	0.055	// TraesCS5B02G018700 // TraesCS1B02G143800 // TraesCS1A02G076100 // TraesCS6B02G128000 // TraesCS7A02G489500 // TraesCS4B02G163100 // TraesCS2A02G212100 // TraesCS2D02G430700 // TraesCS5D02G149000 // TraesCS5B02G494400 // TraesCS3D02G206400 // TraesCS4A02G151800 // TraesCS7D02G292900 // TraesCS2D02G102100 // TraesCS7D02G023300
GO:0071822	P	protein complex subunit organization	33	380	4230	85761	0.0014	0.056	// TraesCS5A02G260600 // TraesCS3B02G049800 // TraesCS1D02G000800 // TraesCS6B02G302700 // TraesCS1B02G148500 // TraesCS4B02G056700 // TraesCS2D02G231700 // TraesCS3B02G014900 // TraesCS7B02G437600 // TraesCS4B02G009200 // TraesCS6A02G162700 // TraesCS5B02G494400 // TraesCS6D02G392300 // TraesCS7B02G334600 // TraesCS1D02G353100 // TraesCS1B02G445200 // TraesCS2A02G234200 // TraesCS6A02G046900 // …
GO:0044272	P	sulfur compound biosynthetic process	20	380	2105	85761	0.0014	0.056	// TraesCS5B02G018700 // TraesCS1A02G076100 // TraesCS6D02G392300 // TraesCS6B02G265600 // TraesCS5A02G098700 // TraesCS5D02G110900 // TraesCS6B02G276800 // TraesCS2B02G049200 // TraesCS5D02G488800 // TraesCS2B02G217400 // TraesCS5D02G488900 // TraesCS7D02G283900 // TraesCS1A02G072000 // TraesCS4D02G014100 // TraesCS3D02G359900 // TraesCS3D02G206400 // TraesCS2A02G536200 // TraesCS7A02G422500 // …
GO:0046907	P	intracellular transport	37	380	4933	85761	0.0014	0.057	// TraesCS5B02G418600 // TraesCS4B02G248500 // TraesCS6D02G293200 // TraesCS2B02G264200 // TraesCS1D02G000800 // TraesCS7B02G137600 // TraesCS3B02G553700 // TraesCS1A02G404500 // TraesCS7A02G422500 // TraesCS1B02G122000 // TraesCS2A02G212100 // TraesCS1B02G165900 // TraesCS5A02G208900 // TraesCS7D02G492200 // TraesCS3A02G421700 // TraesCS4B02G165000 // TraesCS7A02G262900 // TraesCS4B02G233700 // …
GO:0034613	P	cellular protein localization	35	380	4595	85761	0.0015	0.059	// TraesCS5B02G418600 // TraesCS6D02G293200 // TraesCS2B02G264200 // TraesCS1D02G000800 // TraesCS3B02G553700 // TraesCS1A02G404500 // TraesCS7A02G422500 // TraesCS7A02G271400 // TraesCS1B02G122000 // TraesCS2A02G212100 // TraesCS1B02G165900 // TraesCS5A02G208900 // TraesCS7D02G492200 // TraesCS3A02G421700 // TraesCS4B02G165000 // TraesCS7A02G262900 // TraesCS4B02G233700 // TraesCS3D02G359900 // …
GO:0080129	P	proteasome core complex assembly	8	380	477	85761	0.0016	0.06	// TraesCS7B02G437600 // TraesCS5D02G172700 // TraesCS2A02G234200 // TraesCS4B02G009200 // TraesCS6B02G302700 // TraesCS1B02G148500 // TraesCS3B02G535300 // TraesCS3D02G109500
GO:0043043	P	peptide biosynthetic process	32	380	4094	85761	0.0016	0.062	// TraesCS2B02G255900 // TraesCS5A02G224000 // TraesCS7B02G137600 // TraesCS6D02G243700 // TraesCS4D02G189600 // TraesCS3B02G007200 // TraesCS4B02G188200 // TraesCS6D02G293200 // TraesCS1A02G107800 // TraesCS3B02G139700 // TraesCS3B02G259300 // TraesCS4A02G320200 // TraesCS3A02G513700 // TraesCS3B02G011900 // TraesCS7D02G456600 // TraesCS3B02G242600 // TraesCS4B02G196800 // TraesCS2A02G262700 // …
GO:0015985	P	energy coupled proton transport, down electrochemical gradient	6	380	275	85761	0.0017	0.064	// TraesCS3D02G306900 // TraesCS7A02G489500 // TraesCS2A02G212100 // TraesCS2B02G013600 // TraesCS6B02G302700 // TraesCS1B02G148500
GO:0015986	P	ATP synthesis coupled proton transport	6	380	275	85761	0.0017	0.064	// TraesCS3D02G306900 // TraesCS7A02G489500 // TraesCS2A02G212100 // TraesCS2B02G013600 // TraesCS6B02G302700 // TraesCS1B02G148500
GO:0006461	P	protein complex assembly	32	380	4110	85761	0.0017	0.065	// TraesCS5A02G260600 // TraesCS3B02G049800 // TraesCS1D02G000800 // TraesCS6B02G302700 // TraesCS1B02G148500 // TraesCS4B02G056700 // TraesCS2D02G231700 // TraesCS3B02G014900 // TraesCS7B02G437600 // TraesCS4B02G009200 // TraesCS6A02G162700 // TraesCS5B02G494400 // TraesCS6D02G392300 // TraesCS7B02G334600 // TraesCS1D02G353100 // TraesCS1B02G445200 // TraesCS2A02G234200 // TraesCS6A02G046900 // …
GO:0002831	P	regulation of response to biotic stimulus	12	380	985	85761	0.0018	0.068	// TraesCS5D02G232800 // TraesCS5B02G224000 // TraesCS1D02G233800 // TraesCS5A02G225600 // TraesCS2A02G261500 // TraesCS6B02G193400 // TraesCS6A02G132200 // TraesCS5A02G007900 // TraesCS5D02G232900 // TraesCS6B02G160400 // TraesCS5B02G224100 // TraesCS7D02G023300
GO:0043933	P	macromolecular complex subunit organization	48	380	6990	85761	0.0018	0.068	// TraesCS1D02G383400 // TraesCS1B02G165900 // TraesCS5A02G260600 // TraesCS3B02G049800 // TraesCS1D02G000800 // TraesCS6B02G302700 // TraesCS1B02G148500 // TraesCS4D02G189600 // TraesCS7B02G431600 // TraesCS4B02G056700 // TraesCS4B02G188200 // TraesCS2D02G231700 // TraesCS3B02G014900 // TraesCS7B02G437600 // TraesCS4B02G009200 // TraesCS6A02G162700 // TraesCS5B02G494400 // TraesCS3A02G513700 // …
GO:0044723	P	single-organism carbohydrate metabolic process	44	380	6266	85761	0.0019	0.07	// TraesCS5B02G448900 // TraesCS7B02G130200 // TraesCS5B02G018700 // TraesCS4B02G248500 // TraesCS7B02G137600 // TraesCS1A02G404500 // TraesCS3A02G234800 // TraesCS7A02G271400 // TraesCS2D02G231700 // TraesCS1B02G165900 // TraesCS7B02G437600 // TraesCS1D02G112300 // TraesCS4D02G318900 // TraesCS2A02G212100 // TraesCS2D02G065500 // TraesCS6A02G162700 // TraesCS3A02G513700 // TraesCS6D02G001400 // …
GO:0006457	P	protein folding	15	380	1411	85761	0.0019	0.072	// TraesCS3A02G151100 // TraesCS1D02G123900 // TraesCS3B02G049800 // TraesCS1D02G000800 // TraesCS7B02G083300 // TraesCS3B02G331400 // TraesCS5A02G260600 // TraesCS6D02G295500 // TraesCS7B02G139600 // TraesCS2A02G050600 // TraesCS4D02G153700 // TraesCS7A02G410100 // TraesCS4B02G101800 // TraesCS6B02G189300 // TraesCS7B02G446900
GO:0009168	P	purine ribonucleoside monophosphate biosynthetic process	8	380	500	85761	0.0021	0.076	// TraesCS5B02G418600 // TraesCS3D02G306900 // TraesCS7A02G489500 // TraesCS2A02G212100 // TraesCS2B02G013600 // TraesCS6B02G302700 // TraesCS1B02G148500 // TraesCS1A02G120900
GO:0009127	P	purine nucleoside monophosphate biosynthetic process	8	380	500	85761	0.0021	0.076	// TraesCS5B02G418600 // TraesCS3D02G306900 // TraesCS7A02G489500 // TraesCS2A02G212100 // TraesCS2B02G013600 // TraesCS6B02G302700 // TraesCS1B02G148500 // TraesCS1A02G120900
GO:0002213	P	defense response to insect	6	380	291	85761	0.0022	0.08	// TraesCS6B02G193400 // TraesCS1A02G072000 // TraesCS6A02G132200 // TraesCS5A02G007900 // TraesCS2B02G184300 // TraesCS6B02G160400
GO:0022613	P	ribonucleoprotein complex biogenesis	18	380	1885	85761	0.0023	0.083	// TraesCS7D02G261800 // TraesCS1D02G383400 // TraesCS7D02G456600 // TraesCS1B02G445200 // TraesCS5D02G158600 // TraesCS3D02G506600 // TraesCS7A02G260800 // TraesCS3D02G359900 // TraesCS1B02G165900 // TraesCS4A02G437100 // TraesCS2B02G486000 // TraesCS2B02G081600 // TraesCS6B02G062600 // TraesCS3D02G529200 // TraesCS6A02G198100 // TraesCS4D02G152400 // TraesCS1D02G422700 // TraesCS7D02G283900
GO:0032101	P	regulation of response to external stimulus	12	380	1018	85761	0.0024	0.085	// TraesCS5D02G232800 // TraesCS5B02G224000 // TraesCS1D02G233800 // TraesCS5A02G225600 // TraesCS2A02G261500 // TraesCS6B02G193400 // TraesCS6A02G132200 // TraesCS5A02G007900 // TraesCS5D02G232900 // TraesCS6B02G160400 // TraesCS5B02G224100 // TraesCS7D02G023300
GO:0001510	P	RNA methylation	10	380	759	85761	0.0025	0.088	// TraesCS5B02G418600 // TraesCS5B02G154400 // TraesCS7D02G456600 // TraesCS7A02G262900 // TraesCS1B02G165900 // TraesCS5D02G158600 // TraesCS3B02G011900 // TraesCS3B02G007200 // TraesCS4D02G152400 // TraesCS3B02G006500
GO:0009657	P	plastid organization	16	380	1597	85761	0.0025	0.089	// TraesCS3B02G014900 // TraesCS2A02G467900 // TraesCS1B02G445200 // TraesCS1D02G175000 // TraesCS2D02G205900 // TraesCS4A02G437100 // TraesCS3A02G148800 // TraesCS3D02G253900 // TraesCS5A02G111500 // TraesCS7D02G492200 // TraesCS3A02G297500 // TraesCS7D02G283900 // TraesCS3D02G529200 // TraesCS4A02G315700 // TraesCS1D02G422700 // TraesCS3D02G359900
GO:0035304	P	regulation of protein dephosphorylation	8	380	517	85761	0.0025	0.09	// TraesCS4B02G187800 // TraesCS1B02G445200 // TraesCS6D02G293200 // TraesCS5D02G172700 // TraesCS3D02G359900 // TraesCS6D02G178300 // TraesCS7A02G422500 // TraesCS1D02G422700
GO:0006412	P	translation	30	380	3880	85761	0.0026	0.092	// TraesCS2B02G255900 // TraesCS5A02G224000 // TraesCS7B02G137600 // TraesCS6D02G243700 // TraesCS2B02G320100 // TraesCS3B02G007200 // TraesCS4B02G188200 // TraesCS6D02G293200 // TraesCS1A02G107800 // TraesCS3B02G139700 // TraesCS3B02G259300 // TraesCS4A02G320200 // TraesCS3A02G513700 // TraesCS3B02G011900 // TraesCS7D02G456600 // TraesCS3B02G242600 // TraesCS4B02G196800 // TraesCS2A02G262700 // …
GO:0030258	P	lipid modification	12	380	1032	85761	0.0026	0.092	// TraesCS5A02G007900 // TraesCS7B02G437600 // TraesCS6B02G260100 // TraesCS2B02G264200 // TraesCS7A02G422500 // TraesCS5A02G208900 // TraesCS6B02G193400 // TraesCS3B02G535300 // TraesCS6B02G160400 // TraesCS6A02G132200 // TraesCS2B02G049200 // TraesCS3A02G234800
GO:0044802	P	single-organism membrane organization	23	380	2711	85761	0.0027	0.094	// TraesCS6D02G293200 // TraesCS3B02G553700 // TraesCS7A02G422500 // TraesCS3B02G014900 // TraesCS2B02G463500 // TraesCS3B02G376700 // TraesCS6B02G160400 // TraesCS7D02G492200 // TraesCS6B02G193400 // TraesCS6A02G132200 // TraesCS5B02G145900 // TraesCS4A02G315700 // TraesCS2A02G442400 // TraesCS1B02G445200 // TraesCS7A02G262900 // TraesCS3D02G359900 // TraesCS1D02G422700 // TraesCS2D02G205900 // …
GO:0035303	P	regulation of dephosphorylation	8	380	526	85761	0.0028	0.097	// TraesCS4B02G187800 // TraesCS1B02G445200 // TraesCS6D02G293200 // TraesCS5D02G172700 // TraesCS3D02G359900 // TraesCS6D02G178300 // TraesCS7A02G422500 // TraesCS1D02G422700
GO:0009145	P	purine nucleoside triphosphate biosynthetic process	7	380	416	85761	0.003	0.1	// TraesCS3D02G306900 // TraesCS7A02G489500 // TraesCS2A02G212100 // TraesCS2B02G013600 // TraesCS6B02G302700 // TraesCS1B02G148500 // TraesCS1A02G444300
GO:0009206	P	purine ribonucleoside triphosphate biosynthetic process	7	380	416	85761	0.003	0.1	// TraesCS3D02G306900 // TraesCS7A02G489500 // TraesCS2A02G212100 // TraesCS2B02G013600 // TraesCS6B02G302700 // TraesCS1B02G148500 // TraesCS1A02G444300
GO:1901575	P	organic substance catabolic process	70	380	11403	85761	0.003	0.1	// TraesCS1A02G076100 // TraesCS1D02G355100 // TraesCS4A02G445000 // TraesCS5B02G204000 // TraesCS5A02G224000 // TraesCS2B02G264200 // TraesCS5B02G469500 // TraesCS5D02G172800 // TraesCS7B02G137600 // TraesCS6B02G302700 // TraesCS1B02G148500 // TraesCS1A02G404500 // TraesCS6B02G276800 // TraesCS7A02G422500 // TraesCS7A02G271400 // TraesCS5B02G018700 // TraesCS1B02G165900 // TraesCS2A02G467900 // …
GO:0046395	P	carboxylic acid catabolic process	17	380	1783	85761	0.003	0.1	// TraesCS7D02G261800 // TraesCS5B02G154400 // TraesCS2B02G053600 // TraesCS2A02G467900 // TraesCS3A02G151100 // TraesCS7B02G437600 // TraesCS7A02G260800 // TraesCS2B02G264200 // TraesCS2D02G029800 // TraesCS1A02G076100 // TraesCS3A02G234800 // TraesCS5A02G208900 // TraesCS3B02G535300 // TraesCS5D02G091800 // TraesCS2B02G049200 // TraesCS7A02G422500 // TraesCS2B02G040600
GO:0071248	P	cellular response to metal ion	7	380	420	85761	0.0031	0.11	// TraesCS2B02G060800 // TraesCS4D02G141500 // TraesCS5A02G260600 // TraesCS4A02G174100 // TraesCS6B02G276800 // TraesCS7B02G447900 // TraesCS7D02G023300
GO:0044249	P	cellular biosynthetic process	163	380	30853	85761	0.0032	0.11	// TraesCS5B02G418600 // TraesCS7B02G130200 // TraesCS4B02G248500 // TraesCS2B02G255900 // TraesCS7D02G538400 // TraesCS4B02G300100 // TraesCS5A02G077400 // TraesCS7B02G137600 // TraesCS4B02G188200 // TraesCS7A02G422500 // TraesCS2A02G467900 // TraesCS3B02G139700 // TraesCS2D02G065500 // TraesCS2A02G586500 // TraesCS5A02G111500 // TraesCS5D02G232900 // TraesCS3A02G513700 // TraesCS3B02G011900 // …
GO:0046394	P	carboxylic acid biosynthetic process	36	380	5011	85761	0.0034	0.11	// TraesCS5B02G418600 // TraesCS1A02G076100 // TraesCS7B02G130200 // TraesCS5B02G018700 // TraesCS4A02G043800 // TraesCS3B02G553700 // TraesCS4D02G189600 // TraesCS4B02G188200 // TraesCS6B02G160400 // TraesCS2B02G335400 // TraesCS4B02G270400 // TraesCS4D02G318900 // TraesCS6B02G193400 // TraesCS2B02G555400 // TraesCS5B02G145900 // TraesCS2D02G102100 // TraesCS2B02G060800 // TraesCS6D02G222900 // …
GO:0010243	P	response to organonitrogen compound	25	380	3103	85761	0.0035	0.12	// TraesCS5A02G232600 // TraesCS3B02G553700 // TraesCS2B02G217400 // TraesCS7A02G422500 // TraesCS5B02G089200 // TraesCS5D02G232900 // TraesCS3A02G421700 // TraesCS1B02G143800 // TraesCS4A02G174100 // TraesCS5B02G224000 // TraesCS7A02G034300 // TraesCS3D02G530800 // TraesCS2B02G609400 // TraesCS3D02G359900 // TraesCS4D02G014100 // TraesCS4D02G141500 // TraesCS1D02G191100 // TraesCS2B02G617000 // …
GO:0009058	P	biosynthetic process	171	380	32675	85761	0.0036	0.12	// TraesCS5B02G418600 // TraesCS7B02G130200 // TraesCS4B02G248500 // TraesCS2B02G255900 // TraesCS7D02G538400 // TraesCS4B02G300100 // TraesCS5A02G077400 // TraesCS7B02G137600 // TraesCS4B02G188200 // TraesCS7A02G422500 // TraesCS2A02G467900 // TraesCS3B02G139700 // TraesCS2D02G065500 // TraesCS2A02G586500 // TraesCS5A02G111500 // TraesCS5D02G232900 // TraesCS3A02G513700 // TraesCS3B02G011900 // …
GO:0055114	P	oxidation-reduction process	58	380	9149	85761	0.0036	0.12	// TraesCS5B02G418600 // TraesCS2A02G051700 // TraesCS5A02G232600 // TraesCS4A02G027800 // TraesCS2B02G264200 // TraesCS2A02G571300 // TraesCS3B02G375400 // TraesCS1B02G148500 // TraesCS2A02G493400 // TraesCS2D02G361100 // TraesCS5A02G007900 // TraesCS1D02G052200 // TraesCS6B02G160400 // TraesCS3A02G509600 // TraesCS2A02G574400 // TraesCS2B02G125200 // TraesCS7B02G437600 // TraesCS1A02G092700 // …
GO:0051234	P	establishment of localization	98	380	17156	85761	0.0037	0.12	// TraesCS5B02G418600 // TraesCS7B02G130200 // TraesCS3D02G415400 // TraesCS4B02G300100 // TraesCS7B02G137600 // TraesCS7A02G422500 // TraesCS7A02G271400 // TraesCS2A02G467900 // TraesCS5B02G494400 // TraesCS7B02G038300 // TraesCS5B02G145900 // TraesCS4A02G315700 // TraesCS2B02G060800 // TraesCS4B02G165000 // TraesCS2D02G102100 // TraesCS5D02G149000 // TraesCS1D02G000800 // TraesCS4B02G233700 // …
GO:0006979	P	response to oxidative stress	37	380	5229	85761	0.0038	0.12	// TraesCS3B02G049800 // TraesCS4A02G174100 // TraesCS6B02G302700 // TraesCS1A02G444300 // TraesCS7A02G422500 // TraesCS3A02G509600 // TraesCS2B02G125200 // TraesCS7A02G349400 // TraesCS6B02G462300 // TraesCS6B02G160400 // TraesCS6B02G193400 // TraesCS7B02G446900 // TraesCS1B02G418800 // TraesCS6B02G063900 // TraesCS2B02G053600 // TraesCS2A02G574400 // TraesCS1D02G398700 // TraesCS1D02G000800 // …
GO:0006418	P	tRNA aminoacylation for protein translation	6	380	329	85761	0.004	0.13	// TraesCS2B02G255900 // TraesCS1A02G107800 // TraesCS3B02G139700 // TraesCS1B02G342200 // TraesCS7B02G137600 // TraesCS2A02G262700
GO:0032268	P	regulation of cellular protein metabolic process	26	380	3309	85761	0.004	0.13	// TraesCS4B02G187800 // TraesCS3B02G038700 // TraesCS6D02G293200 // TraesCS2B02G320100 // TraesCS6D02G178300 // TraesCS4B02G188200 // TraesCS7A02G422500 // TraesCS1A02G021400 // TraesCS3B02G139700 // TraesCS6A02G162700 // TraesCS3B02G242600 // TraesCS4A02G320000 // TraesCS1B02G035300 // TraesCS6B02G062600 // TraesCS1B02G445200 // TraesCS3D02G506600 // TraesCS3B02G036900 // TraesCS3D02G359900 // …
GO:0051246	P	regulation of protein metabolic process	28	380	3658	85761	0.0041	0.13	// TraesCS4B02G187800 // TraesCS3B02G038700 // TraesCS6D02G293200 // TraesCS4A02G035700 // TraesCS2B02G320100 // TraesCS6D02G178300 // TraesCS4B02G188200 // TraesCS7A02G422500 // TraesCS1A02G021400 // TraesCS3B02G139700 // TraesCS6A02G162700 // TraesCS3B02G242600 // TraesCS4A02G320000 // TraesCS1B02G035300 // TraesCS6B02G062600 // TraesCS1B02G445200 // TraesCS3D02G506600 // TraesCS3B02G036900 // …
GO:0030162	P	regulation of proteolysis	8	380	561	85761	0.0041	0.13	// TraesCS3B02G038700 // TraesCS1A02G021400 // TraesCS1B02G035300 // TraesCS1A02G021000 // TraesCS6A02G162700 // TraesCS3B02G036900 // TraesCS1A02G022000 // TraesCS3B02G038600
GO:0031365	P	N-terminal protein amino acid modification	7	380	442	85761	0.0041	0.13	// TraesCS5D02G172700 // TraesCS2A02G234200 // TraesCS4B02G248500 // TraesCS7B02G137600 // TraesCS1B02G165900 // TraesCS4D02G318900 // TraesCS7B02G446900
GO:0009642	P	response to light intensity	16	380	1687	85761	0.0042	0.13	// TraesCS5A02G007900 // TraesCS4A02G174100 // TraesCS3A02G151100 // TraesCS5B02G018700 // TraesCS6B02G193400 // TraesCS1D02G123900 // TraesCS3B02G049800 // TraesCS1D02G000800 // TraesCS7B02G083300 // TraesCS6D02G295500 // TraesCS7D02G292900 // TraesCS4B02G101800 // TraesCS6D02G392300 // TraesCS6B02G160400 // TraesCS7B02G446900 // TraesCS4D02G141500
GO:0009862	P	systemic acquired resistance, salicylic acid mediated signaling pathway	13	380	1241	85761	0.0043	0.13	// TraesCS3B02G041900 // TraesCS6D02G293200 // TraesCS4A02G043800 // TraesCS4A02G027800 // TraesCS2A02G586500 // TraesCS3B02G553700 // TraesCS4D02G189600 // TraesCS2D02G229100 // TraesCS4D02G264500 // TraesCS3D02G359900 // TraesCS4B02G188200 // TraesCS7A02G422500 // TraesCS7D02G023300
GO:0044248	P	cellular catabolic process	62	380	10002	85761	0.0043	0.14	// TraesCS1A02G076100 // TraesCS1D02G355100 // TraesCS5B02G204000 // TraesCS5A02G224000 // TraesCS2B02G040600 // TraesCS2B02G264200 // TraesCS5B02G469500 // TraesCS7B02G370700 // TraesCS6A02G162700 // TraesCS6B02G302700 // TraesCS1B02G148500 // TraesCS2A02G574400 // TraesCS3A02G234800 // TraesCS3A02G509600 // TraesCS5B02G018700 // TraesCS2A02G467900 // TraesCS2B02G125200 // TraesCS7B02G437600 // …
GO:0043038	P	amino acid activation	6	380	337	85761	0.0044	0.14	// TraesCS2B02G255900 // TraesCS1A02G107800 // TraesCS3B02G139700 // TraesCS1B02G342200 // TraesCS7B02G137600 // TraesCS2A02G262700
GO:0043039	P	tRNA aminoacylation	6	380	337	85761	0.0044	0.14	// TraesCS2B02G255900 // TraesCS1A02G107800 // TraesCS3B02G139700 // TraesCS1B02G342200 // TraesCS7B02G137600 // TraesCS2A02G262700
GO:0009891	P	positive regulation of biosynthetic process	25	380	3175	85761	0.0046	0.14	// TraesCS6D02G293200 // TraesCS2B02G217400 // TraesCS7A02G422500 // TraesCS2B02G125200 // TraesCS6A02G162700 // TraesCS7D02G492200 // TraesCS3B02G242600 // TraesCS4A02G315700 // TraesCS6B02G063900 // TraesCS1B02G445200 // TraesCS2D02G102100 // TraesCS3A02G297500 // TraesCS4D02G014100 // TraesCS1D02G422700 // TraesCS7D02G261800 // TraesCS3A02G151100 // TraesCS2D02G107800 // TraesCS7A02G260800 // …
GO:0044550	P	secondary metabolite biosynthetic process	26	380	3355	85761	0.0048	0.15	// TraesCS5B02G018700 // TraesCS4D02G014100 // TraesCS2B02G217400 // TraesCS7B02G456200 // TraesCS6B02G276800 // TraesCS7A02G422500 // TraesCS2B02G125200 // TraesCS6B02G265600 // TraesCS2B02G335400 // TraesCS4B02G270400 // TraesCS5D02G292800 // TraesCS3D02G359900 // TraesCS6D02G392300 // TraesCS6B02G063900 // TraesCS6D02G222900 // TraesCS2D02G102100 // TraesCS7D02G283900 // TraesCS3B02G048900 // …
GO:0044699	P	single-organism process	251	380	50975	85761	0.0048	0.15	// TraesCS5B02G418600 // TraesCS2A02G051700 // TraesCS7B02G130200 // TraesCS4B02G248500 // TraesCS2B02G255900 // TraesCS5A02G232600 // TraesCS3D02G415400 // TraesCS4B02G300100 // TraesCS5B02G469500 // TraesCS7B02G137600 // TraesCS1D02G332900 // TraesCS6D02G001400 // TraesCS4B02G188200 // TraesCS7A02G422500 // TraesCS7A02G271400 // TraesCS5A02G124300 // TraesCS2A02G467900 // TraesCS1A02G444300 // …
GO:0009628	P	response to abiotic stimulus	117	380	21261	85761	0.0048	0.15	// TraesCS5B02G204000 // TraesCS3B02G049800 // TraesCS7B02G137600 // TraesCS4B02G188200 // TraesCS7A02G422500 // TraesCS3D02G475200 // TraesCS5A02G124300 // TraesCS2D02G065500 // TraesCS1A02G403300 // TraesCS5B02G494400 // TraesCS3A02G513700 // TraesCS5B02G145900 // TraesCS4A02G315700 // TraesCS7B02G334600 // TraesCS1D02G353100 // TraesCS4B02G165000 // TraesCS2D02G102100 // TraesCS5D02G149000 // …
GO:0009987	P	cellular process	284	380	58786	85761	0.0049	0.15	// TraesCS5B02G418600 // TraesCS3B02G038700 // TraesCS7B02G130200 // TraesCS4B02G248500 // TraesCS2B02G255900 // TraesCS7D02G538400 // TraesCS5A02G232600 // TraesCS4B02G300100 // TraesCS5A02G111500 // TraesCS5A02G077400 // TraesCS3D02G540600 // TraesCS7B02G137600 // TraesCS1D02G332900 // TraesCS7B02G139600 // TraesCS4B02G188200 // TraesCS7A02G422500 // TraesCS7A02G271400 // TraesCS5B02G204000 // …
GO:0044255	P	cellular lipid metabolic process	41	380	6058	85761	0.005	0.15	// TraesCS1A02G076100 // TraesCS7D02G449700 // TraesCS6B02G260100 // TraesCS4B02G300100 // TraesCS5A02G128300 // TraesCS1A02G404500 // TraesCS3A02G234800 // TraesCS3B02G014900 // TraesCS2A02G467900 // TraesCS6B02G265600 // TraesCS2B02G335400 // TraesCS4B02G386000 // TraesCS4B02G270400 // TraesCS5A02G208900 // TraesCS7D02G492200 // TraesCS6B02G193400 // TraesCS6B02G160400 // TraesCS2B02G555400 // …
GO:0043623	P	cellular protein complex assembly	25	380	3207	85761	0.0052	0.16	// TraesCS5A02G260600 // TraesCS1D02G000800 // TraesCS6B02G302700 // TraesCS1B02G148500 // TraesCS4B02G056700 // TraesCS2D02G231700 // TraesCS3B02G014900 // TraesCS7B02G437600 // TraesCS4B02G009200 // TraesCS6A02G162700 // TraesCS5B02G494400 // TraesCS6D02G392300 // TraesCS1D02G353100 // TraesCS1B02G445200 // TraesCS2A02G234200 // TraesCS6A02G046900 // TraesCS7D02G283900 // TraesCS3D02G109500 // …
GO:0009814	P	defense response, incompatible interaction	38	380	5526	85761	0.0053	0.16	// TraesCS2D02G540000 // TraesCS7B02G130200 // TraesCS3D02G475200 // TraesCS6D02G293200 // TraesCS5A02G260600 // TraesCS4A02G043800 // TraesCS3B02G553700 // TraesCS4D02G189600 // TraesCS1D02G355100 // TraesCS4B02G188200 // TraesCS6B02G160400 // TraesCS3D02G223300 // TraesCS1D02G233800 // TraesCS7A02G422500 // TraesCS3B02G259300 // TraesCS6B02G193400 // TraesCS2B02G555400 // TraesCS2B02G053600 // …
GO:0071824	P	protein-DNA complex subunit organization	8	380	591	85761	0.0055	0.17	// TraesCS1A02G359900 // TraesCS6A02G162700 // TraesCS3A02G513700 // TraesCS3B02G410300 // TraesCS1A02G285300 // TraesCS7A02G410100 // TraesCS7B02G334600 // TraesCS7A02G157100
GO:0007033	P	vacuole organization	6	380	364	85761	0.0064	0.19	// TraesCS7A02G489500 // TraesCS2A02G212100 // TraesCS5D02G149000 // TraesCS6B02G276800 // TraesCS3B02G410300 // TraesCS6D02G178300
GO:0009644	P	response to high light intensity	11	380	1018	85761	0.0066	0.19	// TraesCS5A02G007900 // TraesCS3A02G151100 // TraesCS6B02G193400 // TraesCS1D02G123900 // TraesCS3B02G049800 // TraesCS7B02G083300 // TraesCS6D02G295500 // TraesCS4B02G101800 // TraesCS6D02G392300 // TraesCS6B02G160400 // TraesCS7B02G446900
GO:1901698	P	response to nitrogen compound	34	380	4874	85761	0.0067	0.2	// TraesCS5B02G448900 // TraesCS5B02G018700 // TraesCS5A02G232600 // TraesCS4A02G174100 // TraesCS3B02G553700 // TraesCS4D02G189600 // TraesCS4B02G188200 // TraesCS7A02G422500 // TraesCS6B02G128000 // TraesCS5B02G089200 // TraesCS5D02G232800 // TraesCS5D02G232900 // TraesCS7B02G175800 // TraesCS3A02G421700 // TraesCS1B02G143800 // TraesCS2B02G060800 // TraesCS5B02G224000 // TraesCS7A02G034300 // …
GO:0033036	P	macromolecule localization	52	380	8302	85761	0.0074	0.22	// TraesCS5B02G418600 // TraesCS4B02G248500 // TraesCS6D02G293200 // TraesCS3D02G415400 // TraesCS2B02G264200 // TraesCS1D02G000800 // TraesCS7B02G137600 // TraesCS4A02G035700 // TraesCS3B02G553700 // TraesCS1A02G404500 // TraesCS3D02G206400 // TraesCS7A02G422500 // TraesCS7A02G271400 // TraesCS1B02G122000 // TraesCS3B02G376700 // TraesCS5A02G208900 // TraesCS2A02G212100 // TraesCS5B02G494400 // …
GO:0008152	P	metabolic process	278	380	57664	85761	0.0075	0.22	// TraesCS5B02G418600 // TraesCS2A02G051700 // TraesCS7B02G130200 // TraesCS4B02G248500 // TraesCS2B02G255900 // TraesCS7D02G538400 // TraesCS5A02G232600 // TraesCS4B02G300100 // TraesCS5B02G469500 // TraesCS5A02G077400 // TraesCS3D02G540600 // TraesCS7B02G137600 // TraesCS1D02G332900 // TraesCS6D02G001400 // TraesCS4B02G188200 // TraesCS6B02G113200 // TraesCS7A02G422500 // TraesCS4A02G444500 // …
GO:0006833	P	water transport	13	380	1340	85761	0.0078	0.23	// TraesCS1B02G143800 // TraesCS6B02G276800 // TraesCS5B02G018700 // TraesCS7A02G489500 // TraesCS6B02G389200 // TraesCS2D02G102100 // TraesCS3A02G234800 // TraesCS1A02G404500 // TraesCS6B02G249300 // TraesCS3D02G206400 // TraesCS4A02G320000 // TraesCS2B02G050400 // TraesCS7B02G446900
GO:0090407	P	organophosphate biosynthetic process	28	380	3847	85761	0.0079	0.23	// TraesCS5B02G418600 // TraesCS1A02G076100 // TraesCS2B02G013600 // TraesCS6B02G302700 // TraesCS1B02G148500 // TraesCS1A02G444300 // TraesCS6B02G249300 // TraesCS3B02G014900 // TraesCS6B02G265600 // TraesCS7A02G489500 // TraesCS1A02G107800 // TraesCS2B02G335400 // TraesCS4B02G386000 // TraesCS2A02G212100 // TraesCS7D02G492200 // TraesCS5D02G292800 // TraesCS4A02G315700 // TraesCS7B02G482000 // …
GO:0042044	P	fluid transport	13	380	1340	85761	0.0078	0.23	// TraesCS1B02G143800 // TraesCS6B02G276800 // TraesCS5B02G018700 // TraesCS7A02G489500 // TraesCS6B02G389200 // TraesCS2D02G102100 // TraesCS3A02G234800 // TraesCS1A02G404500 // TraesCS6B02G249300 // TraesCS3D02G206400 // TraesCS4A02G320000 // TraesCS2B02G050400 // TraesCS7B02G446900
GO:0005975	P	carbohydrate metabolic process	51	380	8137	85761	0.0079	0.23	// TraesCS5B02G018700 // TraesCS5B02G448900 // TraesCS7B02G130200 // TraesCS3D02G475200 // TraesCS4B02G248500 // TraesCS7B02G137600 // TraesCS6A02G059600 // TraesCS1A02G404500 // TraesCS3A02G234800 // TraesCS7A02G271400 // TraesCS2D02G231700 // TraesCS1B02G165900 // TraesCS7B02G437600 // TraesCS1D02G112300 // TraesCS4D02G318900 // TraesCS2A02G212100 // TraesCS2D02G065500 // TraesCS6A02G162700 // …
GO:0016051	P	carbohydrate biosynthetic process	29	380	4030	85761	0.008	0.23	// TraesCS5B02G448900 // TraesCS5B02G018700 // TraesCS6A02G059600 // TraesCS7B02G137600 // TraesCS3A02G234800 // TraesCS7B02G446900 // TraesCS2D02G231700 // TraesCS7B02G437600 // TraesCS1A02G092700 // TraesCS5A02G208900 // TraesCS2D02G065500 // TraesCS6A02G162700 // TraesCS1B02G165900 // TraesCS4D02G318900 // TraesCS7D02G492200 // TraesCS5D02G292800 // TraesCS4B02G165000 // TraesCS2D02G102100 // …
GO:0006555	P	methionine metabolic process	7	380	505	85761	0.0082	0.23	// TraesCS5B02G418600 // TraesCS5A02G098700 // TraesCS5D02G110900 // TraesCS4A02G027800 // TraesCS6B02G276800 // TraesCS4D02G318900 // TraesCS3B02G041900
GO:0009416	P	response to light stimulus	49	380	7773	85761	0.0083	0.23	// TraesCS1A02G076100 // TraesCS5B02G018700 // TraesCS3D02G253900 // TraesCS3B02G049800 // TraesCS1D02G000800 // TraesCS4B02G023200 // TraesCS5A02G128300 // TraesCS4A02G002200 // TraesCS6B02G160400 // TraesCS7B02G446900 // TraesCS1B02G165900 // TraesCS7B02G437600 // TraesCS2B02G335400 // TraesCS2D02G065500 // TraesCS1A02G403300 // TraesCS5B02G494400 // TraesCS4B02G270400 // TraesCS3A02G513700 // …
GO:0006754	P	ATP biosynthetic process	6	380	387	85761	0.0084	0.24	// TraesCS3D02G306900 // TraesCS7A02G489500 // TraesCS2A02G212100 // TraesCS2B02G013600 // TraesCS6B02G302700 // TraesCS1B02G148500
GO:0006333	P	chromatin assembly or disassembly	8	380	637	85761	0.0085	0.24	// TraesCS1A02G359900 // TraesCS7D02G538400 // TraesCS3B02G410300 // TraesCS1A02G285300 // TraesCS7A02G410100 // TraesCS2D02G043400 // TraesCS7B02G334600 // TraesCS7A02G157100
GO:0009893	P	positive regulation of metabolic process	27	380	3712	85761	0.009	0.25	// TraesCS6D02G293200 // TraesCS4A02G035700 // TraesCS2B02G217400 // TraesCS7A02G422500 // TraesCS2B02G125200 // TraesCS6A02G162700 // TraesCS7D02G492200 // TraesCS3B02G242600 // TraesCS4A02G315700 // TraesCS4A02G320000 // TraesCS6B02G063900 // TraesCS1B02G445200 // TraesCS2D02G102100 // TraesCS3A02G297500 // TraesCS4D02G014100 // TraesCS1D02G422700 // TraesCS7D02G261800 // TraesCS3A02G151100 // …
GO:0071241	P	cellular response to inorganic substance	7	380	516	85761	0.0091	0.25	// TraesCS2B02G060800 // TraesCS4D02G141500 // TraesCS5A02G260600 // TraesCS4A02G174100 // TraesCS6B02G276800 // TraesCS7B02G447900 // TraesCS7D02G023300
GO:0006810	P	transport	94	380	16882	85761	0.0094	0.26	// TraesCS5B02G418600 // TraesCS7B02G130200 // TraesCS3D02G415400 // TraesCS4B02G300100 // TraesCS7B02G137600 // TraesCS7A02G422500 // TraesCS7A02G271400 // TraesCS2A02G467900 // TraesCS5B02G494400 // TraesCS7B02G038300 // TraesCS5B02G145900 // TraesCS2B02G060800 // TraesCS4B02G165000 // TraesCS2D02G102100 // TraesCS5D02G149000 // TraesCS1D02G000800 // TraesCS4B02G233700 // TraesCS7D02G299500 // …
GO:0009694	P	jasmonic acid metabolic process	11	380	1074	85761	0.0096	0.26	// TraesCS5A02G007900 // TraesCS1A02G076100 // TraesCS5B02G145900 // TraesCS3A02G151100 // TraesCS2A02G536200 // TraesCS3B02G553700 // TraesCS6B02G193400 // TraesCS3B02G535300 // TraesCS6A02G132200 // TraesCS5A02G533900 // TraesCS6B02G160400
GO:0006605	P	protein targeting	27	380	3744	85761	0.01	0.27	// TraesCS5B02G418600 // TraesCS6D02G293200 // TraesCS2B02G264200 // TraesCS1D02G000800 // TraesCS3B02G553700 // TraesCS1A02G404500 // TraesCS7A02G422500 // TraesCS1B02G122000 // TraesCS2A02G212100 // TraesCS1B02G165900 // TraesCS5A02G208900 // TraesCS7D02G492200 // TraesCS7A02G262900 // TraesCS3D02G359900 // TraesCS3D02G109500 // TraesCS4D02G152400 // TraesCS7D02G261800 // TraesCS3A02G317000 // …
GO:0009060	P	aerobic respiration	6	380	404	85761	0.01	0.28	// TraesCS2B02G053600 // TraesCS2A02G234200 // TraesCS7D02G283900 // TraesCS2D02G361100 // TraesCS3D02G109500 // TraesCS3A02G234800
GO:0042398	P	cellular modified amino acid biosynthetic process	5	380	292	85761	0.011	0.29	// TraesCS6B02G276800 // TraesCS5D02G488900 // TraesCS5D02G488800 // TraesCS1A02G092700 // TraesCS1A02G072000
GO:0009063	P	cellular amino acid catabolic process	7	380	534	85761	0.011	0.29	// TraesCS7D02G261800 // TraesCS5B02G154400 // TraesCS2B02G053600 // TraesCS2A02G467900 // TraesCS3A02G151100 // TraesCS7A02G260800 // TraesCS1A02G076100
GO:0031407	P	oxylipin metabolic process	5	380	294	85761	0.011	0.29	// TraesCS2B02G555400 // TraesCS5A02G007900 // TraesCS6B02G193400 // TraesCS6B02G160400 // TraesCS6A02G132200
GO:0031408	P	oxylipin biosynthetic process	5	380	294	85761	0.011	0.29	// TraesCS2B02G555400 // TraesCS5A02G007900 // TraesCS6B02G193400 // TraesCS6B02G160400 // TraesCS6A02G132200
GO:0034660	P	ncRNA metabolic process	17	380	2046	85761	0.011	0.3	// TraesCS7D02G261800 // TraesCS2B02G255900 // TraesCS1B02G445200 // TraesCS2A02G262700 // TraesCS4A02G437100 // TraesCS3B02G139700 // TraesCS1B02G342200 // TraesCS1A02G107800 // TraesCS7A02G260800 // TraesCS2B02G486000 // TraesCS7B02G137600 // TraesCS3D02G529200 // TraesCS3D02G359900 // TraesCS4A02G315700 // TraesCS4D02G152400 // TraesCS1D02G422700 // TraesCS7D02G283900
GO:0043900	P	regulation of multi-organism process	16	380	1882	85761	0.011	0.3	// TraesCS3B02G041900 // TraesCS5D02G232800 // TraesCS5B02G224000 // TraesCS1D02G233800 // TraesCS5A02G225600 // TraesCS2A02G261500 // TraesCS7D02G299500 // TraesCS6B02G193400 // TraesCS2D02G229100 // TraesCS3D02G359900 // TraesCS6A02G132200 // TraesCS5A02G007900 // TraesCS5D02G232900 // TraesCS6B02G160400 // TraesCS5B02G224100 // TraesCS7D02G023300
GO:0006793	P	phosphorus metabolic process	81	380	14329	85761	0.012	0.31	// TraesCS5B02G418600 // TraesCS4B02G187800 // TraesCS1A02G076100 // TraesCS7B02G130200 // TraesCS5B02G018700 // TraesCS6D02G293200 // TraesCS6B02G260100 // TraesCS4B02G300100 // TraesCS1A02G404500 // TraesCS4B02G248500 // TraesCS7B02G137600 // TraesCS6B02G113200 // TraesCS1D02G332900 // TraesCS3B02G553700 // TraesCS1A02G444300 // TraesCS2D02G361100 // TraesCS6D02G178300 // TraesCS6B02G249300 // …
GO:0009627	P	systemic acquired resistance	24	380	3262	85761	0.012	0.31	// TraesCS2D02G540000 // TraesCS7B02G130200 // TraesCS3D02G475200 // TraesCS6D02G293200 // TraesCS4A02G043800 // TraesCS3B02G553700 // TraesCS4D02G189600 // TraesCS1D02G355100 // TraesCS4B02G188200 // TraesCS7A02G422500 // TraesCS1D02G233800 // TraesCS2B02G053600 // TraesCS3B02G525000 // TraesCS3D02G530800 // TraesCS2D02G229100 // TraesCS3D02G359900 // TraesCS4B02G101800 // TraesCS2D02G540400 // …
GO:0042158	P	lipoprotein biosynthetic process	7	380	545	85761	0.012	0.31	// TraesCS5D02G172700 // TraesCS2A02G234200 // TraesCS4B02G248500 // TraesCS7B02G137600 // TraesCS1B02G165900 // TraesCS4D02G318900 // TraesCS7B02G446900
GO:0006497	P	protein lipidation	7	380	545	85761	0.012	0.31	// TraesCS5D02G172700 // TraesCS2A02G234200 // TraesCS4B02G248500 // TraesCS7B02G137600 // TraesCS1B02G165900 // TraesCS4D02G318900 // TraesCS7B02G446900
GO:0031328	P	positive regulation of cellular biosynthetic process	21	380	2742	85761	0.012	0.31	// TraesCS7D02G261800 // TraesCS2B02G217400 // TraesCS3A02G151100 // TraesCS1B02G445200 // TraesCS6D02G293200 // TraesCS2D02G107800 // TraesCS7A02G260800 // TraesCS2D02G102100 // TraesCS6A02G162700 // TraesCS5D02G170600 // TraesCS4A02G355000 // TraesCS7D02G492200 // TraesCS3A02G297500 // TraesCS5D02G111200 // TraesCS6B02G062600 // TraesCS3B02G242600 // TraesCS4D02G014100 // TraesCS2B02G125200 // …
GO:0044085	P	cellular component biogenesis	57	380	9516	85761	0.012	0.31	// TraesCS1D02G383400 // TraesCS5B02G448900 // TraesCS5A02G260600 // TraesCS3B02G049800 // TraesCS1D02G000800 // TraesCS6B02G302700 // TraesCS1B02G148500 // TraesCS5A02G111500 // TraesCS4B02G056700 // TraesCS6A02G059600 // TraesCS2D02G231700 // TraesCS3B02G014900 // TraesCS7B02G437600 // TraesCS4A02G437100 // TraesCS2D02G065500 // TraesCS4B02G009200 // TraesCS6A02G162700 // TraesCS5B02G494400 // …
GO:0016109	P	tetraterpenoid biosynthetic process	6	380	423	85761	0.013	0.32	// TraesCS2A02G467900 // TraesCS2B02G335400 // TraesCS4B02G300100 // TraesCS4B02G270400 // TraesCS7B02G482000 // TraesCS4A02G315700
GO:0016117	P	carotenoid biosynthetic process	6	380	423	85761	0.013	0.32	// TraesCS2A02G467900 // TraesCS2B02G335400 // TraesCS4B02G300100 // TraesCS4B02G270400 // TraesCS7B02G482000 // TraesCS4A02G315700
GO:0051188	P	cofactor biosynthetic process	18	380	2243	85761	0.013	0.32	// TraesCS7D02G261800 // TraesCS3B02G014900 // TraesCS1A02G076100 // TraesCS7D02G449700 // TraesCS3A02G151100 // TraesCS6B02G265600 // TraesCS2D02G205900 // TraesCS7A02G260800 // TraesCS5B02G477800 // TraesCS5A02G111500 // TraesCS7B02G482000 // TraesCS6A02G046900 // TraesCS1A02G092700 // TraesCS3B02G048900 // TraesCS2B02G049200 // TraesCS6B02G276800 // TraesCS2B02G050400 // TraesCS7D02G023300
GO:0009451	P	RNA modification	15	380	1746	85761	0.013	0.32	// TraesCS5B02G418600 // TraesCS5B02G154400 // TraesCS7D02G456600 // TraesCS4A02G437100 // TraesCS2A02G262700 // TraesCS7B02G137600 // TraesCS7A02G262900 // TraesCS1B02G165900 // TraesCS5D02G158600 // TraesCS3B02G011900 // TraesCS3B02G007200 // TraesCS3A02G148800 // TraesCS4D02G152400 // TraesCS3B02G006500 // TraesCS7D02G023300
GO:1901576	P	organic substance biosynthetic process	161	380	31446	85761	0.013	0.33	// TraesCS5B02G418600 // TraesCS7B02G130200 // TraesCS4B02G248500 // TraesCS2B02G255900 // TraesCS4B02G300100 // TraesCS5A02G077400 // TraesCS2B02G013600 // TraesCS4B02G188200 // TraesCS7A02G422500 // TraesCS2A02G467900 // TraesCS3B02G139700 // TraesCS2D02G065500 // TraesCS5D02G232900 // TraesCS3A02G513700 // TraesCS3B02G011900 // TraesCS5D02G292800 // TraesCS3B02G006500 // TraesCS5B02G145900 // …
GO:0050790	P	regulation of catalytic activity	19	380	2419	85761	0.013	0.33	// TraesCS4B02G187800 // TraesCS3B02G038700 // TraesCS1A02G076100 // TraesCS1A02G021400 // TraesCS1B02G035300 // TraesCS1A02G021000 // TraesCS5D02G172700 // TraesCS3B02G036900 // TraesCS2D02G212800 // TraesCS3B02G038600 // TraesCS7D02G283900 // TraesCS1A02G022000 // TraesCS3A02G148800 // TraesCS6A02G116500 // TraesCS6D02G178300 // TraesCS3D02G359900 // TraesCS4A02G320000 // TraesCS7A02G422500 // …
GO:0006334	P	nucleosome assembly	6	380	428	85761	0.013	0.33	// TraesCS1A02G359900 // TraesCS3B02G410300 // TraesCS1A02G285300 // TraesCS7A02G410100 // TraesCS7B02G334600 // TraesCS7A02G157100
GO:0044763	P	single-organism cellular process	201	380	40376	85761	0.013	0.34	// TraesCS5B02G418600 // TraesCS7B02G130200 // TraesCS4B02G248500 // TraesCS2B02G255900 // TraesCS5A02G232600 // TraesCS4B02G300100 // TraesCS5B02G469500 // TraesCS2B02G013600 // TraesCS1D02G332900 // TraesCS4B02G188200 // TraesCS7A02G422500 // TraesCS7A02G271400 // TraesCS5A02G124300 // TraesCS2A02G467900 // TraesCS3B02G139700 // TraesCS2A02G586500 // TraesCS5B02G494400 // TraesCS3A02G513700 // …
GO:0009637	P	response to blue light	8	380	693	85761	0.013	0.34	// TraesCS6D02G392300 // TraesCS3A02G151100 // TraesCS5D02G172700 // TraesCS2D02G065500 // TraesCS1A02G403300 // TraesCS2A02G261500 // TraesCS3A02G297500 // TraesCS4A02G315700
GO:1901565	P	organonitrogen compound catabolic process	18	380	2262	85761	0.014	0.34	// TraesCS7D02G261800 // TraesCS5B02G154400 // TraesCS2B02G053600 // TraesCS2A02G467900 // TraesCS3A02G151100 // TraesCS6D02G222900 // TraesCS4B02G078200 // TraesCS7A02G260800 // TraesCS1A02G076100 // TraesCS6B02G276800 // TraesCS1D02G355100 // TraesCS5D02G488900 // TraesCS2B02G612300 // TraesCS5B02G469500 // TraesCS3B02G041900 // TraesCS7B02G370700 // TraesCS5D02G488800 // TraesCS7D02G023300
GO:0098542	P	defense response to other organism	59	380	9974	85761	0.014	0.34	// TraesCS2D02G540000 // TraesCS7B02G130200 // TraesCS3D02G475200 // TraesCS6D02G293200 // TraesCS5A02G260600 // TraesCS4A02G027800 // TraesCS4A02G043800 // TraesCS3B02G553700 // TraesCS4D02G189600 // TraesCS1D02G355100 // TraesCS2D02G361100 // TraesCS6B02G249300 // TraesCS4B02G188200 // TraesCS6B02G160400 // TraesCS2A02G536200 // TraesCS5D02G232900 // TraesCS5D02G232800 // TraesCS1D02G233800 // …
GO:0065004	P	protein-DNA complex assembly	7	380	562	85761	0.014	0.34	// TraesCS1A02G359900 // TraesCS6A02G162700 // TraesCS3B02G410300 // TraesCS1A02G285300 // TraesCS7A02G410100 // TraesCS7B02G334600 // TraesCS7A02G157100
GO:0046165	P	alcohol biosynthetic process	5	380	313	85761	0.014	0.34	// TraesCS2B02G335400 // TraesCS7B02G482000 // TraesCS5A02G128300 // TraesCS2D02G205900 // TraesCS7D02G292900
GO:0042157	P	lipoprotein metabolic process	7	380	563	85761	0.014	0.35	// TraesCS5D02G172700 // TraesCS2A02G234200 // TraesCS4B02G248500 // TraesCS7B02G137600 // TraesCS1B02G165900 // TraesCS4D02G318900 // TraesCS7B02G446900
GO:0006796	P	phosphate-containing compound metabolic process	80	380	14274	85761	0.015	0.36	// TraesCS5B02G418600 // TraesCS4B02G187800 // TraesCS1A02G076100 // TraesCS7B02G130200 // TraesCS5B02G018700 // TraesCS6D02G293200 // TraesCS6B02G260100 // TraesCS4B02G300100 // TraesCS1A02G404500 // TraesCS4B02G248500 // TraesCS7B02G137600 // TraesCS6B02G113200 // TraesCS1D02G332900 // TraesCS3B02G553700 // TraesCS1A02G444300 // TraesCS2D02G361100 // TraesCS6D02G178300 // TraesCS6B02G249300 // …
GO:0006807	P	nitrogen compound metabolic process	151	380	29364	85761	0.015	0.36	// TraesCS5B02G418600 // TraesCS4B02G248500 // TraesCS2B02G255900 // TraesCS7D02G538400 // TraesCS5B02G469500 // TraesCS5A02G077400 // TraesCS3D02G540600 // TraesCS7B02G137600 // TraesCS4B02G188200 // TraesCS7A02G422500 // TraesCS5B02G204000 // TraesCS2A02G467900 // TraesCS3B02G139700 // TraesCS2A02G111600 // TraesCS5D02G232900 // TraesCS3A02G513700 // TraesCS3B02G011900 // TraesCS5D02G292800 // …
GO:0042742	P	defense response to bacterium	37	380	5736	85761	0.015	0.37	// TraesCS1D02G355100 // TraesCS5A02G260600 // TraesCS4A02G043800 // TraesCS3B02G553700 // TraesCS4D02G189600 // TraesCS2D02G361100 // TraesCS6B02G249300 // TraesCS5D02G232900 // TraesCS6B02G160400 // TraesCS4B02G188200 // TraesCS5D02G232800 // TraesCS3A02G234800 // TraesCS1B02G165900 // TraesCS2D02G212800 // TraesCS6B02G193400 // TraesCS2B02G555400 // TraesCS6D02G222900 // TraesCS5B02G224000 // …
GO:0043543	P	protein acylation	8	380	713	85761	0.016	0.38	// TraesCS5D02G172700 // TraesCS2A02G234200 // TraesCS4B02G248500 // TraesCS7B02G137600 // TraesCS1B02G165900 // TraesCS4D02G318900 // TraesCS2D02G043400 // TraesCS7B02G446900
GO:0009314	P	response to radiation	49	380	8067	85761	0.016	0.38	// TraesCS1A02G076100 // TraesCS5B02G018700 // TraesCS3D02G253900 // TraesCS3B02G049800 // TraesCS1D02G000800 // TraesCS4B02G023200 // TraesCS5A02G128300 // TraesCS4A02G002200 // TraesCS6B02G160400 // TraesCS7B02G446900 // TraesCS1B02G165900 // TraesCS7B02G437600 // TraesCS2B02G335400 // TraesCS2D02G065500 // TraesCS1A02G403300 // TraesCS5B02G494400 // TraesCS4B02G270400 // TraesCS3A02G513700 // …
GO:0009658	P	chloroplast organization	10	380	1006	85761	0.016	0.38	// TraesCS2A02G467900 // TraesCS1B02G445200 // TraesCS1D02G175000 // TraesCS2D02G205900 // TraesCS3A02G148800 // TraesCS3D02G253900 // TraesCS5A02G111500 // TraesCS3D02G529200 // TraesCS4A02G315700 // TraesCS1D02G422700
GO:0009086	P	methionine biosynthetic process	6	380	448	85761	0.016	0.39	// TraesCS5B02G418600 // TraesCS5A02G098700 // TraesCS5D02G110900 // TraesCS4A02G027800 // TraesCS4D02G318900 // TraesCS3B02G041900
GO:0009692	P	ethylene metabolic process	7	380	583	85761	0.017	0.39	// TraesCS5A02G224000 // TraesCS4A02G043800 // TraesCS6B02G276800 // TraesCS3B02G553700 // TraesCS4D02G189600 // TraesCS4D02G264500 // TraesCS4B02G188200
GO:0009693	P	ethylene biosynthetic process	7	380	583	85761	0.017	0.39	// TraesCS5A02G224000 // TraesCS4A02G043800 // TraesCS6B02G276800 // TraesCS3B02G553700 // TraesCS4D02G189600 // TraesCS4D02G264500 // TraesCS4B02G188200
GO:0043449	P	cellular alkene metabolic process	7	380	583	85761	0.017	0.39	// TraesCS5A02G224000 // TraesCS4A02G043800 // TraesCS6B02G276800 // TraesCS3B02G553700 // TraesCS4D02G189600 // TraesCS4D02G264500 // TraesCS4B02G188200
GO:0016054	P	organic acid catabolic process	20	380	2659	85761	0.017	0.39	// TraesCS7D02G261800 // TraesCS5B02G154400 // TraesCS2B02G053600 // TraesCS2A02G467900 // TraesCS3A02G151100 // TraesCS6D02G222900 // TraesCS7A02G260800 // TraesCS2B02G264200 // TraesCS2D02G029800 // TraesCS7B02G437600 // TraesCS1A02G076100 // TraesCS3A02G234800 // TraesCS5A02G208900 // TraesCS3B02G535300 // TraesCS5D02G091800 // TraesCS2B02G049200 // TraesCS3B02G041900 // TraesCS7A02G422500 // …
GO:0009064	P	glutamine family amino acid metabolic process	5	380	328	85761	0.017	0.39	// TraesCS7D02G261800 // TraesCS5B02G154400 // TraesCS1A02G076100 // TraesCS2A02G586500 // TraesCS7A02G260800
GO:1900673	P	olefin metabolic process	7	380	583	85761	0.017	0.39	// TraesCS5A02G224000 // TraesCS4A02G043800 // TraesCS6B02G276800 // TraesCS3B02G553700 // TraesCS4D02G189600 // TraesCS4D02G264500 // TraesCS4B02G188200
GO:1900674	P	olefin biosynthetic process	7	380	583	85761	0.017	0.39	// TraesCS5A02G224000 // TraesCS4A02G043800 // TraesCS6B02G276800 // TraesCS3B02G553700 // TraesCS4D02G189600 // TraesCS4D02G264500 // TraesCS4B02G188200
GO:0043450	P	alkene biosynthetic process	7	380	583	85761	0.017	0.39	// TraesCS5A02G224000 // TraesCS4A02G043800 // TraesCS6B02G276800 // TraesCS3B02G553700 // TraesCS4D02G189600 // TraesCS4D02G264500 // TraesCS4B02G188200
GO:2000377	P	regulation of reactive oxygen species metabolic process	11	380	1170	85761	0.017	0.39	// TraesCS5B02G018700 // TraesCS6D02G293200 // TraesCS4A02G027800 // TraesCS2A02G586500 // TraesCS3B02G553700 // TraesCS2D02G229100 // TraesCS3D02G359900 // TraesCS3B02G041900 // TraesCS4A02G320000 // TraesCS7A02G422500 // TraesCS7D02G023300
GO:0034728	P	nucleosome organization	6	380	454	85761	0.017	0.4	// TraesCS1A02G359900 // TraesCS3B02G410300 // TraesCS1A02G285300 // TraesCS7A02G410100 // TraesCS7B02G334600 // TraesCS7A02G157100
GO:0031325	P	positive regulation of cellular metabolic process	23	380	3207	85761	0.018	0.41	// TraesCS6D02G293200 // TraesCS2B02G217400 // TraesCS7A02G422500 // TraesCS2B02G125200 // TraesCS6A02G162700 // TraesCS7D02G492200 // TraesCS3B02G242600 // TraesCS4A02G315700 // TraesCS4A02G320000 // TraesCS6B02G063900 // TraesCS1B02G445200 // TraesCS2D02G102100 // TraesCS3A02G297500 // TraesCS4D02G014100 // TraesCS1D02G422700 // TraesCS7D02G261800 // TraesCS3A02G151100 // TraesCS2D02G107800 // …
GO:0016108	P	tetraterpenoid metabolic process	6	380	460	85761	0.018	0.41	// TraesCS2A02G467900 // TraesCS2B02G335400 // TraesCS4B02G300100 // TraesCS4B02G270400 // TraesCS7B02G482000 // TraesCS4A02G315700
GO:0016116	P	carotenoid metabolic process	6	380	460	85761	0.018	0.41	// TraesCS2A02G467900 // TraesCS2B02G335400 // TraesCS4B02G300100 // TraesCS4B02G270400 // TraesCS7B02G482000 // TraesCS4A02G315700
GO:0090502	P	RNA phosphodiester bond hydrolysis, endonucleolytic	5	380	335	85761	0.018	0.41	// TraesCS4A02G437100 // TraesCS2A02G151400 // TraesCS2B02G486000 // TraesCS7B02G431600 // TraesCS1B02G170200
GO:0018193	P	peptidyl-amino acid modification	18	380	2340	85761	0.018	0.42	// TraesCS6B02G189300 // TraesCS3A02G151100 // TraesCS2D02G043400 // TraesCS4D02G318900 // TraesCS3D02G506600 // TraesCS1D02G000800 // TraesCS2A02G111600 // TraesCS1D02G332900 // TraesCS4D02G164800 // TraesCS4D02G189600 // TraesCS2D02G229100 // TraesCS2A02G050600 // TraesCS5D02G091800 // TraesCS4D02G153700 // TraesCS7A02G410100 // TraesCS4B02G188200 // TraesCS4D02G152400 // TraesCS2D02G566500
GO:0010310	P	regulation of hydrogen peroxide metabolic process	10	380	1033	85761	0.019	0.42	// TraesCS5B02G018700 // TraesCS6D02G293200 // TraesCS4A02G027800 // TraesCS2A02G586500 // TraesCS3B02G553700 // TraesCS2D02G229100 // TraesCS3D02G359900 // TraesCS3B02G041900 // TraesCS7A02G422500 // TraesCS7D02G023300
GO:0002237	P	response to molecule of bacterial origin	6	380	470	85761	0.02	0.45	// TraesCS5D02G232800 // TraesCS5B02G224000 // TraesCS5A02G225600 // TraesCS5D02G232900 // TraesCS5B02G224100 // TraesCS7D02G023300
GO:0010033	P	response to organic substance	101	380	18902	85761	0.021	0.47	// TraesCS5B02G418600 // TraesCS5A02G232600 // TraesCS2B02G013600 // TraesCS4B02G188200 // TraesCS7A02G422500 // TraesCS1A02G403300 // TraesCS5B02G494400 // TraesCS5D02G232900 // TraesCS6D02G001400 // TraesCS5B02G145900 // TraesCS2B02G060800 // TraesCS2D02G102100 // TraesCS7D02G299500 // TraesCS2A02G536200 // TraesCS3A02G151100 // TraesCS4D02G141500 // TraesCS1D02G191100 // TraesCS5A02G225600 // …
GO:0090501	P	RNA phosphodiester bond hydrolysis	6	380	477	85761	0.021	0.47	// TraesCS1D02G355100 // TraesCS4A02G437100 // TraesCS2A02G151400 // TraesCS2B02G486000 // TraesCS7B02G431600 // TraesCS1B02G170200
GO:0006749	P	glutathione metabolic process	5	380	351	85761	0.022	0.48	// TraesCS2B02G609400 // TraesCS1D02G191100 // TraesCS7A02G034300 // TraesCS3B02G535300 // TraesCS1A02G072000
GO:0042435	P	indole-containing compound biosynthetic process	9	380	907	85761	0.022	0.48	// TraesCS5D02G488800 // TraesCS7B02G456200 // TraesCS2B02G217400 // TraesCS5D02G488900 // TraesCS1A02G072000 // TraesCS4D02G014100 // TraesCS3B02G041900 // TraesCS7A02G422500 // TraesCS7D02G023300
GO:0009639	P	response to red or far red light	20	380	2741	85761	0.022	0.49	// TraesCS3B02G041900 // TraesCS4A02G315700 // TraesCS3A02G151100 // TraesCS7B02G437600 // TraesCS2B02G609400 // TraesCS3D02G506600 // TraesCS2B02G335400 // TraesCS2D02G065500 // TraesCS1A02G403300 // TraesCS6D02G392300 // TraesCS5B02G494400 // TraesCS4B02G270400 // TraesCS1B02G165900 // TraesCS5D02G172700 // TraesCS3A02G297500 // TraesCS3B02G535300 // TraesCS1D02G191100 // TraesCS4A02G002200 // …
GO:0009809	P	lignin biosynthetic process	11	380	1221	85761	0.022	0.49	// TraesCS2B02G125200 // TraesCS2D02G107800 // TraesCS2D02G102100 // TraesCS6B02G276800 // TraesCS4A02G355000 // TraesCS5D02G488900 // TraesCS7B02G456200 // TraesCS5D02G292800 // TraesCS5D02G488800 // TraesCS6B02G063900 // TraesCS7D02G023300
GO:0051247	P	positive regulation of protein metabolic process	7	380	622	85761	0.023	0.5	// TraesCS6A02G162700 // TraesCS4A02G035700 // TraesCS6B02G062600 // TraesCS3B02G242600 // TraesCS5D02G170600 // TraesCS4A02G320000 // TraesCS7A02G422500
GO:0071702	P	organic substance transport	51	380	8653	85761	0.023	0.5	// TraesCS5B02G418600 // TraesCS4B02G248500 // TraesCS3A02G392800 // TraesCS3D02G415400 // TraesCS2B02G264200 // TraesCS1D02G000800 // TraesCS7B02G137600 // TraesCS4A02G035700 // TraesCS3B02G553700 // TraesCS1A02G404500 // TraesCS7A02G422500 // TraesCS7A02G271400 // TraesCS1B02G122000 // TraesCS6D02G293200 // TraesCS3B02G376700 // TraesCS5A02G208900 // TraesCS2A02G212100 // TraesCS5B02G494400 // …
GO:0010039	P	response to iron ion	5	380	358	85761	0.023	0.51	// TraesCS6B02G302700 // TraesCS2B02G060800 // TraesCS5B02G179700 // TraesCS6B02G276800 // TraesCS7D02G023300
GO:0010207	P	photosystem II assembly	7	380	632	85761	0.024	0.53	// TraesCS3B02G014900 // TraesCS1B02G445200 // TraesCS6A02G046900 // TraesCS7D02G283900 // TraesCS6D02G392300 // TraesCS1D02G422700 // TraesCS3D02G359900
GO:0031497	P	chromatin assembly	6	380	494	85761	0.024	0.53	// TraesCS1A02G359900 // TraesCS3B02G410300 // TraesCS1A02G285300 // TraesCS7A02G410100 // TraesCS7B02G334600 // TraesCS7A02G157100
GO:0034976	P	response to endoplasmic reticulum stress	13	380	1565	85761	0.025	0.53	// TraesCS2D02G540000 // TraesCS2B02G053600 // TraesCS2D02G540400 // TraesCS7B02G447900 // TraesCS1D02G123900 // TraesCS3B02G049800 // TraesCS6A02G162700 // TraesCS7B02G083300 // TraesCS3B02G553700 // TraesCS6D02G295500 // TraesCS4B02G101800 // TraesCS3B02G041900 // TraesCS7B02G446900
GO:0009617	P	response to bacterium	42	380	6920	85761	0.025	0.53	// TraesCS1D02G355100 // TraesCS3D02G475200 // TraesCS6D02G293200 // TraesCS5A02G260600 // TraesCS4A02G043800 // TraesCS3B02G553700 // TraesCS4D02G189600 // TraesCS2D02G361100 // TraesCS6B02G249300 // TraesCS5D02G232900 // TraesCS6B02G160400 // TraesCS4B02G188200 // TraesCS5D02G232800 // TraesCS3A02G234800 // TraesCS1B02G165900 // TraesCS2D02G212800 // TraesCS6B02G193400 // TraesCS2B02G555400 // …
GO:0035966	P	response to topologically incorrect protein	12	380	1407	85761	0.025	0.54	// TraesCS7B02G437600 // TraesCS1B02G148500 // TraesCS5D02G172700 // TraesCS2A02G234200 // TraesCS4B02G009200 // TraesCS6A02G162700 // TraesCS6B02G302700 // TraesCS3B02G553700 // TraesCS7B02G447900 // TraesCS3B02G535300 // TraesCS6A02G116500 // TraesCS3D02G109500
GO:0006575	P	cellular modified amino acid metabolic process	6	380	500	85761	0.026	0.55	// TraesCS1A02G092700 // TraesCS1D02G191100 // TraesCS7A02G034300 // TraesCS2B02G609400 // TraesCS3B02G535300 // TraesCS1A02G072000
GO:0002376	P	immune system process	52	380	8924	85761	0.026	0.55	// TraesCS2D02G540000 // TraesCS7B02G130200 // TraesCS3D02G475200 // TraesCS6D02G293200 // TraesCS5A02G232600 // TraesCS5A02G260600 // TraesCS4A02G027800 // TraesCS4A02G043800 // TraesCS3B02G553700 // TraesCS4D02G189600 // TraesCS1D02G355100 // TraesCS4B02G188200 // TraesCS6B02G160400 // TraesCS5B02G018700 // TraesCS5D02G232900 // TraesCS5D02G232800 // TraesCS1D02G233800 // TraesCS4B02G270400 // …
GO:0051641	P	cellular localization	43	380	7140	85761	0.026	0.55	// TraesCS5B02G418600 // TraesCS4B02G248500 // TraesCS6D02G293200 // TraesCS2B02G264200 // TraesCS1D02G000800 // TraesCS7B02G137600 // TraesCS3B02G553700 // TraesCS1A02G404500 // TraesCS7A02G422500 // TraesCS7A02G271400 // TraesCS1B02G122000 // TraesCS2A02G212100 // TraesCS1B02G165900 // TraesCS5A02G208900 // TraesCS7D02G492200 // TraesCS4A02G315700 // TraesCS3A02G421700 // TraesCS4B02G165000 // …
GO:0009266	P	response to temperature stimulus	60	380	10545	85761	0.026	0.56	// TraesCS5B02G018700 // TraesCS1D02G383400 // TraesCS1A02G076100 // TraesCS5B02G204000 // TraesCS6D02G293200 // TraesCS5A02G260600 // TraesCS3B02G049800 // TraesCS1A02G404500 // TraesCS4D02G189600 // TraesCS5A02G128300 // TraesCS6A02G063900 // TraesCS6B02G249300 // TraesCS4B02G188200 // TraesCS7A02G422500 // TraesCS7B02G446900 // TraesCS3D02G475200 // TraesCS3D02G223300 // TraesCS7A02G489500 // …
GO:0019748	P	secondary metabolic process	34	380	5410	85761	0.027	0.57	// TraesCS1A02G076100 // TraesCS5B02G018700 // TraesCS4D02G014100 // TraesCS2B02G217400 // TraesCS7B02G456200 // TraesCS6B02G276800 // TraesCS7A02G422500 // TraesCS2B02G125200 // TraesCS6B02G265600 // TraesCS2B02G335400 // TraesCS4B02G270400 // TraesCS5D02G292800 // TraesCS3D02G359900 // TraesCS6B02G261000 // TraesCS6B02G063900 // TraesCS6D02G222900 // TraesCS2D02G102100 // TraesCS7A02G034300 // …
GO:0019220	P	regulation of phosphate metabolic process	10	380	1101	85761	0.027	0.57	// TraesCS4B02G187800 // TraesCS1A02G076100 // TraesCS1B02G445200 // TraesCS6D02G293200 // TraesCS5D02G172700 // TraesCS3D02G359900 // TraesCS6D02G178300 // TraesCS4A02G320000 // TraesCS7A02G422500 // TraesCS1D02G422700
GO:0051174	P	regulation of phosphorus metabolic process	10	380	1104	85761	0.028	0.58	// TraesCS4B02G187800 // TraesCS1A02G076100 // TraesCS1B02G445200 // TraesCS6D02G293200 // TraesCS5D02G172700 // TraesCS3D02G359900 // TraesCS6D02G178300 // TraesCS4A02G320000 // TraesCS7A02G422500 // TraesCS1D02G422700
GO:0010200	P	response to chitin	18	380	2454	85761	0.028	0.58	// TraesCS1B02G143800 // TraesCS4A02G174100 // TraesCS3B02G041900 // TraesCS4D02G141500 // TraesCS5B02G089200 // TraesCS5B02G224000 // TraesCS5A02G225600 // TraesCS5D02G232900 // TraesCS3B02G553700 // TraesCS2B02G217400 // TraesCS5A02G232600 // TraesCS3D02G359900 // TraesCS3D02G540600 // TraesCS4D02G014100 // TraesCS5D02G232800 // TraesCS7A02G422500 // TraesCS5B02G224100 // TraesCS7D02G023300
GO:0044237	P	cellular metabolic process	237	380	49214	85761	0.028	0.58	// TraesCS5B02G418600 // TraesCS3B02G038700 // TraesCS7B02G130200 // TraesCS4B02G248500 // TraesCS2B02G255900 // TraesCS7D02G538400 // TraesCS5A02G232600 // TraesCS4B02G300100 // TraesCS5B02G469500 // TraesCS5A02G077400 // TraesCS3D02G540600 // TraesCS7B02G137600 // TraesCS1D02G332900 // TraesCS4B02G188200 // TraesCS7A02G422500 // TraesCS2A02G536200 // TraesCS5B02G204000 // TraesCS2A02G467900 // …
GO:0051179	P	localization	99	380	18699	85761	0.028	0.58	// TraesCS5B02G418600 // TraesCS7B02G130200 // TraesCS3D02G415400 // TraesCS4B02G300100 // TraesCS7B02G137600 // TraesCS7A02G422500 // TraesCS7A02G271400 // TraesCS2A02G467900 // TraesCS5B02G494400 // TraesCS7B02G038300 // TraesCS5B02G145900 // TraesCS4A02G315700 // TraesCS2B02G060800 // TraesCS4B02G165000 // TraesCS2D02G102100 // TraesCS5D02G149000 // TraesCS4B02G248500 // TraesCS4B02G233700 // …
GO:0009863	P	salicylic acid mediated signaling pathway	15	380	1941	85761	0.029	0.59	// TraesCS3D02G359900 // TraesCS3B02G041900 // TraesCS6D02G293200 // TraesCS2D02G102100 // TraesCS4A02G027800 // TraesCS2A02G586500 // TraesCS3B02G553700 // TraesCS4D02G189600 // TraesCS2D02G229100 // TraesCS4D02G264500 // TraesCS4A02G355000 // TraesCS4A02G043800 // TraesCS4B02G188200 // TraesCS7A02G422500 // TraesCS7D02G023300
GO:0009073	P	aromatic amino acid family biosynthetic process	8	380	802	85761	0.029	0.59	// TraesCS7D02G261800 // TraesCS3B02G014900 // TraesCS3A02G151100 // TraesCS2D02G205900 // TraesCS7A02G260800 // TraesCS6A02G046900 // TraesCS3B02G041900 // TraesCS7D02G023300
GO:0006399	P	tRNA metabolic process	8	380	805	85761	0.029	0.6	// TraesCS2B02G255900 // TraesCS1A02G107800 // TraesCS3B02G139700 // TraesCS1B02G342200 // TraesCS7B02G137600 // TraesCS3D02G529200 // TraesCS4A02G315700 // TraesCS2A02G262700
GO:0009408	P	response to heat	20	380	2830	85761	0.03	0.61	// TraesCS4A02G174100 // TraesCS4D02G141500 // TraesCS1D02G123900 // TraesCS2B02G335400 // TraesCS3B02G049800 // TraesCS2B02G217400 // TraesCS7B02G083300 // TraesCS2A02G050600 // TraesCS3B02G331400 // TraesCS2B02G320100 // TraesCS6D02G295500 // TraesCS7B02G446900 // TraesCS6B02G062600 // TraesCS1A02G072000 // TraesCS4D02G014100 // TraesCS6B02G249300 // TraesCS4B02G270400 // TraesCS4B02G101800 // …
GO:0043455	P	regulation of secondary metabolic process	6	380	517	85761	0.03	0.61	// TraesCS2B02G125200 // TraesCS2D02G107800 // TraesCS2D02G102100 // TraesCS5D02G292800 // TraesCS4A02G355000 // TraesCS6B02G063900
GO:0009062	P	fatty acid catabolic process	8	380	812	85761	0.031	0.62	// TraesCS7B02G437600 // TraesCS2B02G264200 // TraesCS7A02G422500 // TraesCS5A02G208900 // TraesCS3B02G535300 // TraesCS5D02G091800 // TraesCS2B02G049200 // TraesCS3A02G234800
GO:0006635	P	fatty acid beta-oxidation	7	380	664	85761	0.031	0.62	// TraesCS7B02G437600 // TraesCS3A02G234800 // TraesCS2B02G264200 // TraesCS7A02G422500 // TraesCS5A02G208900 // TraesCS3B02G535300 // TraesCS2B02G049200
GO:0001666	P	response to hypoxia	8	380	814	85761	0.031	0.63	// TraesCS2B02G125200 // TraesCS2D02G107800 // TraesCS4A02G027800 // TraesCS4B02G023200 // TraesCS2D02G229100 // TraesCS7D02G292900 // TraesCS2A02G586500 // TraesCS6B02G063900
GO:0015992	P	proton transport	10	380	1132	85761	0.032	0.64	// TraesCS3A02G151100 // TraesCS3D02G306900 // TraesCS7A02G489500 // TraesCS2A02G212100 // TraesCS4B02G300100 // TraesCS2B02G013600 // TraesCS3D02G206400 // TraesCS6B02G302700 // TraesCS1B02G148500 // TraesCS6D02G392300
GO:0042254	P	ribosome biogenesis	13	380	1625	85761	0.032	0.64	// TraesCS7D02G261800 // TraesCS1B02G445200 // TraesCS4A02G437100 // TraesCS7A02G260800 // TraesCS5D02G158600 // TraesCS2B02G486000 // TraesCS2B02G081600 // TraesCS7D02G456600 // TraesCS3D02G529200 // TraesCS3D02G359900 // TraesCS4D02G152400 // TraesCS1D02G422700 // TraesCS7D02G283900
GO:0006818	P	hydrogen transport	10	380	1132	85761	0.032	0.64	// TraesCS3A02G151100 // TraesCS3D02G306900 // TraesCS7A02G489500 // TraesCS2A02G212100 // TraesCS4B02G300100 // TraesCS2B02G013600 // TraesCS3D02G206400 // TraesCS6B02G302700 // TraesCS1B02G148500 // TraesCS6D02G392300
GO:0098754	P	detoxification	5	380	394	85761	0.033	0.66	// TraesCS2B02G613400 // TraesCS2A02G574400 // TraesCS5B02G018700 // TraesCS3A02G509600 // TraesCS6B02G261000
GO:0015995	P	chlorophyll biosynthetic process	6	380	532	85761	0.033	0.66	// TraesCS7D02G261800 // TraesCS3A02G151100 // TraesCS7A02G260800 // TraesCS5B02G477800 // TraesCS7B02G482000 // TraesCS2B02G050400
GO:0006631	P	fatty acid metabolic process	19	380	2689	85761	0.033	0.66	// TraesCS4B02G150600 // TraesCS5A02G007900 // TraesCS1A02G076100 // TraesCS5B02G145900 // TraesCS3A02G151100 // TraesCS7B02G437600 // TraesCS4A02G319900 // TraesCS2B02G264200 // TraesCS7A02G422500 // TraesCS5A02G208900 // TraesCS6B02G193400 // TraesCS3B02G535300 // TraesCS2A02G050600 // TraesCS5D02G091800 // TraesCS2B02G555400 // TraesCS2B02G049200 // TraesCS7B02G482000 // TraesCS3A02G234800 // …
GO:0007005	P	mitochondrion organization	8	380	826	85761	0.033	0.66	// TraesCS5B02G418600 // TraesCS2A02G151400 // TraesCS2A02G262700 // TraesCS7B02G137600 // TraesCS7A02G262900 // TraesCS1B02G165900 // TraesCS3D02G109500 // TraesCS4A02G320000
GO:0022607	P	cellular component assembly	41	380	6878	85761	0.034	0.66	// TraesCS1D02G383400 // TraesCS5A02G260600 // TraesCS3B02G049800 // TraesCS1D02G000800 // TraesCS6B02G302700 // TraesCS1B02G148500 // TraesCS5A02G111500 // TraesCS4B02G056700 // TraesCS2D02G231700 // TraesCS3B02G014900 // TraesCS7B02G437600 // TraesCS4B02G009200 // TraesCS6A02G162700 // TraesCS5B02G494400 // TraesCS1B02G165900 // TraesCS6A02G198100 // TraesCS6D02G392300 // TraesCS7A02G286800 // …
GO:0015980	P	energy derivation by oxidation of organic compounds	8	380	828	85761	0.034	0.66	// TraesCS2B02G053600 // TraesCS5A02G232600 // TraesCS2A02G234200 // TraesCS7D02G283900 // TraesCS2D02G361100 // TraesCS3D02G109500 // TraesCS3A02G234800 // TraesCS3D02G359300
GO:0008654	P	phospholipid biosynthetic process	12	380	1473	85761	0.034	0.67	// TraesCS3B02G014900 // TraesCS1A02G076100 // TraesCS3A02G151100 // TraesCS6B02G265600 // TraesCS2D02G205900 // TraesCS5B02G477800 // TraesCS4B02G386000 // TraesCS7B02G482000 // TraesCS7D02G492200 // TraesCS3D02G359900 // TraesCS4A02G315700 // TraesCS2B02G050400
GO:0006323	P	DNA packaging	6	380	535	85761	0.034	0.67	// TraesCS1A02G359900 // TraesCS3B02G410300 // TraesCS1A02G285300 // TraesCS7A02G410100 // TraesCS7B02G334600 // TraesCS7A02G157100
GO:0036293	P	response to decreased oxygen levels	8	380	832	85761	0.034	0.67	// TraesCS2B02G125200 // TraesCS2D02G107800 // TraesCS4A02G027800 // TraesCS4B02G023200 // TraesCS2D02G229100 // TraesCS7D02G292900 // TraesCS2A02G586500 // TraesCS6B02G063900
GO:0019684	P	photosynthesis, light reaction	11	380	1315	85761	0.035	0.69	// TraesCS3B02G014900 // TraesCS3A02G151100 // TraesCS1B02G445200 // TraesCS1A02G403300 // TraesCS1B02G148500 // TraesCS6A02G046900 // TraesCS7D02G283900 // TraesCS4B02G101800 // TraesCS6D02G392300 // TraesCS1D02G422700 // TraesCS3D02G359900
GO:0070482	P	response to oxygen levels	8	380	837	85761	0.035	0.69	// TraesCS2B02G125200 // TraesCS2D02G107800 // TraesCS4A02G027800 // TraesCS4B02G023200 // TraesCS2D02G229100 // TraesCS7D02G292900 // TraesCS2A02G586500 // TraesCS6B02G063900
GO:0006164	P	purine nucleotide biosynthetic process	11	380	1326	85761	0.037	0.72	// TraesCS5B02G418600 // TraesCS5B02G154400 // TraesCS3D02G306900 // TraesCS7A02G489500 // TraesCS1A02G107800 // TraesCS2A02G212100 // TraesCS2B02G013600 // TraesCS6B02G302700 // TraesCS1B02G148500 // TraesCS1A02G444300 // TraesCS1A02G120900
GO:0019395	P	fatty acid oxidation	7	380	694	85761	0.037	0.72	// TraesCS7B02G437600 // TraesCS3A02G234800 // TraesCS2B02G264200 // TraesCS7A02G422500 // TraesCS5A02G208900 // TraesCS3B02G535300 // TraesCS2B02G049200
GO:0022411	P	cellular component disassembly	5	380	410	85761	0.038	0.73	// TraesCS6A02G132200 // TraesCS5A02G007900 // TraesCS6B02G193400 // TraesCS6B02G160400 // TraesCS2D02G205900
GO:0009611	P	response to wounding	29	380	4601	85761	0.038	0.73	// TraesCS5B02G018700 // TraesCS3B02G553700 // TraesCS2B02G217400 // TraesCS6B02G160400 // TraesCS5D02G232800 // TraesCS5D02G232900 // TraesCS6B02G193400 // TraesCS1B02G170200 // TraesCS6A02G132200 // TraesCS1D02G028400 // TraesCS4A02G174100 // TraesCS1B02G035300 // TraesCS5B02G224000 // TraesCS3D02G530800 // TraesCS2A02G050600 // TraesCS4D02G014100 // TraesCS2B02G184300 // TraesCS2A02G536200 // …
GO:0009695	P	jasmonic acid biosynthetic process	8	380	851	85761	0.038	0.74	// TraesCS1A02G076100 // TraesCS5B02G145900 // TraesCS3A02G151100 // TraesCS3B02G553700 // TraesCS6B02G193400 // TraesCS6A02G132200 // TraesCS5A02G007900 // TraesCS6B02G160400
GO:0006644	P	phospholipid metabolic process	14	380	1847	85761	0.039	0.74	// TraesCS3B02G014900 // TraesCS1A02G076100 // TraesCS3A02G151100 // TraesCS6B02G265600 // TraesCS2D02G205900 // TraesCS5B02G477800 // TraesCS4B02G386000 // TraesCS7B02G482000 // TraesCS7D02G492200 // TraesCS3D02G359900 // TraesCS2B02G612300 // TraesCS6B02G260100 // TraesCS4A02G315700 // TraesCS2B02G050400
GO:0006626	P	protein targeting to mitochondrion	5	380	415	85761	0.04	0.75	// TraesCS5B02G418600 // TraesCS1B02G165900 // TraesCS3D02G109500 // TraesCS2A02G151400 // TraesCS7A02G262900
GO:0072655	P	establishment of protein localization to mitochondrion	5	380	415	85761	0.04	0.75	// TraesCS5B02G418600 // TraesCS1B02G165900 // TraesCS3D02G109500 // TraesCS2A02G151400 // TraesCS7A02G262900
GO:0070585	P	protein localization to mitochondrion	5	380	415	85761	0.04	0.75	// TraesCS5B02G418600 // TraesCS1B02G165900 // TraesCS3D02G109500 // TraesCS2A02G151400 // TraesCS7A02G262900
GO:0009631	P	cold acclimation	5	380	419	85761	0.041	0.77	// TraesCS2B02G617000 // TraesCS4D02G141500 // TraesCS4A02G174100 // TraesCS3A02G421700 // TraesCS3D02G206400
GO:0006364	P	rRNA processing	10	380	1185	85761	0.041	0.78	// TraesCS7D02G261800 // TraesCS1B02G445200 // TraesCS4A02G437100 // TraesCS7A02G260800 // TraesCS2B02G486000 // TraesCS7D02G283900 // TraesCS3D02G529200 // TraesCS4D02G152400 // TraesCS1D02G422700 // TraesCS3D02G359900
GO:0009640	P	photomorphogenesis	10	380	1187	85761	0.042	0.78	// TraesCS7B02G437600 // TraesCS2B02G609400 // TraesCS3D02G506600 // TraesCS1D02G191100 // TraesCS7A02G034300 // TraesCS4A02G002200 // TraesCS1B02G165900 // TraesCS5D02G172700 // TraesCS3B02G535300 // TraesCS3B02G041900
GO:0072522	P	purine-containing compound biosynthetic process	11	380	1353	85761	0.042	0.78	// TraesCS5B02G418600 // TraesCS5B02G154400 // TraesCS3D02G306900 // TraesCS7A02G489500 // TraesCS1A02G107800 // TraesCS2A02G212100 // TraesCS2B02G013600 // TraesCS6B02G302700 // TraesCS1B02G148500 // TraesCS1A02G444300 // TraesCS1A02G120900
GO:0045333	P	cellular respiration	7	380	714	85761	0.042	0.79	// TraesCS2B02G053600 // TraesCS5A02G232600 // TraesCS2A02G234200 // TraesCS7D02G283900 // TraesCS2D02G361100 // TraesCS3D02G109500 // TraesCS3A02G234800
GO:0006629	P	lipid metabolic process	47	380	8205	85761	0.043	0.79	// TraesCS1A02G076100 // TraesCS7D02G449700 // TraesCS4A02G445000 // TraesCS6B02G260100 // TraesCS4B02G300100 // TraesCS5A02G128300 // TraesCS1A02G404500 // TraesCS3A02G234800 // TraesCS2A02G536200 // TraesCS2D02G231700 // TraesCS3B02G014900 // TraesCS2A02G467900 // TraesCS6B02G265600 // TraesCS2B02G335400 // TraesCS4B02G386000 // TraesCS4B02G270400 // TraesCS5A02G208900 // TraesCS7D02G492200 // …
GO:0006812	P	cation transport	29	380	4669	85761	0.044	0.82	// TraesCS2D02G540000 // TraesCS5B02G448900 // TraesCS5B02G018700 // TraesCS2B02G264200 // TraesCS1A02G076100 // TraesCS2B02G013600 // TraesCS6B02G302700 // TraesCS1B02G148500 // TraesCS6B02G128000 // TraesCS2D02G330200 // TraesCS3D02G306900 // TraesCS7A02G489500 // TraesCS2A02G212100 // TraesCS5B02G494400 // TraesCS6D02G392300 // TraesCS4B02G300100 // TraesCS1B02G143800 // TraesCS2D02G102100 // …
GO:0032269	P	negative regulation of cellular protein metabolic process	11	380	1371	85761	0.045	0.83	// TraesCS3B02G038700 // TraesCS1A02G021400 // TraesCS1B02G035300 // TraesCS3D02G418400 // TraesCS6D02G293200 // TraesCS1A02G021000 // TraesCS3B02G036900 // TraesCS4D02G189600 // TraesCS1A02G022000 // TraesCS3B02G038600 // TraesCS4B02G188200
GO:0010027	P	thylakoid membrane organization	7	380	727	85761	0.046	0.84	// TraesCS3B02G014900 // TraesCS2D02G205900 // TraesCS1B02G445200 // TraesCS3D02G253900 // TraesCS7D02G492200 // TraesCS4A02G315700 // TraesCS1D02G422700
GO:0009668	P	plastid membrane organization	7	380	727	85761	0.046	0.84	// TraesCS3B02G014900 // TraesCS2D02G205900 // TraesCS1B02G445200 // TraesCS3D02G253900 // TraesCS7D02G492200 // TraesCS4A02G315700 // TraesCS1D02G422700
GO:0016072	P	rRNA metabolic process	10	380	1211	85761	0.046	0.85	// TraesCS7D02G261800 // TraesCS1B02G445200 // TraesCS4A02G437100 // TraesCS7A02G260800 // TraesCS2B02G486000 // TraesCS7D02G283900 // TraesCS3D02G529200 // TraesCS4D02G152400 // TraesCS1D02G422700 // TraesCS3D02G359900
GO:0032940	P	secretion by cell	6	380	579	85761	0.047	0.85	// TraesCS4B02G248500 // TraesCS5B02G494400 // TraesCS3B02G410300 // TraesCS1B02G170200 // TraesCS4B02G101800 // TraesCS7B02G446900
GO:0008610	P	lipid biosynthetic process	32	380	5283	85761	0.047	0.87	// TraesCS1A02G076100 // TraesCS7D02G449700 // TraesCS4B02G300100 // TraesCS5A02G128300 // TraesCS2D02G231700 // TraesCS3B02G014900 // TraesCS2A02G467900 // TraesCS6B02G265600 // TraesCS5B02G477800 // TraesCS4B02G386000 // TraesCS4B02G270400 // TraesCS7D02G492200 // TraesCS6B02G193400 // TraesCS2B02G555400 // TraesCS5B02G145900 // TraesCS4A02G315700 // TraesCS2D02G102100 // TraesCS7B02G482000 // …
GO:0032259	P	methylation	20	380	2994	85761	0.048	0.87	// TraesCS5B02G418600 // TraesCS5B02G154400 // TraesCS2A02G467900 // TraesCS6B02G265600 // TraesCS1A02G092700 // TraesCS3D02G506600 // TraesCS3B02G011900 // TraesCS7A02G262900 // TraesCS1B02G165900 // TraesCS5D02G158600 // TraesCS4D02G189600 // TraesCS7B02G431600 // TraesCS5D02G488900 // TraesCS3B02G007200 // TraesCS7D02G456600 // TraesCS7B02G456200 // TraesCS4B02G188200 // TraesCS4D02G152400 // …
GO:0071704	P	organic substance metabolic process	244	380	51371	85761	0.048	0.87	// TraesCS5B02G418600 // TraesCS3B02G038700 // TraesCS7B02G130200 // TraesCS4B02G248500 // TraesCS2B02G255900 // TraesCS7D02G538400 // TraesCS4B02G300100 // TraesCS5B02G469500 // TraesCS5A02G077400 // TraesCS3D02G540600 // TraesCS7B02G137600 // TraesCS1D02G332900 // TraesCS4B02G188200 // TraesCS7A02G422500 // TraesCS7A02G271400 // TraesCS5B02G204000 // TraesCS2A02G467900 // TraesCS3B02G139700 // …
GO:0070727	P	cellular macromolecule localization	36	380	6079	85761	0.048	0.88	// TraesCS5B02G418600 // TraesCS6D02G293200 // TraesCS2B02G264200 // TraesCS1D02G000800 // TraesCS3B02G553700 // TraesCS1A02G404500 // TraesCS7A02G422500 // TraesCS7A02G271400 // TraesCS1B02G122000 // TraesCS2A02G212100 // TraesCS1B02G165900 // TraesCS5A02G208900 // TraesCS7D02G492200 // TraesCS3A02G421700 // TraesCS4B02G165000 // TraesCS7A02G262900 // TraesCS4B02G233700 // TraesCS3D02G359900 // …
GO:0034641	P	cellular nitrogen compound metabolic process	136	380	27157	85761	0.049	0.88	// TraesCS5B02G418600 // TraesCS2B02G255900 // TraesCS7D02G538400 // TraesCS5A02G077400 // TraesCS7B02G137600 // TraesCS4B02G188200 // TraesCS7A02G422500 // TraesCS5B02G204000 // TraesCS3B02G139700 // TraesCS2A02G111600 // TraesCS5D02G232900 // TraesCS3A02G513700 // TraesCS3B02G011900 // TraesCS5D02G292800 // TraesCS3B02G006500 // TraesCS5B02G179700 // TraesCS2B02G060800 // TraesCS6D02G222900 // …
GO:0072330	P	monocarboxylic acid biosynthetic process	24	380	3758	85761	0.049	0.89	// TraesCS1A02G076100 // TraesCS7B02G130200 // TraesCS5B02G018700 // TraesCS3B02G553700 // TraesCS6B02G160400 // TraesCS2B02G335400 // TraesCS4B02G270400 // TraesCS6B02G193400 // TraesCS6A02G132200 // TraesCS5B02G145900 // TraesCS6D02G222900 // TraesCS2D02G102100 // TraesCS7B02G482000 // TraesCS3D02G359900 // TraesCS2A02G050600 // TraesCS2B02G555400 // TraesCS6B02G261000 // TraesCS3A02G151100 // …
GO:1901606	P	alpha-amino acid catabolic process	10	380	1226	85761	0.05	0.89	// TraesCS7D02G261800 // TraesCS5B02G154400 // TraesCS2B02G053600 // TraesCS2A02G467900 // TraesCS3A02G151100 // TraesCS6D02G222900 // TraesCS7A02G260800 // TraesCS1A02G076100 // TraesCS3B02G041900 // TraesCS7D02G023300
GO:1902578	P	single-organism localization	50	380	8913	85761	0.05	0.9	// TraesCS5B02G018700 // TraesCS6D02G293200 // TraesCS3D02G415400 // TraesCS4B02G300100 // TraesCS4B02G248500 // TraesCS2B02G013600 // TraesCS6B02G302700 // TraesCS3B02G553700 // TraesCS1A02G404500 // TraesCS6B02G249300 // TraesCS3D02G206400 // TraesCS7A02G422500 // TraesCS7A02G271400 // TraesCS2A02G467900 // TraesCS3D02G306900 // TraesCS7A02G489500 // TraesCS2A02G212100 // TraesCS5B02G494400 // …
GO:1990267	P	response to transition metal nanoparticle	12	380	1572	85761	0.051	0.9	// TraesCS2B02G060800 // TraesCS5B02G018700 // TraesCS3B02G535300 // TraesCS6B02G276800 // TraesCS6B02G302700 // TraesCS7B02G447900 // TraesCS7D02G299500 // TraesCS7D02G283900 // TraesCS2D02G361100 // TraesCS4B02G101800 // TraesCS5B02G179700 // TraesCS7D02G023300
GO:0044242	P	cellular lipid catabolic process	9	380	1070	85761	0.052	0.92	// TraesCS7B02G437600 // TraesCS2B02G264200 // TraesCS7A02G422500 // TraesCS5A02G208900 // TraesCS3B02G535300 // TraesCS5D02G091800 // TraesCS2B02G049200 // TraesCS3D02G206400 // TraesCS3A02G234800
GO:0032270	P	positive regulation of cellular protein metabolic process	6	380	597	85761	0.053	0.93	// TraesCS6A02G162700 // TraesCS6B02G062600 // TraesCS3B02G242600 // TraesCS5D02G170600 // TraesCS4A02G320000 // TraesCS7A02G422500
GO:0043414	P	macromolecule methylation	15	380	2113	85761	0.053	0.93	// TraesCS5B02G418600 // TraesCS5B02G154400 // TraesCS7D02G456600 // TraesCS1A02G092700 // TraesCS3D02G506600 // TraesCS3B02G011900 // TraesCS7A02G262900 // TraesCS1B02G165900 // TraesCS5D02G158600 // TraesCS4D02G189600 // TraesCS7B02G431600 // TraesCS3B02G007200 // TraesCS4B02G188200 // TraesCS4D02G152400 // TraesCS3B02G006500
GO:0010114	P	response to red light	10	380	1244	85761	0.054	0.95	// TraesCS6D02G392300 // TraesCS3A02G151100 // TraesCS2B02G335400 // TraesCS2D02G065500 // TraesCS1A02G403300 // TraesCS5B02G494400 // TraesCS4B02G270400 // TraesCS3A02G297500 // TraesCS4A02G315700 // TraesCS7D02G023300
GO:1901700	P	response to oxygen-containing compound	90	380	17327	85761	0.054	0.96	// TraesCS5A02G232600 // TraesCS3B02G049800 // TraesCS4B02G188200 // TraesCS7A02G422500 // TraesCS1A02G403300 // TraesCS5B02G494400 // TraesCS5D02G232900 // TraesCS6D02G001400 // TraesCS5B02G145900 // TraesCS7B02G334600 // TraesCS2B02G060800 // TraesCS2D02G102100 // TraesCS7D02G299500 // TraesCS2A02G536200 // TraesCS3A02G151100 // TraesCS4D02G141500 // TraesCS1D02G191100 // TraesCS5A02G225600 // …
GO:0006779	P	porphyrin-containing compound biosynthetic process	6	380	603	85761	0.055	0.96	// TraesCS7D02G261800 // TraesCS3A02G151100 // TraesCS7A02G260800 // TraesCS5B02G477800 // TraesCS7B02G482000 // TraesCS2B02G050400
GO:0022618	P	ribonucleoprotein complex assembly	5	380	456	85761	0.055	0.96	// TraesCS3D02G506600 // TraesCS1D02G383400 // TraesCS6A02G198100 // TraesCS1B02G165900 // TraesCS6B02G062600
GO:0006139	P	nucleobase-containing compound metabolic process	115	380	22725	85761	0.056	0.97	// TraesCS5B02G418600 // TraesCS2B02G255900 // TraesCS7D02G538400 // TraesCS5A02G077400 // TraesCS7B02G137600 // TraesCS4B02G188200 // TraesCS7A02G422500 // TraesCS5B02G204000 // TraesCS3B02G139700 // TraesCS2A02G111600 // TraesCS5D02G232900 // TraesCS3A02G513700 // TraesCS3B02G011900 // TraesCS5D02G292800 // TraesCS3B02G006500 // TraesCS5B02G179700 // TraesCS3A02G265900 // TraesCS2D02G102100 // …
GO:0044765	P	single-organism transport	49	380	8779	85761	0.056	0.97	// TraesCS5B02G018700 // TraesCS6D02G293200 // TraesCS3D02G415400 // TraesCS4B02G300100 // TraesCS4B02G248500 // TraesCS2B02G013600 // TraesCS6B02G302700 // TraesCS3B02G553700 // TraesCS1A02G404500 // TraesCS6B02G249300 // TraesCS3D02G206400 // TraesCS7A02G422500 // TraesCS7B02G446900 // TraesCS2A02G467900 // TraesCS3D02G306900 // TraesCS7A02G489500 // TraesCS2A02G212100 // TraesCS5B02G494400 // …
GO:0030001	P	metal ion transport	22	380	3429	85761	0.056	0.97	// TraesCS2D02G540000 // TraesCS5B02G448900 // TraesCS5B02G018700 // TraesCS2B02G264200 // TraesCS1A02G076100 // TraesCS6B02G128000 // TraesCS2D02G330200 // TraesCS7A02G489500 // TraesCS2A02G212100 // TraesCS5B02G494400 // TraesCS2D02G430700 // TraesCS1B02G143800 // TraesCS2D02G102100 // TraesCS5D02G149000 // TraesCS7D02G299500 // TraesCS2D02G229100 // TraesCS4A02G151800 // TraesCS7D02G292900 // …
GO:0022622	P	root system development	28	380	6201	85761	0.49	1	// TraesCS5B02G018700 // TraesCS1B02G148500 // TraesCS7A02G422500 // TraesCS5A02G124300 // TraesCS2A02G467900 // TraesCS6A02G382200 // TraesCS6B02G160400 // TraesCS6D02G001400 // TraesCS2B02G486000 // TraesCS6B02G193400 // TraesCS6A02G132200 // TraesCS5B02G179700 // TraesCS4A02G174100 // TraesCS2D02G102100 // TraesCS7A02G034300 // TraesCS2B02G609400 // TraesCS2A02G050600 // TraesCS2B02G555400 // …
GO:0051169	P	nuclear transport	8	380	1052	85761	0.1	1	// TraesCS6D02G293200 // TraesCS2B02G617000 // TraesCS7B02G137600 // TraesCS4A02G002200 // TraesCS6B02G062600 // TraesCS1D02G129000 // TraesCS4D02G152400 // TraesCS3A02G421700
GO:0051049	P	regulation of transport	5	380	1831	85761	0.91	1	// TraesCS3A02G151100 // TraesCS4B02G300100 // TraesCS1D02G129000 // TraesCS2D02G229100 // TraesCS6D02G392300
GO:0034605	P	cellular response to heat	5	380	861	85761	0.34	1	// TraesCS4D02G014100 // TraesCS6B02G249300 // TraesCS2B02G217400 // TraesCS2A02G050600 // TraesCS6B02G062600
GO:0009696	P	salicylic acid metabolic process	6	380	1466	85761	0.63	1	// TraesCS7B02G130200 // TraesCS3A02G151100 // TraesCS3B02G553700 // TraesCS3D02G359900 // TraesCS3B02G041900 // TraesCS7D02G023300
GO:0009165	P	nucleotide biosynthetic process	14	380	2123	85761	0.094	1	// TraesCS5B02G418600 // TraesCS5B02G154400 // TraesCS3D02G306900 // TraesCS7A02G489500 // TraesCS1B02G148500 // TraesCS1A02G107800 // TraesCS2A02G212100 // TraesCS2B02G013600 // TraesCS6B02G302700 // TraesCS2D02G315400 // TraesCS5D02G292800 // TraesCS1A02G444300 // TraesCS6B02G249300 // TraesCS1A02G120900
GO:0098771	P	inorganic ion homeostasis	5	380	2086	85761	0.95	1	// TraesCS6B02G302700 // TraesCS2D02G540000 // TraesCS2D02G330200 // TraesCS2D02G540400 // TraesCS3D02G206400
GO:0009698	P	phenylpropanoid metabolic process	12	380	3071	85761	0.71	1	// TraesCS2B02G125200 // TraesCS5B02G018700 // TraesCS2D02G107800 // TraesCS2D02G102100 // TraesCS6B02G276800 // TraesCS4A02G355000 // TraesCS5D02G488900 // TraesCS7B02G456200 // TraesCS5D02G292800 // TraesCS5D02G488800 // TraesCS6B02G063900 // TraesCS7D02G023300
GO:0009699	P	phenylpropanoid biosynthetic process	12	380	1896	85761	0.14	1	// TraesCS2B02G125200 // TraesCS5B02G018700 // TraesCS2D02G107800 // TraesCS2D02G102100 // TraesCS6B02G276800 // TraesCS4A02G355000 // TraesCS5D02G488900 // TraesCS7B02G456200 // TraesCS5D02G292800 // TraesCS5D02G488800 // TraesCS6B02G063900 // TraesCS7D02G023300
GO:0051716	P	cellular response to stimulus	90	380	20324	85761	0.52	1	// TraesCS5B02G204000 // TraesCS5A02G232600 // TraesCS3B02G049800 // TraesCS1D02G332900 // TraesCS4B02G188200 // TraesCS7A02G422500 // TraesCS6D02G001400 // TraesCS5B02G179700 // TraesCS1D02G353100 // TraesCS2B02G060800 // TraesCS2D02G566500 // TraesCS2D02G102100 // TraesCS1D02G422700 // TraesCS5B02G154400 // TraesCS3A02G151100 // TraesCS4D02G141500 // TraesCS6B02G276800 // TraesCS2B02G612300 // …
GO:0000003	P	reproduction	53	380	15261	85761	0.98	1	// TraesCS1D02G383400 // TraesCS7D02G449700 // TraesCS2B02G255900 // TraesCS6D02G293200 // TraesCS7A02G042500 // TraesCS5A02G260600 // TraesCS7B02G137600 // TraesCS4A02G035700 // TraesCS4D02G189600 // TraesCS4D02G329500 // TraesCS6B02G249300 // TraesCS4B02G023200 // TraesCS6B02G160400 // TraesCS3A02G509600 // TraesCS5B02G018700 // TraesCS2A02G467900 // TraesCS5A02G224000 // TraesCS3A02G234800 // …
GO:0043207	P	response to external biotic stimulus	66	380	12485	85761	0.072	1	// TraesCS2D02G540000 // TraesCS7B02G130200 // TraesCS3D02G475200 // TraesCS3A02G392800 // TraesCS5A02G260600 // TraesCS4A02G027800 // TraesCS4A02G043800 // TraesCS3B02G553700 // TraesCS4D02G189600 // TraesCS1D02G355100 // TraesCS7A02G422400 // TraesCS2D02G361100 // TraesCS6B02G249300 // TraesCS4B02G188200 // TraesCS6B02G160400 // TraesCS2A02G536200 // TraesCS6D02G293200 // TraesCS5D02G232800 // …
GO:0000165	P	MAPK cascade	6	380	1329	85761	0.54	1	// TraesCS6D02G293200 // TraesCS3B02G553700 // TraesCS3D02G359900 // TraesCS3B02G041900 // TraesCS7A02G422500 // TraesCS7D02G023300
GO:0016458	P	gene silencing	6	380	1734	85761	0.78	1	// TraesCS1D02G383400 // TraesCS6A02G062600 // TraesCS2B02G486000 // TraesCS4D02G189600 // TraesCS7B02G431600 // TraesCS4B02G188200
GO:0033014	P	tetrapyrrole biosynthetic process	6	380	630	85761	0.064	1	// TraesCS7D02G261800 // TraesCS3A02G151100 // TraesCS7A02G260800 // TraesCS5B02G477800 // TraesCS7B02G482000 // TraesCS2B02G050400
GO:0033013	P	tetrapyrrole metabolic process	7	380	899	85761	0.11	1	// TraesCS7D02G261800 // TraesCS3A02G151100 // TraesCS4B02G078200 // TraesCS7A02G260800 // TraesCS5B02G477800 // TraesCS7B02G482000 // TraesCS2B02G050400
GO:0006281	P	DNA repair	5	380	1408	85761	0.75	1	// TraesCS3D02G506600 // TraesCS1B02G165900 // TraesCS5B02G179700 // TraesCS5D02G530900 // TraesCS5B02G204000
GO:0009700	P	indole phytoalexin biosynthetic process	5	380	665	85761	0.18	1	// TraesCS4D02G014100 // TraesCS2B02G217400 // TraesCS1A02G072000 // TraesCS7A02G422500 // TraesCS7D02G023300
GO:0050832	P	defense response to fungus	28	380	5721	85761	0.32	1	// TraesCS1D02G355100 // TraesCS3D02G475200 // TraesCS3B02G553700 // TraesCS2B02G217400 // TraesCS6B02G249300 // TraesCS5D02G232900 // TraesCS3D02G223300 // TraesCS5D02G232800 // TraesCS4B02G270400 // TraesCS6D02G001400 // TraesCS3B02G259300 // TraesCS5B02G224000 // TraesCS2D02G102100 // TraesCS3B02G525000 // TraesCS3D02G359900 // TraesCS4D02G014100 // TraesCS2B02G184300 // TraesCS2B02G050400 // …
GO:0008361	P	regulation of cell size	5	380	494	85761	0.072	1	// TraesCS5D02G172700 // TraesCS6D02G001400 // TraesCS2D02G102100 // TraesCS2A02G467900 // TraesCS5D02G111200
GO:0050776	P	regulation of immune response	8	380	3706	85761	0.99	1	// TraesCS6D02G293200 // TraesCS1D02G233800 // TraesCS2A02G261500 // TraesCS3B02G553700 // TraesCS3D02G359900 // TraesCS3B02G041900 // TraesCS7A02G422500 // TraesCS7D02G023300
GO:0006839	P	mitochondrial transport	5	380	590	85761	0.12	1	// TraesCS5B02G418600 // TraesCS1B02G165900 // TraesCS3D02G109500 // TraesCS2A02G151400 // TraesCS7A02G262900
GO:0048580	P	regulation of post-embryonic development	9	380	3447	85761	0.97	1	// TraesCS3D02G223300 // TraesCS6D02G293200 // TraesCS3D02G506600 // TraesCS1B02G041500 // TraesCS7B02G137600 // TraesCS5A02G260600 // TraesCS3B02G259300 // TraesCS4D02G152400 // TraesCS7A02G422500
GO:0046483	P	heterocycle metabolic process	123	380	25227	85761	0.11	1	// TraesCS5B02G418600 // TraesCS2B02G255900 // TraesCS7D02G538400 // TraesCS5A02G077400 // TraesCS7B02G137600 // TraesCS4B02G188200 // TraesCS7A02G422500 // TraesCS5B02G204000 // TraesCS3B02G139700 // TraesCS2A02G111600 // TraesCS5D02G232900 // TraesCS3A02G513700 // TraesCS3B02G011900 // TraesCS5D02G292800 // TraesCS3B02G006500 // TraesCS5B02G179700 // TraesCS6D02G222900 // TraesCS3A02G265900 // …
GO:0009607	P	response to biotic stimulus	67	380	12580	85761	0.063	1	// TraesCS4B02G187800 // TraesCS2D02G540000 // TraesCS7B02G130200 // TraesCS3D02G475200 // TraesCS3A02G392800 // TraesCS5A02G260600 // TraesCS4A02G027800 // TraesCS4A02G043800 // TraesCS3B02G553700 // TraesCS4D02G189600 // TraesCS1D02G355100 // TraesCS7A02G422400 // TraesCS2D02G361100 // TraesCS6B02G249300 // TraesCS4B02G188200 // TraesCS6B02G160400 // TraesCS2A02G536200 // TraesCS6D02G293200 // …
GO:0006576	P	cellular biogenic amine metabolic process	7	380	1330	85761	0.38	1	// TraesCS2B02G060800 // TraesCS6D02G222900 // TraesCS6B02G276800 // TraesCS5D02G488900 // TraesCS3B02G041900 // TraesCS5D02G488800 // TraesCS7D02G023300
GO:0034284	P	response to monosaccharide	6	380	1650	85761	0.74	1	// TraesCS1A02G076100 // TraesCS2D02G102100 // TraesCS1A02G403300 // TraesCS3D02G206400 // TraesCS2D02G418600 // TraesCS2A02G586500
GO:0019538	P	protein metabolic process	107	380	23620	85761	0.41	1	// TraesCS3B02G038700 // TraesCS5B02G204000 // TraesCS4B02G300100 // TraesCS7B02G137600 // TraesCS1D02G332900 // TraesCS4B02G188200 // TraesCS7A02G422500 // TraesCS2B02G255900 // TraesCS3B02G139700 // TraesCS2D02G023900 // TraesCS2A02G111600 // TraesCS3A02G513700 // TraesCS6D02G001400 // TraesCS3B02G011900 // TraesCS2B02G034000 // TraesCS3B02G006500 // TraesCS5B02G145900 // TraesCS5B02G179700 // …
GO:0009697	P	salicylic acid biosynthetic process	6	380	1050	85761	0.32	1	// TraesCS7B02G130200 // TraesCS3A02G151100 // TraesCS3B02G553700 // TraesCS3D02G359900 // TraesCS3B02G041900 // TraesCS7D02G023300
GO:0051253	P	negative regulation of RNA metabolic process	7	380	2131	85761	0.83	1	// TraesCS1D02G383400 // TraesCS6D02G293200 // TraesCS6A02G062600 // TraesCS2B02G486000 // TraesCS4D02G189600 // TraesCS7B02G431600 // TraesCS4B02G188200
GO:0019953	P	sexual reproduction	5	380	2031	85761	0.95	1	// TraesCS3D02G506600 // TraesCS1B02G418800 // TraesCS5B02G018700 // TraesCS1D02G398700 // TraesCS4A02G002200
GO:0051252	P	regulation of RNA metabolic process	38	380	11990	85761	0.99	1	// TraesCS1D02G383400 // TraesCS1A02G076100 // TraesCS5A02G225600 // TraesCS6D02G293200 // TraesCS5A02G077400 // TraesCS4D02G189600 // TraesCS7B02G431600 // TraesCS2B02G486000 // TraesCS4B02G188200 // TraesCS7A02G422500 // TraesCS5B02G089200 // TraesCS6A02G162700 // TraesCS5D02G232900 // TraesCS3A02G513700 // TraesCS7D02G492200 // TraesCS2B02G217400 // TraesCS4A02G315700 // TraesCS4A02G174100 // …
GO:0009890	P	negative regulation of biosynthetic process	8	380	3129	85761	0.97	1	// TraesCS1D02G383400 // TraesCS6D02G293200 // TraesCS6A02G062600 // TraesCS2B02G486000 // TraesCS4D02G189600 // TraesCS7B02G431600 // TraesCS3D02G418400 // TraesCS4B02G188200
GO:0048569	P	post-embryonic organ development	10	380	2955	85761	0.84	1	// TraesCS6D02G001400 // TraesCS1D02G191100 // TraesCS7A02G034300 // TraesCS2B02G609400 // TraesCS6B02G193400 // TraesCS3B02G535300 // TraesCS2A02G050600 // TraesCS6A02G132200 // TraesCS5A02G007900 // TraesCS6B02G160400
GO:0000302	P	response to reactive oxygen species	15	380	2675	85761	0.21	1	// TraesCS5A02G007900 // TraesCS2B02G060800 // TraesCS6B02G193400 // TraesCS1D02G123900 // TraesCS3B02G049800 // TraesCS7A02G422500 // TraesCS6B02G302700 // TraesCS6D02G295500 // TraesCS1A02G072000 // TraesCS6B02G224800 // TraesCS4B02G101800 // TraesCS7B02G083300 // TraesCS6B02G160400 // TraesCS7B02G446900 // TraesCS7D02G023300
GO:0044036	P	cell wall macromolecule metabolic process	8	380	1817	85761	0.56	1	// TraesCS5B02G448900 // TraesCS1D02G355100 // TraesCS6B02G331300 // TraesCS2D02G102100 // TraesCS6A02G059600 // TraesCS5A02G208900 // TraesCS4A02G355000 // TraesCS7B02G370700
GO:0009886	P	post-embryonic morphogenesis	10	380	3031	85761	0.87	1	// TraesCS5A02G007900 // TraesCS2B02G486000 // TraesCS4D02G189600 // TraesCS6B02G193400 // TraesCS3D02G359900 // TraesCS3A02G148800 // TraesCS6A02G132200 // TraesCS6B02G249300 // TraesCS4B02G188200 // TraesCS6B02G160400
GO:0090558	P	plant epidermis development	12	380	3782	85761	0.91	1	// TraesCS5A02G124300 // TraesCS1D02G129000 // TraesCS5B02G018700 // TraesCS2D02G102100 // TraesCS3B02G259300 // TraesCS3D02G359900 // TraesCS3A02G148800 // TraesCS4A02G355000 // TraesCS6B02G249300 // TraesCS5B02G179700 // TraesCS7A02G422500 // TraesCS3D02G223300
GO:0035556	P	intracellular signal transduction	18	380	5129	85761	0.87	1	// TraesCS2D02G102100 // TraesCS6D02G293200 // TraesCS5A02G232600 // TraesCS5D02G172700 // TraesCS2B02G617000 // TraesCS2D02G212800 // TraesCS1D02G332900 // TraesCS3B02G553700 // TraesCS5A02G260600 // TraesCS2D02G229100 // TraesCS1A02G444300 // TraesCS4A02G355000 // TraesCS3D02G359900 // TraesCS3B02G041900 // TraesCS1D02G052200 // TraesCS7A02G422500 // TraesCS3A02G421700 // TraesCS7D02G023300
GO:0050789	P	regulation of biological process	144	380	30871	85761	0.24	1	// TraesCS3B02G038700 // TraesCS5A02G232600 // TraesCS4B02G300100 // TraesCS5A02G077400 // TraesCS3D02G540600 // TraesCS7B02G137600 // TraesCS1D02G332900 // TraesCS4B02G188200 // TraesCS7A02G422500 // TraesCS2A02G467900 // TraesCS3B02G139700 // TraesCS2A02G586500 // TraesCS5D02G232900 // TraesCS3A02G513700 // TraesCS6D02G001400 // TraesCS5D02G292800 // TraesCS1B02G418800 // TraesCS3A02G110100 // …
GO:0015994	P	chlorophyll metabolic process	7	380	798	85761	0.068	1	// TraesCS7D02G261800 // TraesCS3A02G151100 // TraesCS4B02G078200 // TraesCS7A02G260800 // TraesCS5B02G477800 // TraesCS7B02G482000 // TraesCS2B02G050400
GO:0009860	P	pollen tube growth	6	380	1777	85761	0.8	1	// TraesCS2B02G060800 // TraesCS5B02G018700 // TraesCS2A02G261500 // TraesCS4A02G035700 // TraesCS2D02G229100 // TraesCS2B02G049200
GO:0009867	P	jasmonic acid mediated signaling pathway	9	380	1837	85761	0.43	1	// TraesCS6D02G293200 // TraesCS2D02G102100 // TraesCS3B02G553700 // TraesCS1B02G170200 // TraesCS4A02G355000 // TraesCS3D02G359900 // TraesCS3B02G041900 // TraesCS7A02G422500 // TraesCS7D02G023300
GO:0002682	P	regulation of immune system process	13	380	3754	85761	0.85	1	// TraesCS3B02G041900 // TraesCS5D02G232800 // TraesCS6D02G293200 // TraesCS5B02G224000 // TraesCS1D02G233800 // TraesCS5A02G225600 // TraesCS2A02G261500 // TraesCS3B02G553700 // TraesCS3D02G359900 // TraesCS5D02G232900 // TraesCS7A02G422500 // TraesCS5B02G224100 // TraesCS7D02G023300
GO:0018130	P	heterocycle biosynthetic process	73	380	17011	85761	0.64	1	// TraesCS5B02G418600 // TraesCS1D02G383400 // TraesCS1A02G076100 // TraesCS6A02G062600 // TraesCS5B02G018700 // TraesCS6D02G293200 // TraesCS5A02G077400 // TraesCS2B02G013600 // TraesCS6B02G113200 // TraesCS6B02G302700 // TraesCS3B02G048900 // TraesCS4D02G189600 // TraesCS7B02G431600 // TraesCS7D02G538400 // TraesCS1A02G444300 // TraesCS2B02G486000 // TraesCS7B02G456200 // TraesCS6B02G249300 // …
GO:0048316	P	seed development	18	380	6660	85761	0.99	1	// TraesCS1D02G383400 // TraesCS7D02G449700 // TraesCS5A02G503900 // TraesCS2D02G205900 // TraesCS7A02G042500 // TraesCS2B02G049200 // TraesCS3B02G139700 // TraesCS4A02G002200 // TraesCS1A02G107800 // TraesCS2B02G486000 // TraesCS5D02G111200 // TraesCS2A02G050600 // TraesCS4D02G329500 // TraesCS4B02G101800 // TraesCS5A02G503800 // TraesCS3A02G234800 // TraesCS5A02G224000 // TraesCS7D02G023300
GO:0009308	P	amine metabolic process	10	380	1967	85761	0.38	1	// TraesCS2B02G060800 // TraesCS3B02G041900 // TraesCS6D02G222900 // TraesCS5B02G477800 // TraesCS1A02G076100 // TraesCS4A02G002200 // TraesCS5D02G488900 // TraesCS6B02G276800 // TraesCS5D02G488800 // TraesCS7D02G023300
GO:0006623	P	protein targeting to vacuole	5	380	525	85761	0.087	1	// TraesCS3A02G317000 // TraesCS3B02G410300 // TraesCS6B02G389200 // TraesCS1A02G404500 // TraesCS2A02G212100
GO:0009260	P	ribonucleotide biosynthetic process	12	380	1694	85761	0.078	1	// TraesCS5B02G418600 // TraesCS5B02G154400 // TraesCS3D02G306900 // TraesCS7A02G489500 // TraesCS1B02G148500 // TraesCS2A02G212100 // TraesCS2B02G013600 // TraesCS6B02G302700 // TraesCS2D02G315400 // TraesCS5D02G292800 // TraesCS1A02G444300 // TraesCS1A02G120900
GO:0043412	P	macromolecule modification	69	380	18019	85761	0.92	1	// TraesCS5B02G418600 // TraesCS1D02G383400 // TraesCS4B02G248500 // TraesCS5D02G170600 // TraesCS6D02G293200 // TraesCS4B02G300100 // TraesCS4D02G318900 // TraesCS1D02G000800 // TraesCS7B02G137600 // TraesCS1D02G332900 // TraesCS3B02G553700 // TraesCS4D02G189600 // TraesCS7B02G431600 // TraesCS3B02G007200 // TraesCS6D02G178300 // TraesCS6B02G249300 // TraesCS4B02G188200 // TraesCS7A02G422500 // …
GO:0043413	P	macromolecule glycosylation	5	380	906	85761	0.37	1	// TraesCS3A02G513700 // TraesCS4B02G233700 // TraesCS4D02G318900 // TraesCS2D02G566500 // TraesCS2A02G212100
GO:0009267	P	cellular response to starvation	8	380	1707	85761	0.49	1	// TraesCS5B02G154400 // TraesCS5B02G448900 // TraesCS6B02G128000 // TraesCS1B02G143800 // TraesCS3D02G206400 // TraesCS1B02G170200 // TraesCS4A02G320000 // TraesCS6B02G261000
GO:0042430	P	indole-containing compound metabolic process	10	380	1671	85761	0.21	1	// TraesCS6D02G222900 // TraesCS5D02G488800 // TraesCS7B02G456200 // TraesCS2B02G217400 // TraesCS5D02G488900 // TraesCS1A02G072000 // TraesCS4D02G014100 // TraesCS3B02G041900 // TraesCS7A02G422500 // TraesCS7D02G023300
GO:0044042	P	glucan metabolic process	15	380	2628	85761	0.19	1	// TraesCS4B02G165000 // TraesCS1A02G092700 // TraesCS2D02G102100 // TraesCS3A02G148800 // TraesCS6A02G162700 // TraesCS2D02G220900 // TraesCS4D02G318900 // TraesCS7D02G492200 // TraesCS5D02G292800 // TraesCS7D02G283900 // TraesCS1A02G072000 // TraesCS4A02G355000 // TraesCS3D02G359900 // TraesCS3D02G359300 // TraesCS2D02G231700
GO:0016071	P	mRNA metabolic process	12	380	2368	85761	0.36	1	// TraesCS1D02G383400 // TraesCS1B02G165900 // TraesCS4A02G437100 // TraesCS2D02G388400 // TraesCS2A02G111600 // TraesCS3A02G148800 // TraesCS3A02G513700 // TraesCS2D02G315400 // TraesCS6B02G062600 // TraesCS3B02G242600 // TraesCS6A02G198100 // TraesCS2A02G262700
GO:0010260	P	organ senescence	7	380	1456	85761	0.47	1	// TraesCS4A02G043800 // TraesCS4D02G189600 // TraesCS4D02G264500 // TraesCS2D02G418600 // TraesCS4B02G188200 // TraesCS6B02G389200 // TraesCS7A02G422500
GO:0048367	P	shoot system development	38	380	8919	85761	0.63	1	// TraesCS2B02G255900 // TraesCS6D02G293200 // TraesCS5A02G260600 // TraesCS4A02G043800 // TraesCS7B02G137600 // TraesCS4D02G189600 // TraesCS6B02G249300 // TraesCS4B02G188200 // TraesCS6B02G160400 // TraesCS3A02G509600 // TraesCS2A02G467900 // TraesCS1A02G107800 // TraesCS4B02G386000 // TraesCS7A02G422500 // TraesCS2B02G486000 // TraesCS6B02G193400 // TraesCS5B02G145900 // TraesCS4A02G315700 // …
GO:0048366	P	leaf development	20	380	4388	85761	0.48	1	// TraesCS7D02G261800 // TraesCS4A02G315700 // TraesCS1D02G129000 // TraesCS3A02G151100 // TraesCS6D02G293200 // TraesCS7A02G260800 // TraesCS4A02G043800 // TraesCS4B02G386000 // TraesCS4A02G002200 // TraesCS5A02G260600 // TraesCS4D02G189600 // TraesCS1A02G107800 // TraesCS4D02G264500 // TraesCS2B02G486000 // TraesCS2D02G418600 // TraesCS6B02G249300 // TraesCS4B02G188200 // TraesCS6B02G389200 // …
GO:0010557	P	positive regulation of macromolecule biosynthetic process	16	380	2491	85761	0.092	1	// TraesCS7D02G261800 // TraesCS2B02G217400 // TraesCS3A02G151100 // TraesCS1B02G445200 // TraesCS6D02G293200 // TraesCS7A02G260800 // TraesCS6A02G162700 // TraesCS5D02G170600 // TraesCS7D02G492200 // TraesCS3A02G297500 // TraesCS5D02G111200 // TraesCS6B02G062600 // TraesCS3B02G242600 // TraesCS4D02G014100 // TraesCS4A02G315700 // TraesCS1D02G422700
GO:0048364	P	root development	28	380	6189	85761	0.48	1	// TraesCS5B02G018700 // TraesCS1B02G148500 // TraesCS7A02G422500 // TraesCS5A02G124300 // TraesCS2A02G467900 // TraesCS6A02G382200 // TraesCS6B02G160400 // TraesCS6D02G001400 // TraesCS2B02G486000 // TraesCS6B02G193400 // TraesCS6A02G132200 // TraesCS5B02G179700 // TraesCS4A02G174100 // TraesCS2D02G102100 // TraesCS7A02G034300 // TraesCS2B02G609400 // TraesCS2A02G050600 // TraesCS2B02G555400 // …
GO:0090487	P	secondary metabolite catabolic process	6	380	917	85761	0.23	1	// TraesCS7B02G437600 // TraesCS1D02G191100 // TraesCS7A02G034300 // TraesCS4B02G270400 // TraesCS2B02G609400 // TraesCS3B02G535300
GO:1901293	P	nucleoside phosphate biosynthetic process	14	380	2135	85761	0.097	1	// TraesCS5B02G418600 // TraesCS5B02G154400 // TraesCS3D02G306900 // TraesCS7A02G489500 // TraesCS1B02G148500 // TraesCS1A02G107800 // TraesCS2A02G212100 // TraesCS2B02G013600 // TraesCS6B02G302700 // TraesCS2D02G315400 // TraesCS5D02G292800 // TraesCS1A02G444300 // TraesCS6B02G249300 // TraesCS1A02G120900
GO:0048869	P	cellular developmental process	38	380	9509	85761	0.77	1	// TraesCS5B02G018700 // TraesCS6D02G293200 // TraesCS7A02G260800 // TraesCS4A02G035700 // TraesCS2A02G261500 // TraesCS7A02G422500 // TraesCS5A02G124300 // TraesCS5B02G089200 // TraesCS2A02G212100 // TraesCS4B02G386000 // TraesCS5B02G494400 // TraesCS6D02G001400 // TraesCS1B02G418800 // TraesCS5B02G179700 // TraesCS2D02G102100 // TraesCS1B02G143800 // TraesCS2B02G060800 // TraesCS1D02G398700 // …
GO:0034285	P	response to disaccharide	8	380	1100	85761	0.12	1	// TraesCS1A02G076100 // TraesCS3A02G151100 // TraesCS2B02G613300 // TraesCS5A02G128300 // TraesCS2D02G418600 // TraesCS6D02G392300 // TraesCS2A02G586500 // TraesCS2B02G613100
GO:0048638	P	regulation of developmental growth	9	380	2766	85761	0.86	1	// TraesCS2A02G467900 // TraesCS6B02G331300 // TraesCS3A02G110100 // TraesCS2D02G229100 // TraesCS7B02G446900 // TraesCS6B02G249300 // TraesCS3D02G247300 // TraesCS3A02G509600 // TraesCS7D02G023300
GO:0010016	P	shoot system morphogenesis	14	380	3316	85761	0.61	1	// TraesCS7D02G261800 // TraesCS4A02G315700 // TraesCS1D02G129000 // TraesCS3A02G151100 // TraesCS6D02G293200 // TraesCS7A02G260800 // TraesCS3A02G148800 // TraesCS4B02G386000 // TraesCS4D02G189600 // TraesCS3D02G359900 // TraesCS2B02G486000 // TraesCS6B02G249300 // TraesCS4B02G188200 // TraesCS7D02G023300
GO:1902600	P	hydrogen ion transmembrane transport	7	380	947	85761	0.13	1	// TraesCS3D02G306900 // TraesCS7A02G489500 // TraesCS2A02G212100 // TraesCS2B02G013600 // TraesCS3D02G206400 // TraesCS6B02G302700 // TraesCS1B02G148500
GO:0051128	P	regulation of cellular component organization	5	380	2804	85761	0.99	1	// TraesCS6B02G249300 // TraesCS2D02G229100 // TraesCS6A02G162700 // TraesCS1A02G173200 // TraesCS2D02G212800
GO:0009411	P	response to UV	10	380	2731	85761	0.77	1	// TraesCS4A02G174100 // TraesCS4D02G141500 // TraesCS5D02G172700 // TraesCS2D02G102100 // TraesCS2B02G613300 // TraesCS4B02G023200 // TraesCS2D02G418600 // TraesCS2B02G613100 // TraesCS7A02G422500 // TraesCS7D02G023300
GO:0009415	P	response to water	27	380	5912	85761	0.46	1	// TraesCS5A02G260600 // TraesCS2B02G217400 // TraesCS6B02G160400 // TraesCS7B02G446900 // TraesCS3B02G376700 // TraesCS2B02G335400 // TraesCS4B02G270400 // TraesCS6B02G193400 // TraesCS5B02G145900 // TraesCS7B02G334600 // TraesCS3A02G421700 // TraesCS2D02G102100 // TraesCS7A02G034300 // TraesCS3D02G530800 // TraesCS2B02G609400 // TraesCS7D02G299500 // TraesCS4D02G014100 // TraesCS1A02G359900 // …
GO:0014070	P	response to organic cyclic compound	29	380	7087	85761	0.7	1	// TraesCS6D02G293200 // TraesCS4A02G043800 // TraesCS3B02G553700 // TraesCS4D02G189600 // TraesCS4B02G270400 // TraesCS7A02G422500 // TraesCS4B02G188200 // TraesCS5B02G089200 // TraesCS5D02G232900 // TraesCS6D02G001400 // TraesCS4D02G264500 // TraesCS5B02G224000 // TraesCS2D02G102100 // TraesCS3D02G530800 // TraesCS6A02G116500 // TraesCS2D02G229100 // TraesCS3D02G359900 // TraesCS1D02G129000 // …
GO:0048229	P	gametophyte development	17	380	5751	85761	0.97	1	// TraesCS5A02G007900 // TraesCS2B02G060800 // TraesCS5B02G145900 // TraesCS1D02G398700 // TraesCS6D02G293200 // TraesCS1B02G143800 // TraesCS3D02G506600 // TraesCS7A02G489500 // TraesCS4A02G174100 // TraesCS7A02G422500 // TraesCS6B02G193400 // TraesCS4D02G141500 // TraesCS2D02G418600 // TraesCS1B02G418800 // TraesCS4A02G002200 // TraesCS6B02G160400 // TraesCS7D02G023300
GO:0010363	P	regulation of plant-type hypersensitive response	6	380	1563	85761	0.69	1	// TraesCS6D02G293200 // TraesCS3B02G553700 // TraesCS3D02G359900 // TraesCS3B02G041900 // TraesCS7A02G422500 // TraesCS7D02G023300
GO:0032446	P	protein modification by small protein conjugation	7	380	4484	85761	1	1	// TraesCS5A02G224000 // TraesCS3B02G468000 // TraesCS1B02G165900 // TraesCS2B02G320100 // TraesCS5D02G091800 // TraesCS5B02G145900 // TraesCS5B02G179700
GO:0009653	P	anatomical structure morphogenesis	47	380	10401	85761	0.47	1	// TraesCS5B02G018700 // TraesCS6D02G293200 // TraesCS7A02G260800 // TraesCS4A02G035700 // TraesCS1B02G148500 // TraesCS4D02G189600 // TraesCS7A02G422400 // TraesCS6B02G249300 // TraesCS4B02G188200 // TraesCS6B02G160400 // TraesCS7B02G446900 // TraesCS5A02G124300 // TraesCS2A02G467900 // TraesCS7A02G489500 // TraesCS2A02G212100 // TraesCS4B02G386000 // TraesCS5B02G494400 // TraesCS7A02G422500 // …
GO:0048513	P	animal organ development	29	380	6088	85761	0.37	1	// TraesCS6D02G293200 // TraesCS4A02G043800 // TraesCS4D02G189600 // TraesCS1A02G404500 // TraesCS6B02G249300 // TraesCS4B02G188200 // TraesCS7A02G422500 // TraesCS4B02G386000 // TraesCS2D02G212800 // TraesCS6D02G001400 // TraesCS2B02G486000 // TraesCS6B02G193400 // TraesCS6B02G160400 // TraesCS6A02G132200 // TraesCS4A02G315700 // TraesCS4D02G264500 // TraesCS7A02G034300 // TraesCS2B02G609400 // …
GO:0015672	P	monovalent inorganic cation transport	13	380	2068	85761	0.13	1	// TraesCS3A02G151100 // TraesCS3D02G306900 // TraesCS7A02G489500 // TraesCS2A02G212100 // TraesCS2B02G264200 // TraesCS2B02G013600 // TraesCS3D02G206400 // TraesCS6B02G302700 // TraesCS1B02G148500 // TraesCS7D02G299500 // TraesCS2D02G229100 // TraesCS6D02G392300 // TraesCS4B02G300100
GO:0023056	P	positive regulation of signaling	6	380	931	85761	0.23	1	// TraesCS5D02G172700 // TraesCS2A02G261500 // TraesCS3A02G297500 // TraesCS2D02G229100 // TraesCS6B02G249300 // TraesCS7A02G422500
GO:0008283	P	cell proliferation	5	380	1843	85761	0.91	1	// TraesCS3A02G297500 // TraesCS1B02G418800 // TraesCS6A02G062600 // TraesCS1D02G398700 // TraesCS7D02G023300
GO:0006873	P	cellular ion homeostasis	5	380	1277	85761	0.67	1	// TraesCS2D02G540000 // TraesCS2D02G330200 // TraesCS3D02G206400 // TraesCS2D02G540400 // TraesCS7D02G023300
GO:0006974	P	cellular response to DNA damage stimulus	5	380	1662	85761	0.86	1	// TraesCS3D02G506600 // TraesCS1B02G165900 // TraesCS5B02G179700 // TraesCS5D02G530900 // TraesCS5B02G204000
GO:0034637	P	cellular carbohydrate biosynthetic process	17	380	2953	85761	0.17	1	// TraesCS5B02G448900 // TraesCS4B02G165000 // TraesCS1A02G092700 // TraesCS5A02G208900 // TraesCS2D02G102100 // TraesCS3A02G148800 // TraesCS6A02G162700 // TraesCS6A02G059600 // TraesCS4D02G318900 // TraesCS7D02G492200 // TraesCS5D02G292800 // TraesCS7D02G283900 // TraesCS1A02G072000 // TraesCS4A02G355000 // TraesCS3D02G359900 // TraesCS3D02G359300 // TraesCS2D02G231700
GO:0042546	P	cell wall biogenesis	5	380	2130	85761	0.96	1	// TraesCS4A02G355000 // TraesCS5A02G208900 // TraesCS5B02G448900 // TraesCS2D02G102100 // TraesCS6A02G059600
GO:0006972	P	hyperosmotic response	14	380	2064	85761	0.08	1	// TraesCS4A02G174100 // TraesCS5B02G018700 // TraesCS7A02G489500 // TraesCS2D02G102100 // TraesCS7A02G422500 // TraesCS7B02G446900 // TraesCS1A02G404500 // TraesCS4A02G355000 // TraesCS2B02G050400 // TraesCS1D02G129000 // TraesCS6B02G389200 // TraesCS3A02G234800 // TraesCS6B02G276800 // TraesCS4D02G141500
GO:0044257	P	cellular protein catabolic process	19	380	4137	85761	0.47	1	// TraesCS3A02G317000 // TraesCS5B02G204000 // TraesCS5A02G224000 // TraesCS1B02G148500 // TraesCS5D02G172700 // TraesCS2A02G234200 // TraesCS4B02G009200 // TraesCS6A02G162700 // TraesCS6B02G302700 // TraesCS4B02G233700 // TraesCS7A02G489500 // TraesCS3B02G535300 // TraesCS2B02G612300 // TraesCS6A02G116500 // TraesCS2D02G418600 // TraesCS3D02G109500 // TraesCS5B02G179700 // TraesCS7A02G110200 // …
GO:0001659	P	temperature homeostasis	9	380	3001	85761	0.92	1	// TraesCS4B02G188200 // TraesCS3B02G041900 // TraesCS1A02G107800 // TraesCS6B02G113200 // TraesCS7B02G083300 // TraesCS4D02G189600 // TraesCS4B02G023200 // TraesCS6A02G063900 // TraesCS7B02G185600
GO:0019761	P	glucosinolate biosynthetic process	10	380	1528	85761	0.15	1	// TraesCS6D02G392300 // TraesCS5B02G018700 // TraesCS3D02G206400 // TraesCS7D02G283900 // TraesCS1A02G072000 // TraesCS3D02G359900 // TraesCS7D02G023300 // TraesCS2A02G536200 // TraesCS6D02G222900 // TraesCS6B02G265600
GO:0010073	P	meristem maintenance	13	380	2475	85761	0.31	1	// TraesCS2A02G467900 // TraesCS6D02G293200 // TraesCS6B02G331300 // TraesCS5A02G391700 // TraesCS7B02G137600 // TraesCS3D02G247300 // TraesCS3A02G110100 // TraesCS4D02G189600 // TraesCS7B02G446900 // TraesCS6B02G249300 // TraesCS4B02G188200 // TraesCS3A02G509600 // TraesCS7D02G023300
GO:0007049	P	cell cycle	14	380	4292	85761	0.91	1	// TraesCS4A02G035700 // TraesCS6D02G293200 // TraesCS3D02G506600 // TraesCS2D02G102100 // TraesCS1A02G107800 // TraesCS3A02G513700 // TraesCS4A02G355000 // TraesCS3B02G410300 // TraesCS6A02G116500 // TraesCS6D02G178300 // TraesCS6B02G249300 // TraesCS7A02G286800 // TraesCS7A02G422500 // TraesCS5D02G111200
GO:0010075	P	regulation of meristem growth	8	380	1911	85761	0.61	1	// TraesCS2A02G467900 // TraesCS6B02G331300 // TraesCS3D02G247300 // TraesCS7B02G446900 // TraesCS6B02G249300 // TraesCS3A02G110100 // TraesCS3A02G509600 // TraesCS7D02G023300
GO:0009816	P	defense response to bacterium, incompatible interaction	8	380	1343	85761	0.25	1	// TraesCS6A02G132200 // TraesCS5A02G260600 // TraesCS2A02G261500 // TraesCS6B02G193400 // TraesCS1A02G072000 // TraesCS2B02G555400 // TraesCS5A02G007900 // TraesCS6B02G160400
GO:0009817	P	defense response to fungus, incompatible interaction	7	380	931	85761	0.12	1	// TraesCS1D02G355100 // TraesCS3D02G475200 // TraesCS2D02G205900 // TraesCS3B02G525000 // TraesCS3B02G259300 // TraesCS2D02G418600 // TraesCS3D02G223300
GO:0046390	P	ribose phosphate biosynthetic process	12	380	1694	85761	0.078	1	// TraesCS5B02G418600 // TraesCS5B02G154400 // TraesCS3D02G306900 // TraesCS7A02G489500 // TraesCS1B02G148500 // TraesCS2A02G212100 // TraesCS2B02G013600 // TraesCS6B02G302700 // TraesCS2D02G315400 // TraesCS5D02G292800 // TraesCS1A02G444300 // TraesCS1A02G120900
GO:0042592	P	homeostatic process	19	380	7067	85761	0.99	1	// TraesCS3B02G041900 // TraesCS3D02G206400 // TraesCS2D02G330200 // TraesCS2D02G540400 // TraesCS5B02G018700 // TraesCS2D02G540000 // TraesCS1A02G107800 // TraesCS7B02G185600 // TraesCS1B02G084700 // TraesCS6B02G113200 // TraesCS4B02G023200 // TraesCS6B02G302700 // TraesCS6D02G001400 // TraesCS4D02G189600 // TraesCS6A02G063900 // TraesCS4B02G101800 // TraesCS4B02G188200 // TraesCS7B02G083300 // …
GO:0022402	P	cell cycle process	7	380	2611	85761	0.94	1	// TraesCS3D02G506600 // TraesCS2D02G102100 // TraesCS1A02G107800 // TraesCS4A02G355000 // TraesCS7A02G286800 // TraesCS7A02G422500 // TraesCS5D02G111200
GO:0042594	P	response to starvation	8	380	2350	85761	0.82	1	// TraesCS5B02G154400 // TraesCS5B02G448900 // TraesCS6B02G128000 // TraesCS1B02G143800 // TraesCS3D02G206400 // TraesCS1B02G170200 // TraesCS4A02G320000 // TraesCS6B02G261000
GO:0043632	P	modification-dependent macromolecule catabolic process	16	380	3465	85761	0.47	1	// TraesCS3A02G317000 // TraesCS5B02G204000 // TraesCS5A02G224000 // TraesCS5D02G172700 // TraesCS2A02G234200 // TraesCS4B02G009200 // TraesCS6A02G162700 // TraesCS6B02G302700 // TraesCS1B02G148500 // TraesCS3B02G535300 // TraesCS2B02G612300 // TraesCS6A02G116500 // TraesCS3D02G109500 // TraesCS5B02G179700 // TraesCS7A02G110200 // TraesCS7B02G437600
GO:0008219	P	cell death	12	380	4690	85761	0.99	1	// TraesCS5B02G145900 // TraesCS3B02G376700 // TraesCS6D02G293200 // TraesCS2A02G234200 // TraesCS4A02G035700 // TraesCS3B02G553700 // TraesCS3D02G359900 // TraesCS2D02G418600 // TraesCS4B02G101800 // TraesCS3B02G041900 // TraesCS7A02G422500 // TraesCS7D02G023300
GO:0051301	P	cell division	9	380	3141	85761	0.94	1	// TraesCS2D02G102100 // TraesCS4A02G027800 // TraesCS4A02G002200 // TraesCS4A02G035700 // TraesCS4A02G355000 // TraesCS6B02G249300 // TraesCS7A02G286800 // TraesCS7A02G422500 // TraesCS5D02G111200
GO:0009733	P	response to auxin	13	380	3921	85761	0.89	1	// TraesCS5A02G224000 // TraesCS5B02G089200 // TraesCS5D02G172700 // TraesCS4D02G015000 // TraesCS2B02G013600 // TraesCS7D02G455800 // TraesCS2A02G050600 // TraesCS3D02G206400 // TraesCS2D02G418600 // TraesCS1D02G129000 // TraesCS7A02G422500 // TraesCS5D02G111200 // TraesCS7D02G023300
GO:0009826	P	unidimensional cell growth	13	380	3881	85761	0.88	1	// TraesCS5A02G124300 // TraesCS2B02G060800 // TraesCS5B02G018700 // TraesCS5D02G172700 // TraesCS2D02G102100 // TraesCS5B02G494400 // TraesCS2A02G261500 // TraesCS4A02G035700 // TraesCS6D02G001400 // TraesCS2D02G229100 // TraesCS2A02G050600 // TraesCS2B02G049200 // TraesCS5D02G111200
GO:0009737	P	response to abscisic acid	24	380	6841	85761	0.9	1	// TraesCS4B02G187800 // TraesCS5A02G232600 // TraesCS1D02G000800 // TraesCS3B02G553700 // TraesCS6B02G160400 // TraesCS5B02G089200 // TraesCS2B02G335400 // TraesCS7A02G422500 // TraesCS6B02G193400 // TraesCS6A02G132200 // TraesCS5B02G145900 // TraesCS3A02G421700 // TraesCS2D02G229100 // TraesCS2D02G029800 // TraesCS2B02G555400 // TraesCS3A02G151100 // TraesCS3B02G376700 // TraesCS5D02G172700 // …
GO:0006486	P	protein glycosylation	5	380	906	85761	0.37	1	// TraesCS3A02G513700 // TraesCS4B02G233700 // TraesCS4D02G318900 // TraesCS2D02G566500 // TraesCS2A02G212100
GO:0009734	P	auxin-activated signaling pathway	5	380	1614	85761	0.84	1	// TraesCS5D02G172700 // TraesCS2A02G050600 // TraesCS4D02G015000 // TraesCS7A02G422500 // TraesCS5D02G111200
GO:0033993	P	response to lipid	28	380	8254	85761	0.95	1	// TraesCS4B02G187800 // TraesCS6D02G293200 // TraesCS5A02G232600 // TraesCS2D02G029800 // TraesCS1D02G000800 // TraesCS3B02G553700 // TraesCS6B02G160400 // TraesCS5B02G089200 // TraesCS2B02G335400 // TraesCS5B02G494400 // TraesCS7A02G422500 // TraesCS6B02G193400 // TraesCS2B02G555400 // TraesCS5B02G145900 // TraesCS3A02G421700 // TraesCS2D02G229100 // TraesCS6A02G132200 // TraesCS1D02G129000 // …
GO:0051171	P	regulation of nitrogen compound metabolic process	48	380	13256	85761	0.95	1	// TraesCS1D02G383400 // TraesCS1A02G076100 // TraesCS5A02G225600 // TraesCS6D02G293200 // TraesCS5A02G077400 // TraesCS3D02G540600 // TraesCS4D02G189600 // TraesCS7B02G431600 // TraesCS2B02G486000 // TraesCS4B02G188200 // TraesCS7A02G422500 // TraesCS5B02G089200 // TraesCS3B02G139700 // TraesCS6A02G162700 // TraesCS5D02G232900 // TraesCS3A02G513700 // TraesCS7D02G492200 // TraesCS2B02G217400 // …
GO:0009738	P	abscisic acid-activated signaling pathway	8	380	3741	85761	0.99	1	// TraesCS4B02G187800 // TraesCS5A02G232600 // TraesCS5D02G172700 // TraesCS2A02G261500 // TraesCS3B02G553700 // TraesCS2D02G229100 // TraesCS2B02G612300 // TraesCS7A02G422500
GO:2000112	P	regulation of cellular macromolecule biosynthetic process	47	380	12835	85761	0.93	1	// TraesCS1D02G383400 // TraesCS1A02G076100 // TraesCS5A02G225600 // TraesCS6D02G293200 // TraesCS5A02G077400 // TraesCS3D02G540600 // TraesCS4D02G189600 // TraesCS7B02G431600 // TraesCS2B02G486000 // TraesCS4B02G188200 // TraesCS7A02G422500 // TraesCS5B02G089200 // TraesCS3B02G139700 // TraesCS6A02G162700 // TraesCS5D02G232900 // TraesCS3A02G513700 // TraesCS7D02G492200 // TraesCS5D02G292800 // …
GO:2000113	P	negative regulation of cellular macromolecule biosynthetic process	8	380	2621	85761	0.9	1	// TraesCS1D02G383400 // TraesCS6D02G293200 // TraesCS6A02G062600 // TraesCS2B02G486000 // TraesCS4D02G189600 // TraesCS7B02G431600 // TraesCS3D02G418400 // TraesCS4B02G188200
GO:0007275	P	multicellular organism development	93	380	20549	85761	0.43	1	// TraesCS2B02G255900 // TraesCS7A02G042500 // TraesCS7B02G137600 // TraesCS4B02G188200 // TraesCS7A02G422500 // TraesCS5A02G124300 // TraesCS2A02G467900 // TraesCS3B02G139700 // TraesCS2A02G111600 // TraesCS3A02G513700 // TraesCS6D02G001400 // TraesCS3B02G011900 // TraesCS1B02G418800 // TraesCS5B02G179700 // TraesCS2B02G060800 // TraesCS2D02G102100 // TraesCS3B02G006500 // TraesCS3A02G151100 // …
GO:0043067	P	regulation of programmed cell death	7	380	1964	85761	0.77	1	// TraesCS6D02G293200 // TraesCS3B02G553700 // TraesCS3D02G359900 // TraesCS4B02G101800 // TraesCS3B02G041900 // TraesCS7A02G422500 // TraesCS7D02G023300
GO:0045814	P	negative regulation of gene expression, epigenetic	6	380	1078	85761	0.35	1	// TraesCS1D02G383400 // TraesCS6A02G062600 // TraesCS2B02G486000 // TraesCS4D02G189600 // TraesCS7B02G431600 // TraesCS4B02G188200
GO:0009605	P	response to external stimulus	77	380	15659	85761	0.17	1	// TraesCS2D02G540000 // TraesCS5B02G448900 // TraesCS7B02G130200 // TraesCS6B02G128000 // TraesCS3A02G392800 // TraesCS1B02G143800 // TraesCS1A02G072000 // TraesCS4A02G027800 // TraesCS4A02G043800 // TraesCS3B02G553700 // TraesCS4D02G189600 // TraesCS1D02G355100 // TraesCS7A02G422400 // TraesCS2D02G361100 // TraesCS6B02G249300 // TraesCS4B02G188200 // TraesCS6B02G160400 // TraesCS2A02G536200 // …
GO:0006468	P	protein phosphorylation	19	380	7827	85761	1	1	// TraesCS3B02G041900 // TraesCS2B02G034600 // TraesCS6D02G293200 // TraesCS6D02G001400 // TraesCS2D02G566500 // TraesCS4B02G300100 // TraesCS4D02G318900 // TraesCS5D02G170600 // TraesCS1D02G332900 // TraesCS3B02G553700 // TraesCS2B02G034000 // TraesCS2D02G229100 // TraesCS3D02G359900 // TraesCS3B02G242600 // TraesCS6B02G249300 // TraesCS1D02G129000 // TraesCS4A02G320000 // TraesCS7A02G422500 // …
GO:0045088	P	regulation of innate immune response	8	380	3682	85761	0.99	1	// TraesCS6D02G293200 // TraesCS1D02G233800 // TraesCS2A02G261500 // TraesCS3B02G553700 // TraesCS3D02G359900 // TraesCS3B02G041900 // TraesCS7A02G422500 // TraesCS7D02G023300
GO:0006397	P	mRNA processing	8	380	1629	85761	0.43	1	// TraesCS1D02G383400 // TraesCS2D02G388400 // TraesCS2A02G111600 // TraesCS1B02G165900 // TraesCS2D02G315400 // TraesCS6B02G062600 // TraesCS3B02G242600 // TraesCS6A02G198100
GO:0019219	P	regulation of nucleobase-containing compound metabolic process	41	380	12393	85761	0.98	1	// TraesCS1D02G383400 // TraesCS1A02G076100 // TraesCS5A02G225600 // TraesCS6D02G293200 // TraesCS5A02G077400 // TraesCS4D02G189600 // TraesCS7B02G431600 // TraesCS2B02G486000 // TraesCS4B02G188200 // TraesCS7A02G422500 // TraesCS5B02G089200 // TraesCS6A02G162700 // TraesCS5D02G232900 // TraesCS3A02G513700 // TraesCS7D02G492200 // TraesCS2B02G217400 // TraesCS4A02G315700 // TraesCS4A02G174100 // …
GO:0045087	P	innate immune response	43	380	8020	85761	0.11	1	// TraesCS2D02G540000 // TraesCS7B02G130200 // TraesCS3D02G475200 // TraesCS6D02G293200 // TraesCS5A02G260600 // TraesCS4A02G027800 // TraesCS4A02G043800 // TraesCS3B02G553700 // TraesCS4D02G189600 // TraesCS1D02G355100 // TraesCS4B02G188200 // TraesCS6B02G160400 // TraesCS3D02G223300 // TraesCS1D02G233800 // TraesCS4B02G270400 // TraesCS1B02G165900 // TraesCS2D02G212800 // TraesCS3B02G259300 // …
GO:0070085	P	glycosylation	7	380	1105	85761	0.22	1	// TraesCS4D02G318900 // TraesCS2D02G566500 // TraesCS2A02G212100 // TraesCS2D02G102100 // TraesCS3A02G513700 // TraesCS4B02G233700 // TraesCS4A02G355000
GO:0006464	P	cellular protein modification process	55	380	16206	85761	0.99	1	// TraesCS4B02G187800 // TraesCS5D02G170600 // TraesCS6D02G293200 // TraesCS4B02G300100 // TraesCS4D02G318900 // TraesCS1D02G000800 // TraesCS7B02G137600 // TraesCS1D02G332900 // TraesCS3B02G553700 // TraesCS4D02G189600 // TraesCS6D02G178300 // TraesCS6B02G249300 // TraesCS4B02G188200 // TraesCS7A02G422500 // TraesCS7B02G446900 // TraesCS1B02G165900 // TraesCS5A02G224000 // TraesCS6D02G001400 // …
GO:0044767	P	single-organism developmental process	109	380	22628	85761	0.17	1	// TraesCS2B02G255900 // TraesCS7A02G042500 // TraesCS7B02G137600 // TraesCS4B02G188200 // TraesCS7A02G422500 // TraesCS5A02G124300 // TraesCS2A02G467900 // TraesCS3B02G139700 // TraesCS2A02G111600 // TraesCS3A02G513700 // TraesCS6D02G001400 // TraesCS3B02G011900 // TraesCS1B02G418800 // TraesCS3A02G110100 // TraesCS2B02G060800 // TraesCS2D02G102100 // TraesCS5D02G149000 // TraesCS3B02G006500 // …
GO:0044764	P	multi-organism cellular process	13	380	2106	85761	0.15	1	// TraesCS1D02G129000 // TraesCS5D02G232800 // TraesCS5B02G224000 // TraesCS5A02G225600 // TraesCS2B02G217400 // TraesCS5D02G232900 // TraesCS6D02G001400 // TraesCS4D02G189600 // TraesCS1D02G355100 // TraesCS2D02G212800 // TraesCS3B02G331400 // TraesCS4B02G188200 // TraesCS5B02G224100
GO:0010224	P	response to UV-B	8	380	2180	85761	0.75	1	// TraesCS4A02G174100 // TraesCS4D02G141500 // TraesCS2B02G613300 // TraesCS4B02G023200 // TraesCS2D02G418600 // TraesCS2B02G613100 // TraesCS7A02G422500 // TraesCS7D02G023300
GO:0051273	P	beta-glucan metabolic process	8	380	1350	85761	0.25	1	// TraesCS4B02G165000 // TraesCS1A02G092700 // TraesCS2D02G102100 // TraesCS6A02G162700 // TraesCS4D02G318900 // TraesCS5D02G292800 // TraesCS1A02G072000 // TraesCS4A02G355000
GO:1901701	P	cellular response to oxygen-containing compound	26	380	8136	85761	0.97	1	// TraesCS4B02G187800 // TraesCS6D02G293200 // TraesCS5A02G232600 // TraesCS4A02G043800 // TraesCS3B02G553700 // TraesCS4D02G189600 // TraesCS4B02G188200 // TraesCS7A02G422500 // TraesCS2B02G335400 // TraesCS4B02G270400 // TraesCS1B02G170200 // TraesCS2B02G060800 // TraesCS2D02G102100 // TraesCS2B02G609400 // TraesCS2D02G229100 // TraesCS3D02G359900 // TraesCS1D02G129000 // TraesCS5D02G172700 // …
GO:0051274	P	beta-glucan biosynthetic process	8	380	1169	85761	0.15	1	// TraesCS4B02G165000 // TraesCS1A02G092700 // TraesCS2D02G102100 // TraesCS6A02G162700 // TraesCS4D02G318900 // TraesCS5D02G292800 // TraesCS1A02G072000 // TraesCS4A02G355000
GO:0048856	P	anatomical structure development	111	380	22911	85761	0.15	1	// TraesCS2B02G255900 // TraesCS7A02G042500 // TraesCS7B02G137600 // TraesCS4B02G188200 // TraesCS7A02G422500 // TraesCS5A02G124300 // TraesCS2A02G467900 // TraesCS3B02G139700 // TraesCS2A02G111600 // TraesCS3A02G513700 // TraesCS6D02G001400 // TraesCS3B02G011900 // TraesCS1B02G418800 // TraesCS3A02G110100 // TraesCS2B02G060800 // TraesCS2D02G102100 // TraesCS5D02G149000 // TraesCS3B02G006500 // …
GO:0009914	P	hormone transport	6	380	842	85761	0.17	1	// TraesCS2A02G467900 // TraesCS5D02G172700 // TraesCS2D02G102100 // TraesCS2B02G013600 // TraesCS7A02G422500 // TraesCS2B02G613100
GO:0006066	P	alcohol metabolic process	5	380	622	85761	0.15	1	// TraesCS2B02G335400 // TraesCS7B02G482000 // TraesCS5A02G128300 // TraesCS2D02G205900 // TraesCS7D02G292900
GO:0009851	P	auxin biosynthetic process	5	380	1168	85761	0.59	1	// TraesCS5B02G018700 // TraesCS3B02G041900 // TraesCS6B02G261000 // TraesCS6D02G222900 // TraesCS7D02G023300
GO:0048528	P	post-embryonic root development	10	380	2183	85761	0.5	1	// TraesCS6D02G001400 // TraesCS1D02G191100 // TraesCS7A02G034300 // TraesCS2B02G609400 // TraesCS6B02G193400 // TraesCS3B02G535300 // TraesCS2A02G050600 // TraesCS6A02G132200 // TraesCS5A02G007900 // TraesCS6B02G160400
GO:0006417	P	regulation of translation	10	380	1303	85761	0.068	1	// TraesCS5D02G170600 // TraesCS6B02G062600 // TraesCS6D02G293200 // TraesCS3D02G506600 // TraesCS3B02G139700 // TraesCS2B02G320100 // TraesCS4D02G189600 // TraesCS3D02G418400 // TraesCS3B02G242600 // TraesCS4B02G188200
GO:0048527	P	lateral root development	10	380	2098	85761	0.45	1	// TraesCS6D02G001400 // TraesCS1D02G191100 // TraesCS7A02G034300 // TraesCS2B02G609400 // TraesCS6B02G193400 // TraesCS3B02G535300 // TraesCS2A02G050600 // TraesCS6A02G132200 // TraesCS5A02G007900 // TraesCS6B02G160400
GO:0048523	P	negative regulation of cellular process	20	380	6270	85761	0.95	1	// TraesCS1D02G398700 // TraesCS1D02G383400 // TraesCS1A02G021400 // TraesCS1B02G035300 // TraesCS3D02G418400 // TraesCS6D02G293200 // TraesCS3B02G038700 // TraesCS1A02G021000 // TraesCS4B02G101800 // TraesCS3B02G036900 // TraesCS1A02G173200 // TraesCS4D02G189600 // TraesCS7B02G431600 // TraesCS1A02G022000 // TraesCS2B02G486000 // TraesCS3B02G038600 // TraesCS1B02G418800 // TraesCS4B02G188200 // …
GO:0048522	P	positive regulation of cellular process	29	380	5622	85761	0.23	1	// TraesCS6D02G293200 // TraesCS2B02G217400 // TraesCS6B02G249300 // TraesCS7A02G422500 // TraesCS2B02G125200 // TraesCS7A02G260800 // TraesCS6A02G162700 // TraesCS2D02G212800 // TraesCS7D02G492200 // TraesCS3B02G242600 // TraesCS4A02G315700 // TraesCS4A02G320000 // TraesCS6B02G063900 // TraesCS1B02G445200 // TraesCS2D02G102100 // TraesCS3A02G297500 // TraesCS2D02G229100 // TraesCS4D02G014100 // …
GO:0009636	P	response to toxic substance	9	380	1231	85761	0.1	1	// TraesCS2A02G574400 // TraesCS1D02G191100 // TraesCS7A02G034300 // TraesCS2B02G609400 // TraesCS2B02G613400 // TraesCS3B02G535300 // TraesCS6B02G261000 // TraesCS3A02G509600 // TraesCS5B02G018700
GO:2000241	P	regulation of reproductive process	6	380	3276	85761	1	1	// TraesCS6D02G293200 // TraesCS3D02G506600 // TraesCS1B02G041500 // TraesCS7B02G137600 // TraesCS2D02G229100 // TraesCS4D02G152400
GO:0031348	P	negative regulation of defense response	10	380	2647	85761	0.74	1	// TraesCS6D02G293200 // TraesCS7A02G422500 // TraesCS3B02G553700 // TraesCS6B02G193400 // TraesCS3D02G359900 // TraesCS6A02G132200 // TraesCS5A02G007900 // TraesCS3B02G041900 // TraesCS6B02G160400 // TraesCS7D02G023300
GO:0007165	P	signal transduction	51	380	13882	85761	0.94	1	// TraesCS4B02G187800 // TraesCS6D02G293200 // TraesCS5A02G232600 // TraesCS5A02G260600 // TraesCS4D02G015000 // TraesCS1D02G000800 // TraesCS1D02G332900 // TraesCS3B02G553700 // TraesCS4D02G189600 // TraesCS1A02G444300 // TraesCS6D02G178300 // TraesCS6B02G249300 // TraesCS4B02G188200 // TraesCS1D02G052200 // TraesCS7A02G422500 // TraesCS4D02G318900 // TraesCS2B02G335400 // TraesCS4B02G270400 // …
GO:0009966	P	regulation of signal transduction	7	380	3054	85761	0.98	1	// TraesCS5D02G172700 // TraesCS2A02G261500 // TraesCS3A02G297500 // TraesCS2D02G229100 // TraesCS6B02G249300 // TraesCS2D02G212800 // TraesCS7A02G422500
GO:0031347	P	regulation of defense response	18	380	4837	85761	0.81	1	// TraesCS3B02G041900 // TraesCS3B02G420000 // TraesCS5D02G232800 // TraesCS6D02G293200 // TraesCS5B02G224000 // TraesCS1D02G233800 // TraesCS5A02G225600 // TraesCS2A02G261500 // TraesCS3B02G553700 // TraesCS6B02G193400 // TraesCS3D02G359900 // TraesCS6B02G160400 // TraesCS6A02G132200 // TraesCS5A02G007900 // TraesCS5D02G232900 // TraesCS7A02G422500 // TraesCS5B02G224100 // TraesCS7D02G023300
GO:0042445	P	hormone metabolic process	12	380	2682	85761	0.53	1	// TraesCS5B02G018700 // TraesCS3B02G041900 // TraesCS6D02G222900 // TraesCS5B02G477800 // TraesCS5D02G488800 // TraesCS7D02G023300 // TraesCS5D02G488900 // TraesCS7B02G456200 // TraesCS6B02G261000 // TraesCS2B02G049200 // TraesCS2A02G536200 // TraesCS2D02G231700
GO:0009310	P	amine catabolic process	6	380	1127	85761	0.38	1	// TraesCS6D02G222900 // TraesCS6B02G276800 // TraesCS5D02G488900 // TraesCS3B02G041900 // TraesCS5D02G488800 // TraesCS7D02G023300
GO:0044093	P	positive regulation of molecular function	7	380	1586	85761	0.56	1	// TraesCS2D02G212800 // TraesCS7D02G283900 // TraesCS3A02G148800 // TraesCS3D02G359900 // TraesCS4A02G320000 // TraesCS7A02G422500 // TraesCS2D02G231700
GO:0044092	P	negative regulation of molecular function	8	380	1258	85761	0.2	1	// TraesCS4B02G187800 // TraesCS3B02G038700 // TraesCS1A02G021400 // TraesCS1B02G035300 // TraesCS1A02G021000 // TraesCS3B02G036900 // TraesCS1A02G022000 // TraesCS3B02G038600
GO:0009687	P	abscisic acid metabolic process	6	380	721	85761	0.1	1	// TraesCS2B02G335400 // TraesCS2D02G102100 // TraesCS4B02G270400 // TraesCS2D02G029800 // TraesCS4A02G355000 // TraesCS2B02G040600
GO:0000394	P	RNA splicing, via endonucleolytic cleavage and ligation	5	380	528	85761	0.089	1	// TraesCS5B02G418600 // TraesCS3A02G513700 // TraesCS3B02G041900 // TraesCS6B02G062600 // TraesCS4D02G318900
GO:0009684	P	indoleacetic acid biosynthetic process	5	380	1039	85761	0.49	1	// TraesCS5B02G018700 // TraesCS3B02G041900 // TraesCS6B02G261000 // TraesCS6D02G222900 // TraesCS7D02G023300
GO:0009072	P	aromatic amino acid family metabolic process	10	380	1340	85761	0.079	1	// TraesCS7D02G261800 // TraesCS3B02G014900 // TraesCS1A02G076100 // TraesCS3A02G151100 // TraesCS6D02G222900 // TraesCS2D02G205900 // TraesCS7A02G260800 // TraesCS6A02G046900 // TraesCS3B02G041900 // TraesCS7D02G023300
GO:0031668	P	cellular response to extracellular stimulus	9	380	2818	85761	0.88	1	// TraesCS5B02G154400 // TraesCS5B02G448900 // TraesCS6B02G128000 // TraesCS1B02G143800 // TraesCS3D02G206400 // TraesCS2B02G609400 // TraesCS1B02G170200 // TraesCS4A02G320000 // TraesCS6B02G261000
GO:0031669	P	cellular response to nutrient levels	8	380	1782	85761	0.53	1	// TraesCS5B02G154400 // TraesCS5B02G448900 // TraesCS6B02G128000 // TraesCS1B02G143800 // TraesCS3D02G206400 // TraesCS1B02G170200 // TraesCS4A02G320000 // TraesCS6B02G261000
GO:0009793	P	embryo development ending in seed dormancy	17	380	4164	85761	0.67	1	// TraesCS1D02G383400 // TraesCS7D02G449700 // TraesCS5A02G503900 // TraesCS2D02G205900 // TraesCS7A02G042500 // TraesCS2B02G049200 // TraesCS3B02G139700 // TraesCS4A02G002200 // TraesCS1A02G107800 // TraesCS2B02G486000 // TraesCS5D02G111200 // TraesCS2A02G050600 // TraesCS4D02G329500 // TraesCS4B02G101800 // TraesCS5A02G503800 // TraesCS3A02G234800 // TraesCS5A02G224000
GO:0016567	P	protein ubiquitination	5	380	4392	85761	1	1	// TraesCS1B02G165900 // TraesCS2B02G320100 // TraesCS5B02G179700 // TraesCS5B02G145900 // TraesCS3B02G468000
GO:0009101	P	glycoprotein biosynthetic process	5	380	912	85761	0.38	1	// TraesCS3A02G513700 // TraesCS4B02G233700 // TraesCS4D02G318900 // TraesCS2D02G566500 // TraesCS2A02G212100
GO:0016114	P	terpenoid biosynthetic process	7	380	1214	85761	0.3	1	// TraesCS2A02G467900 // TraesCS2B02G335400 // TraesCS4B02G300100 // TraesCS4B02G270400 // TraesCS7B02G482000 // TraesCS4A02G315700 // TraesCS2B02G049200
GO:0016569	P	covalent chromatin modification	7	380	1817	85761	0.7	1	// TraesCS1D02G383400 // TraesCS6B02G189300 // TraesCS2D02G043400 // TraesCS3D02G506600 // TraesCS4D02G189600 // TraesCS4B02G188200 // TraesCS4D02G152400
GO:0010629	P	negative regulation of gene expression	8	380	2898	85761	0.94	1	// TraesCS1D02G383400 // TraesCS6D02G293200 // TraesCS6A02G062600 // TraesCS2B02G486000 // TraesCS4D02G189600 // TraesCS7B02G431600 // TraesCS3D02G418400 // TraesCS4B02G188200
GO:0050826	P	response to freezing	10	380	3580	85761	0.96	1	// TraesCS7B02G185600 // TraesCS3B02G041900 // TraesCS1A02G107800 // TraesCS6A02G063900 // TraesCS6B02G113200 // TraesCS7B02G083300 // TraesCS4D02G189600 // TraesCS4B02G023200 // TraesCS7D02G292900 // TraesCS4B02G188200
GO:0000278	P	mitotic cell cycle	8	380	2340	85761	0.81	1	// TraesCS2D02G102100 // TraesCS3A02G513700 // TraesCS3B02G410300 // TraesCS4A02G355000 // TraesCS6D02G178300 // TraesCS7A02G286800 // TraesCS7A02G422500 // TraesCS5D02G111200
GO:0044267	P	cellular protein metabolic process	95	380	21181	85761	0.47	1	// TraesCS3B02G038700 // TraesCS5B02G204000 // TraesCS4B02G300100 // TraesCS7B02G137600 // TraesCS1D02G332900 // TraesCS4B02G188200 // TraesCS7A02G422500 // TraesCS2B02G255900 // TraesCS3B02G139700 // TraesCS1A02G403300 // TraesCS2A02G111600 // TraesCS3A02G513700 // TraesCS6D02G001400 // TraesCS3B02G011900 // TraesCS2B02G034000 // TraesCS3B02G006500 // TraesCS5B02G145900 // TraesCS5B02G179700 // …
GO:0044264	P	cellular polysaccharide metabolic process	18	380	3343	85761	0.23	1	// TraesCS5B02G448900 // TraesCS4B02G165000 // TraesCS1A02G092700 // TraesCS5A02G208900 // TraesCS6A02G059600 // TraesCS2D02G102100 // TraesCS3A02G148800 // TraesCS6A02G162700 // TraesCS2D02G220900 // TraesCS4D02G318900 // TraesCS7D02G492200 // TraesCS5D02G292800 // TraesCS7D02G283900 // TraesCS1A02G072000 // TraesCS4A02G355000 // TraesCS3D02G359900 // TraesCS3D02G359300 // TraesCS2D02G231700
GO:0044262	P	cellular carbohydrate metabolic process	20	380	4044	85761	0.34	1	// TraesCS5B02G448900 // TraesCS4B02G165000 // TraesCS1A02G092700 // TraesCS1D02G112300 // TraesCS5A02G208900 // TraesCS6A02G059600 // TraesCS2D02G102100 // TraesCS3A02G148800 // TraesCS6A02G162700 // TraesCS2D02G220900 // TraesCS4D02G318900 // TraesCS7D02G492200 // TraesCS5D02G292800 // TraesCS7D02G283900 // TraesCS1A02G072000 // TraesCS4A02G355000 // TraesCS3D02G359900 // TraesCS3D02G359300 // …
GO:0044260	P	cellular macromolecule metabolic process	158	380	36166	85761	0.61	1	// TraesCS5B02G418600 // TraesCS3B02G038700 // TraesCS5B02G204000 // TraesCS7D02G538400 // TraesCS4B02G300100 // TraesCS5A02G077400 // TraesCS3D02G540600 // TraesCS7B02G137600 // TraesCS1D02G332900 // TraesCS4B02G188200 // TraesCS7A02G422500 // TraesCS2B02G255900 // TraesCS3B02G139700 // TraesCS1A02G403300 // TraesCS2A02G111600 // TraesCS5D02G232900 // TraesCS3A02G513700 // TraesCS6D02G001400 // …
GO:0006366	P	transcription from RNA polymerase II promoter	6	380	1104	85761	0.37	1	// TraesCS5B02G089200 // TraesCS6D02G293200 // TraesCS6A02G162700 // TraesCS5D02G125400 // TraesCS3A02G513700 // TraesCS6B02G062600
GO:0007186	P	G-protein coupled receptor signaling pathway	6	380	1128	85761	0.38	1	// TraesCS1B02G445200 // TraesCS1A02G173200 // TraesCS1A02G120900 // TraesCS4D02G152400 // TraesCS6A02G198100 // TraesCS1D02G422700
GO:0009887	P	organ morphogenesis	13	380	3227	85761	0.67	1	// TraesCS7D02G261800 // TraesCS4A02G315700 // TraesCS1D02G129000 // TraesCS3A02G151100 // TraesCS6D02G293200 // TraesCS7A02G260800 // TraesCS4B02G386000 // TraesCS2D02G212800 // TraesCS4D02G189600 // TraesCS2B02G486000 // TraesCS6B02G249300 // TraesCS4B02G188200 // TraesCS7D02G023300
GO:0090351	P	seedling development	5	380	2052	85761	0.95	1	// TraesCS5A02G260600 // TraesCS1D02G383400 // TraesCS1A02G120900 // TraesCS4A02G315700 // TraesCS2A02G050600
GO:0050793	P	regulation of developmental process	23	380	6509	85761	0.89	1	// TraesCS6D02G293200 // TraesCS5A02G260600 // TraesCS7B02G137600 // TraesCS1B02G148500 // TraesCS6B02G249300 // TraesCS7A02G422500 // TraesCS7B02G446900 // TraesCS2A02G467900 // TraesCS3D02G223300 // TraesCS6A02G382200 // TraesCS3B02G259300 // TraesCS3A02G509600 // TraesCS3A02G110100 // TraesCS4A02G174100 // TraesCS3D02G506600 // TraesCS2D02G229100 // TraesCS4D02G152400 // TraesCS2D02G043400 // …
GO:0009889	P	regulation of biosynthetic process	58	380	14389	85761	0.8	1	// TraesCS1D02G383400 // TraesCS1A02G076100 // TraesCS5A02G225600 // TraesCS6D02G293200 // TraesCS5A02G077400 // TraesCS3D02G540600 // TraesCS4D02G189600 // TraesCS7B02G431600 // TraesCS2B02G486000 // TraesCS6B02G249300 // TraesCS4B02G188200 // TraesCS7A02G422500 // TraesCS2B02G125200 // TraesCS5B02G089200 // TraesCS3B02G139700 // TraesCS6A02G162700 // TraesCS3A02G234800 // TraesCS3A02G513700 // …
GO:0009888	P	tissue development	30	380	7473	85761	0.74	1	// TraesCS5B02G018700 // TraesCS6D02G293200 // TraesCS7B02G137600 // TraesCS5A02G391700 // TraesCS6B02G249300 // TraesCS4B02G188200 // TraesCS7A02G422500 // TraesCS3A02G509600 // TraesCS5A02G124300 // TraesCS2A02G467900 // TraesCS2B02G125200 // TraesCS2D02G043400 // TraesCS2D02G212800 // TraesCS3B02G259300 // TraesCS7B02G446900 // TraesCS5B02G179700 // TraesCS6B02G063900 // TraesCS2D02G102100 // …
GO:0050794	P	regulation of cellular process	114	380	27690	85761	0.84	1	// TraesCS3B02G038700 // TraesCS5A02G232600 // TraesCS5A02G077400 // TraesCS3D02G540600 // TraesCS1D02G332900 // TraesCS4B02G188200 // TraesCS7A02G422500 // TraesCS3B02G139700 // TraesCS5D02G232900 // TraesCS3A02G513700 // TraesCS6D02G001400 // TraesCS5D02G292800 // TraesCS1B02G418800 // TraesCS4A02G315700 // TraesCS2D02G566500 // TraesCS2D02G102100 // TraesCS1D02G422700 // TraesCS3A02G151100 // …
GO:0051239	P	regulation of multicellular organismal process	16	380	5433	85761	0.97	1	// TraesCS4A02G174100 // TraesCS4D02G141500 // TraesCS6D02G293200 // TraesCS1B02G148500 // TraesCS3D02G506600 // TraesCS1B02G041500 // TraesCS5A02G260600 // TraesCS7B02G137600 // TraesCS6A02G382200 // TraesCS3B02G259300 // TraesCS2D02G229100 // TraesCS3D02G223300 // TraesCS6B02G249300 // TraesCS4D02G152400 // TraesCS7A02G422500 // TraesCS7D02G023300
GO:0090567	P	reproductive shoot system development	23	380	6636	85761	0.91	1	// TraesCS2B02G255900 // TraesCS6D02G293200 // TraesCS5A02G260600 // TraesCS7B02G137600 // TraesCS5A02G391700 // TraesCS6B02G249300 // TraesCS4B02G188200 // TraesCS6B02G160400 // TraesCS3A02G509600 // TraesCS2A02G467900 // TraesCS7A02G422500 // TraesCS6B02G193400 // TraesCS5B02G145900 // TraesCS3D02G506600 // TraesCS4D02G152400 // TraesCS5D02G172700 // TraesCS1B02G041500 // TraesCS4D02G189600 // …
GO:0052315	P	phytoalexin biosynthetic process	5	380	674	85761	0.18	1	// TraesCS4D02G014100 // TraesCS2B02G217400 // TraesCS1A02G072000 // TraesCS7A02G422500 // TraesCS7D02G023300
GO:0052314	P	phytoalexin metabolic process	5	380	687	85761	0.19	1	// TraesCS4D02G014100 // TraesCS2B02G217400 // TraesCS1A02G072000 // TraesCS7A02G422500 // TraesCS7D02G023300
GO:0042542	P	response to hydrogen peroxide	7	380	1748	85761	0.66	1	// TraesCS1D02G123900 // TraesCS3B02G049800 // TraesCS7B02G083300 // TraesCS6D02G295500 // TraesCS4B02G101800 // TraesCS7A02G422500 // TraesCS7B02G446900
GO:0009812	P	flavonoid metabolic process	14	380	2850	85761	0.39	1	// TraesCS1A02G076100 // TraesCS2B02G040600 // TraesCS2B02G613300 // TraesCS3D02G440200 // TraesCS5D02G488800 // TraesCS5D02G488900 // TraesCS1B02G170200 // TraesCS2D02G029800 // TraesCS7B02G456200 // TraesCS6B02G249300 // TraesCS7D02G023300 // TraesCS7A02G422500 // TraesCS2A02G536200 // TraesCS2B02G613100
GO:0009813	P	flavonoid biosynthetic process	12	380	2634	85761	0.5	1	// TraesCS1A02G076100 // TraesCS2B02G613300 // TraesCS5D02G488800 // TraesCS5D02G488900 // TraesCS1B02G170200 // TraesCS2D02G029800 // TraesCS7B02G456200 // TraesCS6B02G249300 // TraesCS7D02G023300 // TraesCS7A02G422500 // TraesCS2B02G040600 // TraesCS2B02G613100
GO:0006511	P	ubiquitin-dependent protein catabolic process	15	380	3393	85761	0.54	1	// TraesCS3A02G317000 // TraesCS5B02G204000 // TraesCS5A02G224000 // TraesCS5D02G172700 // TraesCS2A02G234200 // TraesCS4B02G009200 // TraesCS6A02G162700 // TraesCS6B02G302700 // TraesCS1B02G148500 // TraesCS3B02G535300 // TraesCS6A02G116500 // TraesCS3D02G109500 // TraesCS5B02G179700 // TraesCS7A02G110200 // TraesCS7B02G437600
GO:0010119	P	regulation of stomatal movement	5	380	791	85761	0.28	1	// TraesCS5D02G172700 // TraesCS1B02G143800 // TraesCS3B02G259300 // TraesCS2D02G229100 // TraesCS3D02G223300
GO:0010118	P	stomatal movement	7	380	2205	85761	0.86	1	// TraesCS1B02G143800 // TraesCS5D02G530900 // TraesCS3D02G223300 // TraesCS5D02G172700 // TraesCS5A02G260600 // TraesCS3B02G259300 // TraesCS2D02G229100
GO:0006633	P	fatty acid biosynthetic process	11	380	1647	85761	0.12	1	// TraesCS1A02G076100 // TraesCS3A02G151100 // TraesCS4A02G319900 // TraesCS4B02G150600 // TraesCS7B02G482000 // TraesCS6B02G193400 // TraesCS2A02G050600 // TraesCS2B02G555400 // TraesCS5A02G007900 // TraesCS5B02G145900 // TraesCS7D02G023300
GO:0009311	P	oligosaccharide metabolic process	6	380	1067	85761	0.34	1	// TraesCS6D02G001400 // TraesCS7D02G492200 // TraesCS3D02G359900 // TraesCS3A02G148800 // TraesCS2D02G231700 // TraesCS7D02G283900
GO:0072666	P	establishment of protein localization to vacuole	5	380	525	85761	0.087	1	// TraesCS3A02G317000 // TraesCS3B02G410300 // TraesCS6B02G389200 // TraesCS1A02G404500 // TraesCS2A02G212100
GO:0072665	P	protein localization to vacuole	5	380	525	85761	0.087	1	// TraesCS3A02G317000 // TraesCS3B02G410300 // TraesCS6B02G389200 // TraesCS1A02G404500 // TraesCS2A02G212100
GO:0042402	P	cellular biogenic amine catabolic process	6	380	1127	85761	0.38	1	// TraesCS6D02G222900 // TraesCS6B02G276800 // TraesCS5D02G488900 // TraesCS3B02G041900 // TraesCS5D02G488800 // TraesCS7D02G023300
GO:0009250	P	glucan biosynthetic process	14	380	2042	85761	0.075	1	// TraesCS4B02G165000 // TraesCS1A02G092700 // TraesCS2D02G102100 // TraesCS3A02G148800 // TraesCS6A02G162700 // TraesCS4D02G318900 // TraesCS7D02G492200 // TraesCS5D02G292800 // TraesCS7D02G283900 // TraesCS1A02G072000 // TraesCS4A02G355000 // TraesCS3D02G359900 // TraesCS3D02G359300 // TraesCS2D02G231700
GO:0070887	P	cellular response to chemical stimulus	39	380	11665	85761	0.98	1	// TraesCS4B02G187800 // TraesCS6D02G293200 // TraesCS5A02G232600 // TraesCS5A02G260600 // TraesCS4D02G015000 // TraesCS4A02G174100 // TraesCS3B02G553700 // TraesCS4D02G189600 // TraesCS2A02G261500 // TraesCS1D02G052200 // TraesCS7A02G422500 // TraesCS4B02G188200 // TraesCS2B02G125200 // TraesCS2B02G335400 // TraesCS4B02G270400 // TraesCS1B02G170200 // TraesCS6B02G276800 // TraesCS4A02G043800 // …
GO:0009892	P	negative regulation of metabolic process	16	380	4300	85761	0.8	1	// TraesCS1D02G383400 // TraesCS1A02G021400 // TraesCS1B02G035300 // TraesCS3D02G418400 // TraesCS6D02G293200 // TraesCS3B02G038700 // TraesCS1A02G021000 // TraesCS3B02G036900 // TraesCS4D02G189600 // TraesCS7B02G431600 // TraesCS1A02G022000 // TraesCS2B02G486000 // TraesCS3B02G038600 // TraesCS4B02G101800 // TraesCS4B02G188200 // TraesCS6A02G062600
GO:0000902	P	cell morphogenesis	21	380	4721	85761	0.52	1	// TraesCS5A02G124300 // TraesCS4A02G035700 // TraesCS2B02G060800 // TraesCS2D02G102100 // TraesCS5B02G018700 // TraesCS7A02G489500 // TraesCS4B02G163100 // TraesCS5D02G172700 // TraesCS2A02G212100 // TraesCS2A02G234200 // TraesCS5D02G149000 // TraesCS5B02G494400 // TraesCS2A02G261500 // TraesCS2A02G050600 // TraesCS2A02G469100 // TraesCS2D02G229100 // TraesCS6D02G001400 // TraesCS4A02G151800 // …
GO:0071806	P	protein transmembrane transport	5	380	641	85761	0.16	1	// TraesCS5A02G208900 // TraesCS2B02G264200 // TraesCS7A02G422500 // TraesCS1D02G175000 // TraesCS7A02G262900
GO:0010565	P	regulation of cellular ketone metabolic process	5	380	719	85761	0.22	1	// TraesCS4A02G355000 // TraesCS1A02G076100 // TraesCS5B02G145900 // TraesCS2D02G102100 // TraesCS3A02G234800
GO:0010218	P	response to far red light	5	380	558	85761	0.11	1	// TraesCS3A02G151100 // TraesCS2D02G065500 // TraesCS3A02G297500 // TraesCS1A02G403300 // TraesCS6D02G392300
GO:0048827	P	phyllome development	28	380	6542	85761	0.6	1	// TraesCS2B02G255900 // TraesCS6D02G293200 // TraesCS5A02G260600 // TraesCS4A02G043800 // TraesCS4D02G189600 // TraesCS6B02G249300 // TraesCS4B02G188200 // TraesCS6B02G160400 // TraesCS3A02G509600 // TraesCS2A02G467900 // TraesCS1A02G107800 // TraesCS4B02G386000 // TraesCS7A02G422500 // TraesCS2B02G486000 // TraesCS6B02G193400 // TraesCS5B02G145900 // TraesCS4A02G315700 // TraesCS1D02G129000 // …
GO:0009926	P	auxin polar transport	5	380	751	85761	0.24	1	// TraesCS5D02G172700 // TraesCS2D02G102100 // TraesCS2A02G467900 // TraesCS2B02G013600 // TraesCS2B02G613100
GO:0031399	P	regulation of protein modification process	9	380	1531	85761	0.24	1	// TraesCS4B02G187800 // TraesCS1B02G445200 // TraesCS6D02G293200 // TraesCS5D02G172700 // TraesCS3D02G359900 // TraesCS6D02G178300 // TraesCS4A02G320000 // TraesCS7A02G422500 // TraesCS1D02G422700
GO:0019252	P	starch biosynthetic process	6	380	737	85761	0.11	1	// TraesCS7D02G283900 // TraesCS7D02G492200 // TraesCS3D02G359900 // TraesCS3A02G148800 // TraesCS2D02G231700 // TraesCS3D02G359300
GO:0016126	P	sterol biosynthetic process	6	380	630	85761	0.064	1	// TraesCS2D02G102100 // TraesCS7B02G482000 // TraesCS5D02G488900 // TraesCS2B02G049200 // TraesCS5D02G488800 // TraesCS2D02G231700
GO:0016125	P	sterol metabolic process	6	380	768	85761	0.13	1	// TraesCS2D02G102100 // TraesCS7B02G482000 // TraesCS5D02G488900 // TraesCS2B02G049200 // TraesCS5D02G488800 // TraesCS2D02G231700
GO:0048608	P	reproductive structure development	43	380	11435	85761	0.89	1	// TraesCS1D02G383400 // TraesCS7D02G449700 // TraesCS2B02G255900 // TraesCS6D02G293200 // TraesCS7A02G042500 // TraesCS5A02G260600 // TraesCS7B02G137600 // TraesCS4D02G189600 // TraesCS4D02G329500 // TraesCS6B02G249300 // TraesCS4B02G188200 // TraesCS6B02G160400 // TraesCS3A02G509600 // TraesCS2A02G467900 // TraesCS5A02G224000 // TraesCS3A02G234800 // TraesCS1A02G107800 // TraesCS3B02G139700 // …
GO:0071396	P	cellular response to lipid	10	380	4697	85761	1	1	// TraesCS4B02G187800 // TraesCS6D02G293200 // TraesCS5A02G232600 // TraesCS5D02G172700 // TraesCS2A02G261500 // TraesCS3B02G553700 // TraesCS2D02G229100 // TraesCS2B02G612300 // TraesCS1D02G129000 // TraesCS7A02G422500
GO:0071395	P	cellular response to jasmonic acid stimulus	9	380	1863	85761	0.44	1	// TraesCS6D02G293200 // TraesCS2D02G102100 // TraesCS3B02G553700 // TraesCS1B02G170200 // TraesCS4A02G355000 // TraesCS3D02G359900 // TraesCS3B02G041900 // TraesCS7A02G422500 // TraesCS7D02G023300
GO:0030243	P	cellulose metabolic process	8	380	1304	85761	0.23	1	// TraesCS4B02G165000 // TraesCS1A02G092700 // TraesCS2D02G102100 // TraesCS6A02G162700 // TraesCS4D02G318900 // TraesCS5D02G292800 // TraesCS1A02G072000 // TraesCS4A02G355000
GO:0009404	P	toxin metabolic process	11	380	1605	85761	0.11	1	// TraesCS7B02G437600 // TraesCS1D02G191100 // TraesCS7A02G034300 // TraesCS4B02G270400 // TraesCS2B02G609400 // TraesCS2B02G217400 // TraesCS3B02G535300 // TraesCS1A02G072000 // TraesCS4D02G014100 // TraesCS7A02G422500 // TraesCS7D02G023300
GO:0009407	P	toxin catabolic process	6	380	917	85761	0.23	1	// TraesCS7B02G437600 // TraesCS1D02G191100 // TraesCS7A02G034300 // TraesCS4B02G270400 // TraesCS2B02G609400 // TraesCS3B02G535300
GO:0009409	P	response to cold	40	380	8734	85761	0.44	1	// TraesCS1D02G383400 // TraesCS1A02G076100 // TraesCS5B02G204000 // TraesCS6D02G293200 // TraesCS4D02G189600 // TraesCS5A02G128300 // TraesCS6A02G063900 // TraesCS4B02G188200 // TraesCS3A02G234800 // TraesCS7B02G446900 // TraesCS3D02G475200 // TraesCS3D02G223300 // TraesCS6A02G382200 // TraesCS2D02G065500 // TraesCS6B02G113200 // TraesCS7A02G422500 // TraesCS3A02G513700 // TraesCS3B02G259300 // …
GO:0051276	P	chromosome organization	18	380	3599	85761	0.33	1	// TraesCS7B02G431600 // TraesCS1D02G383400 // TraesCS6B02G189300 // TraesCS1A02G359900 // TraesCS2D02G043400 // TraesCS7D02G538400 // TraesCS3D02G506600 // TraesCS6A02G062600 // TraesCS2B02G486000 // TraesCS2D02G212800 // TraesCS4D02G189600 // TraesCS3B02G410300 // TraesCS1A02G285300 // TraesCS7A02G410100 // TraesCS4B02G188200 // TraesCS4D02G152400 // TraesCS7B02G334600 // TraesCS7A02G157100
GO:0051707	P	response to other organism	66	380	12482	85761	0.072	1	// TraesCS2D02G540000 // TraesCS7B02G130200 // TraesCS3D02G475200 // TraesCS3A02G392800 // TraesCS5A02G260600 // TraesCS4A02G027800 // TraesCS4A02G043800 // TraesCS3B02G553700 // TraesCS4D02G189600 // TraesCS1D02G355100 // TraesCS7A02G422400 // TraesCS2D02G361100 // TraesCS6B02G249300 // TraesCS4B02G188200 // TraesCS6B02G160400 // TraesCS2A02G536200 // TraesCS6D02G293200 // TraesCS5D02G232800 // …
GO:0007034	P	vacuolar transport	5	380	785	85761	0.27	1	// TraesCS3A02G317000 // TraesCS3B02G410300 // TraesCS6B02G389200 // TraesCS1A02G404500 // TraesCS2A02G212100
GO:1901137	P	carbohydrate derivative biosynthetic process	20	380	3982	85761	0.32	1	// TraesCS5B02G418600 // TraesCS5B02G154400 // TraesCS3D02G306900 // TraesCS3A02G265900 // TraesCS4B02G233700 // TraesCS1B02G148500 // TraesCS2A02G212100 // TraesCS6B02G302700 // TraesCS4D02G318900 // TraesCS2B02G013600 // TraesCS3A02G513700 // TraesCS2D02G315400 // TraesCS2D02G566500 // TraesCS7A02G489500 // TraesCS5D02G488900 // TraesCS1A02G444300 // TraesCS5D02G292800 // TraesCS1A02G120900 // …
GO:0033692	P	cellular polysaccharide biosynthetic process	17	380	2780	85761	0.12	1	// TraesCS5B02G448900 // TraesCS4B02G165000 // TraesCS1A02G092700 // TraesCS5A02G208900 // TraesCS2D02G102100 // TraesCS3A02G148800 // TraesCS6A02G162700 // TraesCS6A02G059600 // TraesCS4D02G318900 // TraesCS7D02G492200 // TraesCS5D02G292800 // TraesCS7D02G283900 // TraesCS1A02G072000 // TraesCS4A02G355000 // TraesCS3D02G359900 // TraesCS3D02G359300 // TraesCS2D02G231700
GO:1902680	P	positive regulation of RNA biosynthetic process	12	380	2324	85761	0.34	1	// TraesCS7D02G261800 // TraesCS3A02G151100 // TraesCS1B02G445200 // TraesCS6D02G293200 // TraesCS7A02G260800 // TraesCS6A02G162700 // TraesCS7D02G492200 // TraesCS3A02G297500 // TraesCS2B02G217400 // TraesCS4D02G014100 // TraesCS4A02G315700 // TraesCS1D02G422700
GO:0090150	P	establishment of protein localization to membrane	7	380	1777	85761	0.67	1	// TraesCS6D02G293200 // TraesCS7A02G262900 // TraesCS3B02G553700 // TraesCS3D02G359900 // TraesCS3B02G041900 // TraesCS7A02G422500 // TraesCS7D02G023300
GO:0048731	P	system development	75	380	16520	85761	0.43	1	// TraesCS1D02G383400 // TraesCS7D02G449700 // TraesCS2B02G255900 // TraesCS6D02G293200 // TraesCS7A02G042500 // TraesCS5A02G260600 // TraesCS4A02G043800 // TraesCS7B02G137600 // TraesCS1B02G148500 // TraesCS4D02G189600 // TraesCS6D02G001400 // TraesCS1A02G404500 // TraesCS4D02G329500 // TraesCS6B02G249300 // TraesCS4B02G188200 // TraesCS6B02G160400 // TraesCS3A02G509600 // TraesCS5B02G018700 // …
GO:0042446	P	hormone biosynthetic process	10	380	2083	85761	0.44	1	// TraesCS5B02G018700 // TraesCS3B02G041900 // TraesCS6D02G222900 // TraesCS5D02G488800 // TraesCS7D02G023300 // TraesCS5D02G488900 // TraesCS7B02G456200 // TraesCS6B02G261000 // TraesCS2B02G049200 // TraesCS2D02G231700
GO:0061458	P	reproductive system development	43	380	11435	85761	0.89	1	// TraesCS1D02G383400 // TraesCS7D02G449700 // TraesCS2B02G255900 // TraesCS6D02G293200 // TraesCS7A02G042500 // TraesCS5A02G260600 // TraesCS7B02G137600 // TraesCS4D02G189600 // TraesCS4D02G329500 // TraesCS6B02G249300 // TraesCS4B02G188200 // TraesCS6B02G160400 // TraesCS3A02G509600 // TraesCS2A02G467900 // TraesCS5A02G224000 // TraesCS3A02G234800 // TraesCS1A02G107800 // TraesCS3B02G139700 // …
GO:0030244	P	cellulose biosynthetic process	8	380	1127	85761	0.13	1	// TraesCS4B02G165000 // TraesCS1A02G092700 // TraesCS2D02G102100 // TraesCS6A02G162700 // TraesCS4D02G318900 // TraesCS5D02G292800 // TraesCS1A02G072000 // TraesCS4A02G355000
GO:0072528	P	pyrimidine-containing compound biosynthetic process	6	380	641	85761	0.069	1	// TraesCS5B02G154400 // TraesCS3A02G265900 // TraesCS2D02G315400 // TraesCS5D02G292800 // TraesCS1A02G444300 // TraesCS6B02G249300
GO:0009108	P	coenzyme biosynthetic process	8	380	1248	85761	0.19	1	// TraesCS1A02G076100 // TraesCS7D02G449700 // TraesCS3A02G151100 // TraesCS6B02G265600 // TraesCS1A02G092700 // TraesCS6B02G276800 // TraesCS2B02G049200 // TraesCS7D02G023300
GO:0009100	P	glycoprotein metabolic process	5	380	937	85761	0.4	1	// TraesCS3A02G513700 // TraesCS4B02G233700 // TraesCS4D02G318900 // TraesCS2D02G566500 // TraesCS2A02G212100
GO:0023052	P	signaling	51	380	14095	85761	0.95	1	// TraesCS4B02G187800 // TraesCS6D02G293200 // TraesCS5A02G232600 // TraesCS5A02G260600 // TraesCS4D02G015000 // TraesCS1D02G000800 // TraesCS1D02G332900 // TraesCS3B02G553700 // TraesCS4D02G189600 // TraesCS1A02G444300 // TraesCS6D02G178300 // TraesCS6B02G249300 // TraesCS4B02G188200 // TraesCS1D02G052200 // TraesCS7A02G422500 // TraesCS4D02G318900 // TraesCS2B02G335400 // TraesCS4B02G270400 // …
GO:0048609	P	multicellular organismal reproductive process	9	380	2921	85761	0.9	1	// TraesCS5A02G007900 // TraesCS5B02G145900 // TraesCS1D02G398700 // TraesCS3D02G506600 // TraesCS4A02G002200 // TraesCS1A02G107800 // TraesCS6B02G193400 // TraesCS1B02G418800 // TraesCS6B02G160400
GO:0090627	P	plant epidermal cell differentiation	6	380	2125	85761	0.91	1	// TraesCS5A02G124300 // TraesCS5B02G179700 // TraesCS5B02G018700 // TraesCS2D02G102100 // TraesCS4A02G355000 // TraesCS1D02G129000
GO:0006325	P	chromatin organization	17	380	2725	85761	0.1	1	// TraesCS7B02G431600 // TraesCS1D02G383400 // TraesCS6B02G189300 // TraesCS1A02G359900 // TraesCS2D02G043400 // TraesCS3D02G506600 // TraesCS6A02G062600 // TraesCS2B02G486000 // TraesCS7D02G538400 // TraesCS4D02G189600 // TraesCS3B02G410300 // TraesCS1A02G285300 // TraesCS7A02G410100 // TraesCS4B02G188200 // TraesCS4D02G152400 // TraesCS7B02G334600 // TraesCS7A02G157100
GO:0009850	P	auxin metabolic process	5	380	1608	85761	0.84	1	// TraesCS5B02G018700 // TraesCS3B02G041900 // TraesCS6B02G261000 // TraesCS6D02G222900 // TraesCS7D02G023300
GO:0097306	P	cellular response to alcohol	8	380	3943	85761	1	1	// TraesCS4B02G187800 // TraesCS5A02G232600 // TraesCS5D02G172700 // TraesCS2A02G261500 // TraesCS3B02G553700 // TraesCS2D02G229100 // TraesCS2B02G612300 // TraesCS7A02G422500
GO:2000026	P	regulation of multicellular organismal development	14	380	4592	85761	0.95	1	// TraesCS4A02G174100 // TraesCS4D02G141500 // TraesCS6D02G293200 // TraesCS1B02G148500 // TraesCS3D02G506600 // TraesCS1B02G041500 // TraesCS5A02G260600 // TraesCS7B02G137600 // TraesCS6A02G382200 // TraesCS3B02G259300 // TraesCS6B02G249300 // TraesCS4D02G152400 // TraesCS7A02G422500 // TraesCS3D02G223300
GO:0010286	P	heat acclimation	7	380	1463	85761	0.47	1	// TraesCS5A02G260600 // TraesCS3B02G049800 // TraesCS2B02G217400 // TraesCS2A02G050600 // TraesCS4D02G014100 // TraesCS6B02G249300 // TraesCS7D02G023300
GO:0045935	P	positive regulation of nucleobase-containing compound metabolic process	13	380	2421	85761	0.28	1	// TraesCS7D02G261800 // TraesCS3A02G151100 // TraesCS1B02G445200 // TraesCS6D02G293200 // TraesCS7A02G260800 // TraesCS6A02G162700 // TraesCS7D02G492200 // TraesCS3A02G297500 // TraesCS5D02G111200 // TraesCS2B02G217400 // TraesCS4D02G014100 // TraesCS4A02G315700 // TraesCS1D02G422700
GO:0045934	P	negative regulation of nucleobase-containing compound metabolic process	7	380	2247	85761	0.87	1	// TraesCS1D02G383400 // TraesCS6D02G293200 // TraesCS6A02G062600 // TraesCS2B02G486000 // TraesCS4D02G189600 // TraesCS7B02G431600 // TraesCS4B02G188200
GO:0010817	P	regulation of hormone levels	18	380	3580	85761	0.33	1	// TraesCS5B02G018700 // TraesCS2A02G467900 // TraesCS6D02G222900 // TraesCS6B02G261000 // TraesCS3B02G041900 // TraesCS5D02G172700 // TraesCS5B02G477800 // TraesCS2D02G102100 // TraesCS2B02G013600 // TraesCS2B02G049200 // TraesCS5D02G488800 // TraesCS5D02G488900 // TraesCS2B02G613100 // TraesCS7B02G456200 // TraesCS2D02G231700 // TraesCS7A02G422500 // TraesCS2A02G536200 // TraesCS7D02G023300
GO:0022414	P	reproductive process	53	380	15247	85761	0.98	1	// TraesCS1D02G383400 // TraesCS7D02G449700 // TraesCS2B02G255900 // TraesCS6D02G293200 // TraesCS7A02G042500 // TraesCS5A02G260600 // TraesCS7B02G137600 // TraesCS4A02G035700 // TraesCS4D02G189600 // TraesCS4D02G329500 // TraesCS6B02G249300 // TraesCS4B02G023200 // TraesCS6B02G160400 // TraesCS3A02G509600 // TraesCS5B02G018700 // TraesCS2A02G467900 // TraesCS5A02G224000 // TraesCS3A02G234800 // …
GO:0000904	P	cell morphogenesis involved in differentiation	7	380	2549	85761	0.94	1	// TraesCS5A02G124300 // TraesCS2B02G060800 // TraesCS5B02G018700 // TraesCS2A02G261500 // TraesCS4A02G035700 // TraesCS2D02G229100 // TraesCS2B02G049200
GO:0034050	P	host programmed cell death induced by symbiont	6	380	3271	85761	1	1	// TraesCS6D02G293200 // TraesCS3B02G553700 // TraesCS3D02G359900 // TraesCS3B02G041900 // TraesCS7A02G422500 // TraesCS7D02G023300
GO:0055065	P	metal ion homeostasis	5	380	1196	85761	0.61	1	// TraesCS6B02G302700 // TraesCS2D02G540000 // TraesCS2D02G330200 // TraesCS2D02G540400 // TraesCS3D02G206400
GO:0034248	P	regulation of cellular amide metabolic process	10	380	1306	85761	0.069	1	// TraesCS5D02G170600 // TraesCS6B02G062600 // TraesCS6D02G293200 // TraesCS3D02G506600 // TraesCS3B02G139700 // TraesCS2B02G320100 // TraesCS4D02G189600 // TraesCS3D02G418400 // TraesCS3B02G242600 // TraesCS4B02G188200
GO:0044238	P	primary metabolic process	220	380	47561	85761	0.18	1	// TraesCS5B02G418600 // TraesCS3B02G038700 // TraesCS7B02G130200 // TraesCS4B02G248500 // TraesCS2B02G255900 // TraesCS7D02G538400 // TraesCS4B02G300100 // TraesCS5A02G077400 // TraesCS3D02G540600 // TraesCS7B02G137600 // TraesCS1D02G332900 // TraesCS4B02G188200 // TraesCS7A02G422500 // TraesCS7A02G271400 // TraesCS5B02G204000 // TraesCS2A02G467900 // TraesCS3B02G139700 // TraesCS2D02G065500 // …
GO:0009744	P	response to sucrose	8	380	1097	85761	0.12	1	// TraesCS1A02G076100 // TraesCS3A02G151100 // TraesCS2B02G613300 // TraesCS5A02G128300 // TraesCS2D02G418600 // TraesCS6D02G392300 // TraesCS2A02G586500 // TraesCS2B02G613100
GO:0009743	P	response to carbohydrate	15	380	2616	85761	0.19	1	// TraesCS1A02G076100 // TraesCS6D02G392300 // TraesCS3A02G151100 // TraesCS2B02G335400 // TraesCS5A02G128300 // TraesCS2A02G586500 // TraesCS1A02G403300 // TraesCS2B02G613300 // TraesCS4B02G270400 // TraesCS2D02G102100 // TraesCS1D02G000800 // TraesCS2D02G418600 // TraesCS3D02G206400 // TraesCS7A02G422500 // TraesCS2B02G613100
GO:0005976	P	polysaccharide metabolic process	19	380	4027	85761	0.42	1	// TraesCS5B02G448900 // TraesCS4B02G165000 // TraesCS1A02G092700 // TraesCS6B02G331300 // TraesCS5A02G208900 // TraesCS6A02G059600 // TraesCS2D02G102100 // TraesCS3A02G148800 // TraesCS6A02G162700 // TraesCS2D02G220900 // TraesCS4D02G318900 // TraesCS7D02G492200 // TraesCS5D02G292800 // TraesCS7D02G283900 // TraesCS1A02G072000 // TraesCS4A02G355000 // TraesCS3D02G359900 // TraesCS3D02G359300 // …
GO:0009620	P	response to fungus	33	380	6923	85761	0.36	1	// TraesCS1D02G355100 // TraesCS3D02G475200 // TraesCS3B02G553700 // TraesCS2B02G217400 // TraesCS6B02G249300 // TraesCS5D02G232900 // TraesCS6B02G160400 // TraesCS3D02G223300 // TraesCS5D02G232800 // TraesCS4B02G270400 // TraesCS6D02G001400 // TraesCS3B02G259300 // TraesCS6B02G193400 // TraesCS5B02G224000 // TraesCS2D02G102100 // TraesCS3B02G525000 // TraesCS7A02G422500 // TraesCS7D02G299500 // …
GO:0009403	P	toxin biosynthetic process	5	380	674	85761	0.18	1	// TraesCS4D02G014100 // TraesCS2B02G217400 // TraesCS1A02G072000 // TraesCS7A02G422500 // TraesCS7D02G023300
GO:0006259	P	DNA metabolic process	13	380	3573	85761	0.8	1	// TraesCS1D02G383400 // TraesCS5B02G179700 // TraesCS5D02G530900 // TraesCS5B02G204000 // TraesCS1A02G092700 // TraesCS3D02G506600 // TraesCS5B02G477800 // TraesCS3B02G420000 // TraesCS1B02G165900 // TraesCS4D02G189600 // TraesCS7B02G431600 // TraesCS4B02G188200 // TraesCS5D02G111200
GO:0044403	P	symbiosis, encompassing mutualism through parasitism	14	380	2021	85761	0.07	1	// TraesCS1D02G129000 // TraesCS5D02G232800 // TraesCS5B02G224000 // TraesCS5A02G225600 // TraesCS4D02G189600 // TraesCS5D02G232900 // TraesCS6D02G001400 // TraesCS7D02G299500 // TraesCS1D02G355100 // TraesCS2B02G217400 // TraesCS2D02G212800 // TraesCS3B02G331400 // TraesCS4B02G188200 // TraesCS5B02G224100
GO:0006396	P	RNA processing	26	380	4365	85761	0.08	1	// TraesCS5B02G418600 // TraesCS1D02G383400 // TraesCS7B02G137600 // TraesCS4D02G189600 // TraesCS4B02G188200 // TraesCS3A02G513700 // TraesCS4A02G437100 // TraesCS2A02G111600 // TraesCS1B02G165900 // TraesCS4D02G318900 // TraesCS2B02G486000 // TraesCS3D02G529200 // TraesCS6A02G198100 // TraesCS1B02G445200 // TraesCS3B02G242600 // TraesCS7D02G283900 // TraesCS2D02G388400 // TraesCS4D02G152400 // …
GO:0045893	P	positive regulation of transcription, DNA-templated	12	380	2324	85761	0.34	1	// TraesCS7D02G261800 // TraesCS3A02G151100 // TraesCS1B02G445200 // TraesCS6D02G293200 // TraesCS7A02G260800 // TraesCS6A02G162700 // TraesCS7D02G492200 // TraesCS3A02G297500 // TraesCS2B02G217400 // TraesCS4D02G014100 // TraesCS4A02G315700 // TraesCS1D02G422700
GO:0048466	P	androecium development	7	380	2278	85761	0.88	1	// TraesCS5B02G145900 // TraesCS5D02G172700 // TraesCS6B02G193400 // TraesCS2D02G418600 // TraesCS5A02G007900 // TraesCS6B02G160400 // TraesCS3A02G509600
GO:0009723	P	response to ethylene	14	380	2530	85761	0.24	1	// TraesCS2B02G060800 // TraesCS1D02G355100 // TraesCS5B02G089200 // TraesCS5A02G232600 // TraesCS5D02G172700 // TraesCS2D02G102100 // TraesCS6A02G059600 // TraesCS3D02G530800 // TraesCS3B02G553700 // TraesCS4A02G355000 // TraesCS2D02G418600 // TraesCS1D02G052200 // TraesCS7A02G422500 // TraesCS7D02G023300
GO:0019222	P	regulation of metabolic process	83	380	18524	85761	0.47	1	// TraesCS4B02G187800 // TraesCS1D02G383400 // TraesCS1A02G076100 // TraesCS6A02G062600 // TraesCS5B02G018700 // TraesCS6D02G293200 // TraesCS3B02G038700 // TraesCS4A02G027800 // TraesCS5A02G077400 // TraesCS3D02G540600 // TraesCS4A02G035700 // TraesCS3B02G553700 // TraesCS4D02G189600 // TraesCS7B02G431600 // TraesCS2B02G486000 // TraesCS6D02G178300 // TraesCS6B02G249300 // TraesCS4B02G188200 // …
GO:0048588	P	developmental cell growth	9	380	2687	85761	0.84	1	// TraesCS5A02G124300 // TraesCS2B02G060800 // TraesCS5B02G018700 // TraesCS2D02G102100 // TraesCS2A02G261500 // TraesCS4A02G035700 // TraesCS2D02G229100 // TraesCS4A02G355000 // TraesCS2B02G049200
GO:0006470	P	protein dephosphorylation	8	380	971	85761	0.071	1	// TraesCS4B02G187800 // TraesCS1B02G445200 // TraesCS6D02G293200 // TraesCS5D02G172700 // TraesCS3D02G359900 // TraesCS6D02G178300 // TraesCS7A02G422500 // TraesCS1D02G422700
GO:0048585	P	negative regulation of response to stimulus	14	380	3756	85761	0.78	1	// TraesCS3D02G359900 // TraesCS6D02G293200 // TraesCS2B02G609400 // TraesCS1D02G191100 // TraesCS7A02G034300 // TraesCS7A02G422500 // TraesCS3B02G553700 // TraesCS6B02G193400 // TraesCS3B02G535300 // TraesCS6A02G132200 // TraesCS5A02G007900 // TraesCS3B02G041900 // TraesCS6B02G160400 // TraesCS7D02G023300
GO:0048584	P	positive regulation of response to stimulus	8	380	2330	85761	0.81	1	// TraesCS6D02G293200 // TraesCS5D02G172700 // TraesCS2A02G261500 // TraesCS3A02G297500 // TraesCS2D02G229100 // TraesCS6B02G249300 // TraesCS1D02G129000 // TraesCS7A02G422500
GO:0048468	P	cell development	11	380	3806	85761	0.95	1	// TraesCS5A02G124300 // TraesCS2B02G060800 // TraesCS5B02G018700 // TraesCS2D02G102100 // TraesCS2A02G261500 // TraesCS4A02G035700 // TraesCS2D02G229100 // TraesCS4A02G355000 // TraesCS2D02G418600 // TraesCS1D02G129000 // TraesCS2B02G049200
GO:0048469	P	cell maturation	5	380	1631	85761	0.85	1	// TraesCS5A02G124300 // TraesCS4A02G355000 // TraesCS2D02G102100 // TraesCS1D02G129000 // TraesCS5B02G018700
GO:0006778	P	porphyrin-containing compound metabolic process	7	380	882	85761	0.1	1	// TraesCS7D02G261800 // TraesCS3A02G151100 // TraesCS4B02G078200 // TraesCS7A02G260800 // TraesCS5B02G477800 // TraesCS7B02G482000 // TraesCS2B02G050400
GO:0000160	P	phosphorelay signal transduction system	8	380	1871	85761	0.59	1	// TraesCS5A02G232600 // TraesCS5D02G172700 // TraesCS2D02G102100 // TraesCS3B02G553700 // TraesCS4A02G355000 // TraesCS1D02G052200 // TraesCS7A02G422500 // TraesCS7D02G023300
GO:1901362	P	organic cyclic compound biosynthetic process	83	380	18790	85761	0.53	1	// TraesCS5B02G418600 // TraesCS1D02G383400 // TraesCS1A02G076100 // TraesCS6A02G062600 // TraesCS5B02G018700 // TraesCS6D02G293200 // TraesCS7A02G260800 // TraesCS5A02G077400 // TraesCS2B02G013600 // TraesCS6B02G113200 // TraesCS6B02G302700 // TraesCS3B02G048900 // TraesCS4D02G189600 // TraesCS7B02G431600 // TraesCS7D02G538400 // TraesCS1A02G444300 // TraesCS2B02G486000 // TraesCS7B02G456200 // …
GO:1901360	P	organic cyclic compound metabolic process	132	380	27558	85761	0.15	1	// TraesCS5B02G418600 // TraesCS2B02G255900 // TraesCS7D02G538400 // TraesCS5A02G077400 // TraesCS7B02G137600 // TraesCS4B02G188200 // TraesCS7A02G422500 // TraesCS5B02G204000 // TraesCS3B02G139700 // TraesCS2A02G111600 // TraesCS5D02G232900 // TraesCS3A02G513700 // TraesCS3B02G011900 // TraesCS5D02G292800 // TraesCS3B02G006500 // TraesCS4A02G315700 // TraesCS6D02G222900 // TraesCS3A02G265900 // …
GO:1901361	P	organic cyclic compound catabolic process	7	380	2213	85761	0.86	1	// TraesCS6D02G222900 // TraesCS4B02G078200 // TraesCS3A02G513700 // TraesCS6B02G062600 // TraesCS5B02G469500 // TraesCS3B02G041900 // TraesCS7D02G023300
GO:0042538	P	hyperosmotic salinity response	5	380	1624	85761	0.85	1	// TraesCS4A02G355000 // TraesCS4A02G174100 // TraesCS1D02G129000 // TraesCS2D02G102100 // TraesCS4D02G141500
GO:0048868	P	pollen tube development	7	380	2182	85761	0.85	1	// TraesCS2B02G060800 // TraesCS5B02G018700 // TraesCS2B02G049200 // TraesCS4A02G035700 // TraesCS2D02G229100 // TraesCS2A02G261500 // TraesCS7A02G422500
GO:0009967	P	positive regulation of signal transduction	6	380	931	85761	0.23	1	// TraesCS5D02G172700 // TraesCS2A02G261500 // TraesCS3A02G297500 // TraesCS2D02G229100 // TraesCS6B02G249300 // TraesCS7A02G422500
GO:0060918	P	auxin transport	6	380	835	85761	0.17	1	// TraesCS2A02G467900 // TraesCS5D02G172700 // TraesCS2D02G102100 // TraesCS2B02G013600 // TraesCS7A02G422500 // TraesCS2B02G613100
GO:0009965	P	leaf morphogenesis	12	380	2118	85761	0.23	1	// TraesCS7D02G261800 // TraesCS4A02G315700 // TraesCS1D02G129000 // TraesCS3A02G151100 // TraesCS6D02G293200 // TraesCS7A02G260800 // TraesCS4B02G386000 // TraesCS4D02G189600 // TraesCS2B02G486000 // TraesCS6B02G249300 // TraesCS4B02G188200 // TraesCS7D02G023300
GO:0009962	P	regulation of flavonoid biosynthetic process	5	380	764	85761	0.25	1	// TraesCS6B02G249300 // TraesCS5D02G488800 // TraesCS5D02G488900 // TraesCS7A02G422500 // TraesCS7D02G023300
GO:0040029	P	regulation of gene expression, epigenetic	6	380	1621	85761	0.72	1	// TraesCS1D02G383400 // TraesCS6A02G062600 // TraesCS2B02G486000 // TraesCS4D02G189600 // TraesCS7B02G431600 // TraesCS4B02G188200
GO:0048511	P	rhythmic process	7	380	1096	85761	0.22	1	// TraesCS2B02G125200 // TraesCS2D02G107800 // TraesCS4B02G153700 // TraesCS5D02G530900 // TraesCS6D02G392300 // TraesCS7A02G422500 // TraesCS6B02G063900
GO:0022900	P	electron transport chain	7	380	1072	85761	0.2	1	// TraesCS2B02G335400 // TraesCS2A02G234200 // TraesCS1A02G173200 // TraesCS1B02G148500 // TraesCS3D02G359900 // TraesCS5A02G533900 // TraesCS4B02G101800
GO:0006073	P	cellular glucan metabolic process	15	380	2605	85761	0.19	1	// TraesCS4B02G165000 // TraesCS1A02G092700 // TraesCS2D02G102100 // TraesCS3A02G148800 // TraesCS6A02G162700 // TraesCS2D02G220900 // TraesCS4D02G318900 // TraesCS7D02G492200 // TraesCS5D02G292800 // TraesCS7D02G283900 // TraesCS1A02G072000 // TraesCS4A02G355000 // TraesCS3D02G359900 // TraesCS3D02G359300 // TraesCS2D02G231700
GO:0048518	P	positive regulation of biological process	34	380	7797	85761	0.56	1	// TraesCS6D02G293200 // TraesCS4A02G035700 // TraesCS2B02G217400 // TraesCS6B02G249300 // TraesCS7A02G422500 // TraesCS2B02G125200 // TraesCS7A02G260800 // TraesCS6A02G162700 // TraesCS2D02G212800 // TraesCS7D02G492200 // TraesCS3B02G242600 // TraesCS4A02G315700 // TraesCS4A02G320000 // TraesCS6B02G063900 // TraesCS1B02G445200 // TraesCS2D02G102100 // TraesCS3A02G297500 // TraesCS2D02G229100 // …
GO:0048519	P	negative regulation of biological process	37	380	8864	85761	0.67	1	// TraesCS1D02G383400 // TraesCS6D02G293200 // TraesCS3B02G038700 // TraesCS5A02G260600 // TraesCS3B02G553700 // TraesCS4D02G189600 // TraesCS7B02G431600 // TraesCS4B02G188200 // TraesCS6B02G160400 // TraesCS1A02G021400 // TraesCS3D02G223300 // TraesCS2B02G486000 // TraesCS7A02G422500 // TraesCS3B02G259300 // TraesCS6B02G193400 // TraesCS6A02G132200 // TraesCS1B02G418800 // TraesCS4A02G174100 // …
GO:0034470	P	ncRNA processing	11	380	1593	85761	0.1	1	// TraesCS7D02G261800 // TraesCS1B02G445200 // TraesCS4A02G437100 // TraesCS7B02G137600 // TraesCS7A02G260800 // TraesCS2B02G486000 // TraesCS7D02G283900 // TraesCS3D02G529200 // TraesCS4D02G152400 // TraesCS1D02G422700 // TraesCS3D02G359900
GO:0048765	P	root hair cell differentiation	5	380	1620	85761	0.84	1	// TraesCS5A02G124300 // TraesCS4A02G355000 // TraesCS2D02G102100 // TraesCS1D02G129000 // TraesCS5B02G018700
GO:0048764	P	trichoblast maturation	5	380	1620	85761	0.84	1	// TraesCS5A02G124300 // TraesCS4A02G355000 // TraesCS2D02G102100 // TraesCS1D02G129000 // TraesCS5B02G018700
GO:0010150	P	leaf senescence	7	380	1302	85761	0.36	1	// TraesCS4A02G043800 // TraesCS4D02G189600 // TraesCS4D02G264500 // TraesCS2D02G418600 // TraesCS4B02G188200 // TraesCS6B02G389200 // TraesCS7A02G422500
GO:0003006	P	developmental process involved in reproduction	50	380	13497	85761	0.93	1	// TraesCS1D02G383400 // TraesCS7D02G449700 // TraesCS2B02G255900 // TraesCS6D02G293200 // TraesCS7A02G042500 // TraesCS5A02G260600 // TraesCS7B02G137600 // TraesCS4A02G035700 // TraesCS4D02G189600 // TraesCS4D02G329500 // TraesCS6B02G249300 // TraesCS4B02G023200 // TraesCS6B02G160400 // TraesCS3A02G509600 // TraesCS5B02G018700 // TraesCS2A02G467900 // TraesCS5A02G224000 // TraesCS3A02G234800 // …
GO:0072657	P	protein localization to membrane	7	380	1786	85761	0.68	1	// TraesCS6D02G293200 // TraesCS7A02G262900 // TraesCS3B02G553700 // TraesCS3D02G359900 // TraesCS3B02G041900 // TraesCS7A02G422500 // TraesCS7D02G023300
GO:0044700	P	single organism signaling	51	380	14083	85761	0.95	1	// TraesCS4B02G187800 // TraesCS6D02G293200 // TraesCS5A02G232600 // TraesCS5A02G260600 // TraesCS4D02G015000 // TraesCS1D02G000800 // TraesCS1D02G332900 // TraesCS3B02G553700 // TraesCS4D02G189600 // TraesCS1A02G444300 // TraesCS6D02G178300 // TraesCS6B02G249300 // TraesCS4B02G188200 // TraesCS1D02G052200 // TraesCS7A02G422500 // TraesCS4D02G318900 // TraesCS2B02G335400 // TraesCS4B02G270400 // …
GO:0044703	P	multi-organism reproductive process	14	380	5434	85761	0.99	1	// TraesCS2B02G060800 // TraesCS5B02G018700 // TraesCS1D02G398700 // TraesCS3D02G506600 // TraesCS2D02G102100 // TraesCS2A02G261500 // TraesCS4A02G035700 // TraesCS2D02G229100 // TraesCS4A02G355000 // TraesCS1B02G418800 // TraesCS4A02G002200 // TraesCS4A02G320000 // TraesCS7A02G422500 // TraesCS2B02G049200
GO:0044702	P	single organism reproductive process	50	380	13681	85761	0.94	1	// TraesCS1D02G383400 // TraesCS7D02G449700 // TraesCS2B02G255900 // TraesCS6D02G293200 // TraesCS7A02G042500 // TraesCS5A02G260600 // TraesCS7B02G137600 // TraesCS4A02G035700 // TraesCS4D02G189600 // TraesCS4D02G329500 // TraesCS6B02G249300 // TraesCS4B02G023200 // TraesCS6B02G160400 // TraesCS3A02G509600 // TraesCS5B02G018700 // TraesCS2A02G467900 // TraesCS5A02G224000 // TraesCS3A02G234800 // …
GO:0016192	P	vesicle-mediated transport	17	380	3047	85761	0.2	1	// TraesCS7B02G185600 // TraesCS4B02G165000 // TraesCS7A02G489500 // TraesCS1A02G092700 // TraesCS4B02G163100 // TraesCS5D02G172700 // TraesCS2A02G212100 // TraesCS2B02G264200 // TraesCS5D02G149000 // TraesCS6A02G162700 // TraesCS4B02G233700 // TraesCS3B02G410300 // TraesCS2A02G234200 // TraesCS4A02G151800 // TraesCS4B02G248500 // TraesCS2D02G212800 // TraesCS7A02G422500
GO:0044707	P	single-multicellular organism process	103	380	23276	85761	0.53	1	// TraesCS2B02G255900 // TraesCS7A02G042500 // TraesCS7B02G137600 // TraesCS4B02G188200 // TraesCS7A02G422500 // TraesCS5A02G124300 // TraesCS2A02G467900 // TraesCS3B02G139700 // TraesCS2A02G111600 // TraesCS3A02G513700 // TraesCS6D02G001400 // TraesCS3B02G011900 // TraesCS1B02G418800 // TraesCS3A02G110100 // TraesCS2B02G060800 // TraesCS2D02G102100 // TraesCS3B02G006500 // TraesCS3A02G317000 // …
GO:0044706	P	multi-multicellular organism process	10	380	3539	85761	0.95	1	// TraesCS2B02G060800 // TraesCS5B02G018700 // TraesCS2D02G102100 // TraesCS2A02G261500 // TraesCS4A02G035700 // TraesCS2D02G229100 // TraesCS4A02G355000 // TraesCS2B02G049200 // TraesCS4A02G320000 // TraesCS7A02G422500
GO:0071446	P	cellular response to salicylic acid stimulus	15	380	2351	85761	0.1	1	// TraesCS3D02G359900 // TraesCS3B02G041900 // TraesCS6D02G293200 // TraesCS2D02G102100 // TraesCS4A02G027800 // TraesCS2A02G586500 // TraesCS3B02G553700 // TraesCS4D02G189600 // TraesCS2D02G229100 // TraesCS4D02G264500 // TraesCS4A02G355000 // TraesCS4A02G043800 // TraesCS4B02G188200 // TraesCS7A02G422500 // TraesCS7D02G023300
GO:0033554	P	cellular response to stress	43	380	9816	85761	0.56	1	// TraesCS1D02G383400 // TraesCS5B02G448900 // TraesCS5B02G204000 // TraesCS6D02G293200 // TraesCS2D02G540000 // TraesCS3B02G049800 // TraesCS2B02G060800 // TraesCS3B02G553700 // TraesCS2B02G217400 // TraesCS6B02G249300 // TraesCS3D02G206400 // TraesCS7A02G422500 // TraesCS7B02G446900 // TraesCS6B02G128000 // TraesCS2B02G125200 // TraesCS6A02G162700 // TraesCS1B02G165900 // TraesCS1B02G170200 // …
GO:0009725	P	response to hormone	69	380	14710	85761	0.32	1	// TraesCS5B02G418600 // TraesCS4B02G187800 // TraesCS1D02G355100 // TraesCS5B02G018700 // TraesCS6D02G293200 // TraesCS5A02G232600 // TraesCS4D02G015000 // TraesCS2D02G029800 // TraesCS1D02G000800 // TraesCS2B02G013600 // TraesCS6A02G059600 // TraesCS3B02G553700 // TraesCS4D02G189600 // TraesCS5A02G128300 // TraesCS1A02G404500 // TraesCS5A02G007900 // TraesCS4B02G188200 // TraesCS1D02G052200 // …
GO:0032535	P	regulation of cellular component size	5	380	982	85761	0.44	1	// TraesCS5D02G172700 // TraesCS6D02G001400 // TraesCS2D02G102100 // TraesCS2A02G467900 // TraesCS5D02G111200
GO:0071103	P	DNA conformation change	6	380	841	85761	0.17	1	// TraesCS1A02G359900 // TraesCS3B02G410300 // TraesCS1A02G285300 // TraesCS7A02G410100 // TraesCS7B02G334600 // TraesCS7A02G157100
GO:0045892	P	negative regulation of transcription, DNA-templated	7	380	2035	85761	0.8	1	// TraesCS1D02G383400 // TraesCS6D02G293200 // TraesCS6A02G062600 // TraesCS2B02G486000 // TraesCS4D02G189600 // TraesCS7B02G431600 // TraesCS4B02G188200
GO:0000023	P	maltose metabolic process	5	380	531	85761	0.09	1	// TraesCS3D02G359900 // TraesCS7D02G492200 // TraesCS3A02G148800 // TraesCS7D02G283900 // TraesCS2D02G231700
GO:0021700	P	developmental maturation	6	380	3717	85761	1	1	// TraesCS5A02G124300 // TraesCS5B02G018700 // TraesCS1A02G107800 // TraesCS2D02G102100 // TraesCS4A02G355000 // TraesCS1D02G129000
GO:0097659	P	nucleic acid-templated transcription	44	380	13260	85761	0.99	1	// TraesCS1D02G383400 // TraesCS1A02G076100 // TraesCS5A02G225600 // TraesCS6D02G293200 // TraesCS5A02G077400 // TraesCS6B02G113200 // TraesCS6D02G243700 // TraesCS4D02G189600 // TraesCS7B02G431600 // TraesCS2B02G486000 // TraesCS4B02G188200 // TraesCS7A02G422500 // TraesCS5B02G089200 // TraesCS6A02G162700 // TraesCS1B02G093900 // TraesCS5D02G232900 // TraesCS3A02G513700 // TraesCS7D02G492200 // …
GO:0090066	P	regulation of anatomical structure size	5	380	982	85761	0.44	1	// TraesCS5D02G172700 // TraesCS6D02G001400 // TraesCS2D02G102100 // TraesCS2A02G467900 // TraesCS5D02G111200
GO:0016570	P	histone modification	6	380	1522	85761	0.67	1	// TraesCS6B02G189300 // TraesCS2D02G043400 // TraesCS3D02G506600 // TraesCS4D02G189600 // TraesCS4B02G188200 // TraesCS4D02G152400
GO:0071215	P	cellular response to abscisic acid stimulus	8	380	3943	85761	1	1	// TraesCS4B02G187800 // TraesCS5A02G232600 // TraesCS5D02G172700 // TraesCS2A02G261500 // TraesCS3B02G553700 // TraesCS2D02G229100 // TraesCS2B02G612300 // TraesCS7A02G422500
GO:0071214	P	cellular response to abiotic stimulus	5	380	2182	85761	0.97	1	// TraesCS1D02G353100 // TraesCS3A02G297500 // TraesCS4A02G315700 // TraesCS4B02G056700 // TraesCS2B02G609400
GO:0000271	P	polysaccharide biosynthetic process	17	380	3029	85761	0.19	1	// TraesCS5B02G448900 // TraesCS4B02G165000 // TraesCS1A02G092700 // TraesCS5A02G208900 // TraesCS2D02G102100 // TraesCS3A02G148800 // TraesCS6A02G162700 // TraesCS6A02G059600 // TraesCS4D02G318900 // TraesCS7D02G492200 // TraesCS5D02G292800 // TraesCS7D02G283900 // TraesCS1A02G072000 // TraesCS4A02G355000 // TraesCS3D02G359900 // TraesCS3D02G359300 // TraesCS2D02G231700
GO:0048646	P	anatomical structure formation involved in morphogenesis	7	380	3480	85761	0.99	1	// TraesCS5B02G494400 // TraesCS6B02G193400 // TraesCS7A02G422400 // TraesCS6A02G132200 // TraesCS5A02G007900 // TraesCS6B02G160400 // TraesCS7D02G023300
GO:0071669	P	plant-type cell wall organization or biogenesis	8	380	3436	85761	0.99	1	// TraesCS2A02G574400 // TraesCS2D02G102100 // TraesCS5B02G494400 // TraesCS2A02G261500 // TraesCS2B02G613400 // TraesCS4A02G355000 // TraesCS6B02G249300 // TraesCS3A02G509600
GO:0006811	P	ion transport	32	380	7905	85761	0.73	1	// TraesCS2D02G540000 // TraesCS5B02G448900 // TraesCS5B02G018700 // TraesCS3A02G392800 // TraesCS2B02G264200 // TraesCS1A02G076100 // TraesCS2B02G013600 // TraesCS6B02G302700 // TraesCS1B02G148500 // TraesCS6B02G128000 // TraesCS2D02G330200 // TraesCS3D02G306900 // TraesCS7A02G489500 // TraesCS2A02G212100 // TraesCS5B02G494400 // TraesCS7B02G175800 // TraesCS6D02G392300 // TraesCS4B02G300100 // …
GO:0099402	P	plant organ development	47	380	10673	85761	0.54	1	// TraesCS2B02G255900 // TraesCS6D02G293200 // TraesCS5A02G260600 // TraesCS4A02G043800 // TraesCS1B02G148500 // TraesCS4D02G189600 // TraesCS6B02G249300 // TraesCS4B02G188200 // TraesCS6B02G160400 // TraesCS3A02G509600 // TraesCS5B02G018700 // TraesCS5A02G124300 // TraesCS2A02G467900 // TraesCS6A02G382200 // TraesCS4B02G386000 // TraesCS7A02G422500 // TraesCS6D02G001400 // TraesCS2B02G486000 // …
GO:0046700	P	heterocycle catabolic process	7	380	2061	85761	0.81	1	// TraesCS6D02G222900 // TraesCS4B02G078200 // TraesCS3A02G513700 // TraesCS6B02G062600 // TraesCS5B02G469500 // TraesCS3B02G041900 // TraesCS7D02G023300
GO:0006952	P	defense response	68	380	14641	85761	0.36	1	// TraesCS4B02G187800 // TraesCS2D02G540000 // TraesCS7B02G130200 // TraesCS3D02G475200 // TraesCS6D02G293200 // TraesCS5A02G232600 // TraesCS5A02G260600 // TraesCS4A02G027800 // TraesCS4A02G043800 // TraesCS3B02G553700 // TraesCS4D02G189600 // TraesCS1D02G355100 // TraesCS7A02G422400 // TraesCS2D02G361100 // TraesCS6B02G249300 // TraesCS4B02G188200 // TraesCS6B02G160400 // TraesCS2A02G536200 // …
GO:0012501	P	programmed cell death	12	380	4378	85761	0.97	1	// TraesCS5B02G145900 // TraesCS3B02G376700 // TraesCS6D02G293200 // TraesCS2A02G234200 // TraesCS4A02G035700 // TraesCS3B02G553700 // TraesCS3D02G359900 // TraesCS2D02G418600 // TraesCS4B02G101800 // TraesCS3B02G041900 // TraesCS7A02G422500 // TraesCS7D02G023300
GO:0042309	P	homoiothermy	9	380	3001	85761	0.92	1	// TraesCS4B02G188200 // TraesCS3B02G041900 // TraesCS1A02G107800 // TraesCS6B02G113200 // TraesCS7B02G083300 // TraesCS4D02G189600 // TraesCS4B02G023200 // TraesCS6A02G063900 // TraesCS7B02G185600
GO:0006955	P	immune response	46	380	8510	85761	0.094	1	// TraesCS2D02G540000 // TraesCS7B02G130200 // TraesCS3D02G475200 // TraesCS6D02G293200 // TraesCS5A02G260600 // TraesCS4A02G027800 // TraesCS4A02G043800 // TraesCS3B02G553700 // TraesCS4D02G189600 // TraesCS1D02G355100 // TraesCS4B02G188200 // TraesCS6B02G160400 // TraesCS5B02G018700 // TraesCS3D02G223300 // TraesCS1D02G233800 // TraesCS4B02G270400 // TraesCS1B02G165900 // TraesCS2D02G212800 // …
GO:0034654	P	nucleobase-containing compound biosynthetic process	59	380	14983	85761	0.86	1	// TraesCS5B02G418600 // TraesCS1D02G383400 // TraesCS1A02G076100 // TraesCS5A02G225600 // TraesCS6D02G293200 // TraesCS5A02G077400 // TraesCS2B02G013600 // TraesCS6B02G113200 // TraesCS6B02G302700 // TraesCS1B02G148500 // TraesCS4D02G189600 // TraesCS7B02G431600 // TraesCS1A02G444300 // TraesCS2B02G486000 // TraesCS6B02G249300 // TraesCS4B02G188200 // TraesCS7A02G422500 // TraesCS1B02G445200 // …
GO:0009751	P	response to salicylic acid	27	380	4607	85761	0.088	1	// TraesCS6D02G293200 // TraesCS4A02G043800 // TraesCS3B02G553700 // TraesCS4D02G189600 // TraesCS4B02G188200 // TraesCS7A02G422500 // TraesCS5D02G232800 // TraesCS5D02G232900 // TraesCS6D02G001400 // TraesCS4D02G264500 // TraesCS5B02G224000 // TraesCS2D02G102100 // TraesCS3D02G530800 // TraesCS6A02G116500 // TraesCS2D02G229100 // TraesCS3D02G359900 // TraesCS2A02G536200 // TraesCS5B02G089200 // …
GO:0042180	P	cellular ketone metabolic process	10	380	1725	85761	0.24	1	// TraesCS1A02G076100 // TraesCS7D02G449700 // TraesCS6B02G265600 // TraesCS2D02G102100 // TraesCS1B02G148500 // TraesCS4A02G355000 // TraesCS5B02G145900 // TraesCS5D02G172800 // TraesCS3A02G234800 // TraesCS7D02G023300
GO:0009750	P	response to fructose	6	380	847	85761	0.18	1	// TraesCS1A02G076100 // TraesCS2D02G102100 // TraesCS1A02G403300 // TraesCS3D02G206400 // TraesCS2D02G418600 // TraesCS2A02G586500
GO:0009664	P	plant-type cell wall organization	8	380	2471	85761	0.86	1	// TraesCS2A02G574400 // TraesCS2D02G102100 // TraesCS5B02G494400 // TraesCS2A02G261500 // TraesCS2B02G613400 // TraesCS4A02G355000 // TraesCS6B02G249300 // TraesCS3A02G509600
GO:0046903	P	secretion	6	380	684	85761	0.087	1	// TraesCS4B02G248500 // TraesCS5B02G494400 // TraesCS3B02G410300 // TraesCS1B02G170200 // TraesCS4B02G101800 // TraesCS7B02G446900
GO:0051606	P	detection of stimulus	5	380	1642	85761	0.85	1	// TraesCS3B02G041900 // TraesCS1D02G129000 // TraesCS3A02G297500 // TraesCS3D02G359900 // TraesCS7D02G023300
GO:0044270	P	cellular nitrogen compound catabolic process	8	380	2083	85761	0.71	1	// TraesCS3B02G041900 // TraesCS5B02G018700 // TraesCS4B02G078200 // TraesCS3A02G513700 // TraesCS6B02G062600 // TraesCS5B02G469500 // TraesCS7D02G023300 // TraesCS6D02G222900
GO:0080134	P	regulation of response to stress	24	380	5375	85761	0.51	1	// TraesCS6D02G293200 // TraesCS3B02G553700 // TraesCS6B02G160400 // TraesCS5D02G232800 // TraesCS1D02G233800 // TraesCS5D02G232900 // TraesCS6B02G193400 // TraesCS6A02G132200 // TraesCS5B02G224000 // TraesCS3B02G420000 // TraesCS7A02G034300 // TraesCS2B02G609400 // TraesCS3D02G359900 // TraesCS1D02G129000 // TraesCS5D02G530900 // TraesCS1D02G191100 // TraesCS5A02G225600 // TraesCS7A02G422500 // …
GO:0080135	P	regulation of cellular response to stress	7	380	1724	85761	0.64	1	// TraesCS5D02G530900 // TraesCS6D02G293200 // TraesCS3B02G553700 // TraesCS3D02G359900 // TraesCS3B02G041900 // TraesCS7A02G422500 // TraesCS7D02G023300
GO:0006355	P	regulation of transcription, DNA-templated	38	380	11847	85761	0.99	1	// TraesCS1D02G383400 // TraesCS1A02G076100 // TraesCS5A02G225600 // TraesCS6D02G293200 // TraesCS5A02G077400 // TraesCS4D02G189600 // TraesCS7B02G431600 // TraesCS2B02G486000 // TraesCS4B02G188200 // TraesCS7A02G422500 // TraesCS5B02G089200 // TraesCS6A02G162700 // TraesCS5D02G232900 // TraesCS3A02G513700 // TraesCS7D02G492200 // TraesCS2B02G217400 // TraesCS4A02G315700 // TraesCS4A02G174100 // …
GO:0006351	P	transcription, DNA-templated	44	380	13208	85761	0.99	1	// TraesCS1D02G383400 // TraesCS1A02G076100 // TraesCS5A02G225600 // TraesCS6D02G293200 // TraesCS5A02G077400 // TraesCS6B02G113200 // TraesCS6D02G243700 // TraesCS4D02G189600 // TraesCS7B02G431600 // TraesCS2B02G486000 // TraesCS4B02G188200 // TraesCS7A02G422500 // TraesCS5B02G089200 // TraesCS6A02G162700 // TraesCS1B02G093900 // TraesCS5D02G232900 // TraesCS3A02G513700 // TraesCS7D02G492200 // …
GO:0009615	P	response to virus	11	380	1658	85761	0.12	1	// TraesCS1D02G355100 // TraesCS5D02G232800 // TraesCS5B02G224000 // TraesCS5A02G225600 // TraesCS2B02G217400 // TraesCS5D02G232900 // TraesCS6D02G001400 // TraesCS4D02G189600 // TraesCS3B02G331400 // TraesCS4B02G188200 // TraesCS5B02G224100
GO:1901617	P	organic hydroxy compound biosynthetic process	13	380	2411	85761	0.28	1	// TraesCS6B02G265600 // TraesCS2D02G205900 // TraesCS2B02G335400 // TraesCS2D02G102100 // TraesCS7B02G482000 // TraesCS7B02G456200 // TraesCS5D02G488900 // TraesCS7D02G292900 // TraesCS3B02G048900 // TraesCS5A02G128300 // TraesCS5D02G488800 // TraesCS2B02G049200 // TraesCS2D02G231700
GO:1901615	P	organic hydroxy compound metabolic process	14	380	2842	85761	0.38	1	// TraesCS6B02G265600 // TraesCS2D02G205900 // TraesCS2B02G335400 // TraesCS2D02G102100 // TraesCS7B02G482000 // TraesCS7B02G456200 // TraesCS5D02G488900 // TraesCS7D02G292900 // TraesCS3B02G048900 // TraesCS5A02G128300 // TraesCS5D02G488800 // TraesCS2B02G049200 // TraesCS2A02G536200 // TraesCS2D02G231700
GO:0032774	P	RNA biosynthetic process	44	380	13296	85761	0.99	1	// TraesCS1D02G383400 // TraesCS1A02G076100 // TraesCS5A02G225600 // TraesCS6D02G293200 // TraesCS5A02G077400 // TraesCS6B02G113200 // TraesCS6D02G243700 // TraesCS4D02G189600 // TraesCS7B02G431600 // TraesCS2B02G486000 // TraesCS4B02G188200 // TraesCS7A02G422500 // TraesCS5B02G089200 // TraesCS6A02G162700 // TraesCS1B02G093900 // TraesCS5D02G232900 // TraesCS3A02G513700 // TraesCS7D02G492200 // …
GO:0030154	P	cell differentiation	25	380	7284	85761	0.93	1	// TraesCS5B02G018700 // TraesCS6D02G293200 // TraesCS4A02G035700 // TraesCS2A02G261500 // TraesCS5A02G124300 // TraesCS5B02G089200 // TraesCS4B02G386000 // TraesCS1B02G418800 // TraesCS5B02G179700 // TraesCS1B02G143800 // TraesCS2B02G060800 // TraesCS1D02G398700 // TraesCS3D02G506600 // TraesCS2D02G102100 // TraesCS2D02G229100 // TraesCS2A02G050600 // TraesCS1D02G129000 // TraesCS2B02G049200 // …
GO:0046777	P	protein autophosphorylation	5	380	3203	85761	1	1	// TraesCS4A02G320000 // TraesCS4B02G300100 // TraesCS1D02G129000 // TraesCS2D02G229100 // TraesCS3B02G242600
GO:0009719	P	response to endogenous stimulus	80	380	15578	85761	0.084	1	// TraesCS5B02G418600 // TraesCS4B02G187800 // TraesCS1D02G355100 // TraesCS5B02G018700 // TraesCS6D02G293200 // TraesCS5A02G232600 // TraesCS3B02G376700 // TraesCS4D02G015000 // TraesCS2D02G029800 // TraesCS4A02G174100 // TraesCS2B02G013600 // TraesCS2A02G536200 // TraesCS3B02G553700 // TraesCS4D02G189600 // TraesCS5A02G128300 // TraesCS1A02G404500 // TraesCS5A02G007900 // TraesCS4B02G188200 // …
GO:0009808	P	lignin metabolic process	11	380	1968	85761	0.26	1	// TraesCS2B02G125200 // TraesCS2D02G107800 // TraesCS2D02G102100 // TraesCS6B02G276800 // TraesCS4A02G355000 // TraesCS5D02G488900 // TraesCS7B02G456200 // TraesCS5D02G292800 // TraesCS5D02G488800 // TraesCS6B02G063900 // TraesCS7D02G023300
GO:0009805	P	coumarin biosynthetic process	5	380	774	85761	0.26	1	// TraesCS6B02G276800 // TraesCS5D02G488800 // TraesCS5D02G488900 // TraesCS5B02G018700 // TraesCS7D02G023300
GO:0043161	P	proteasome-mediated ubiquitin-dependent protein catabolic process	6	380	1732	85761	0.78	1	// TraesCS5B02G204000 // TraesCS6A02G162700 // TraesCS3B02G535300 // TraesCS6A02G116500 // TraesCS7A02G110200 // TraesCS7B02G437600
GO:0005982	P	starch metabolic process	8	380	982	85761	0.074	1	// TraesCS2D02G220900 // TraesCS7D02G492200 // TraesCS5D02G292800 // TraesCS7D02G283900 // TraesCS3A02G148800 // TraesCS3D02G359900 // TraesCS3D02G359300 // TraesCS2D02G231700
GO:0005984	P	disaccharide metabolic process	5	380	831	85761	0.31	1	// TraesCS3D02G359900 // TraesCS7D02G492200 // TraesCS3A02G148800 // TraesCS7D02G283900 // TraesCS2D02G231700
GO:0006508	P	proteolysis	41	380	7614	85761	0.11	1	// TraesCS3B02G038700 // TraesCS5B02G204000 // TraesCS5A02G224000 // TraesCS6B02G302700 // TraesCS1B02G148500 // TraesCS1A02G404500 // TraesCS1A02G021400 // TraesCS7B02G437600 // TraesCS7A02G489500 // TraesCS5A02G208900 // TraesCS4B02G009200 // TraesCS2D02G023900 // TraesCS6A02G162700 // TraesCS2A02G111600 // TraesCS1B02G165900 // TraesCS4D02G164800 // TraesCS5B02G179700 // TraesCS5D02G557200 // …
GO:0060560	P	developmental growth involved in morphogenesis	14	380	4443	85761	0.93	1	// TraesCS5A02G124300 // TraesCS2B02G060800 // TraesCS5B02G018700 // TraesCS5D02G172700 // TraesCS2D02G102100 // TraesCS5B02G494400 // TraesCS2A02G261500 // TraesCS4A02G035700 // TraesCS6D02G001400 // TraesCS2D02G229100 // TraesCS2A02G050600 // TraesCS4A02G355000 // TraesCS2B02G049200 // TraesCS5D02G111200
GO:1903508	P	positive regulation of nucleic acid-templated transcription	12	380	2324	85761	0.34	1	// TraesCS7D02G261800 // TraesCS3A02G151100 // TraesCS1B02G445200 // TraesCS6D02G293200 // TraesCS7A02G260800 // TraesCS6A02G162700 // TraesCS7D02G492200 // TraesCS3A02G297500 // TraesCS2B02G217400 // TraesCS4D02G014100 // TraesCS4A02G315700 // TraesCS1D02G422700
GO:0016070	P	RNA metabolic process	77	380	17938	85761	0.64	1	// TraesCS5B02G418600 // TraesCS1D02G383400 // TraesCS1A02G076100 // TraesCS6A02G062600 // TraesCS2B02G255900 // TraesCS6D02G293200 // TraesCS5A02G077400 // TraesCS1B02G342200 // TraesCS6B02G113200 // TraesCS6D02G243700 // TraesCS4D02G189600 // TraesCS7B02G431600 // TraesCS1B02G093900 // TraesCS3B02G007200 // TraesCS2B02G486000 // TraesCS4B02G188200 // TraesCS3B02G006500 // TraesCS7A02G422500 // …
GO:0032501	P	multicellular organismal process	105	380	24629	85761	0.7	1	// TraesCS2B02G255900 // TraesCS7A02G042500 // TraesCS7B02G137600 // TraesCS4B02G188200 // TraesCS7A02G422500 // TraesCS5A02G124300 // TraesCS2A02G467900 // TraesCS3B02G139700 // TraesCS2A02G111600 // TraesCS3A02G513700 // TraesCS6D02G001400 // TraesCS3B02G011900 // TraesCS1B02G418800 // TraesCS3A02G110100 // TraesCS2B02G060800 // TraesCS2D02G102100 // TraesCS3B02G006500 // TraesCS3A02G317000 // …
GO:0032504	P	multicellular organism reproduction	9	380	3006	85761	0.92	1	// TraesCS5A02G007900 // TraesCS5B02G145900 // TraesCS1D02G398700 // TraesCS3D02G506600 // TraesCS4A02G002200 // TraesCS1A02G107800 // TraesCS6B02G193400 // TraesCS1B02G418800 // TraesCS6B02G160400
GO:0051603	P	proteolysis involved in cellular protein catabolic process	19	380	4050	85761	0.43	1	// TraesCS3A02G317000 // TraesCS5B02G204000 // TraesCS5A02G224000 // TraesCS1B02G148500 // TraesCS5D02G172700 // TraesCS2A02G234200 // TraesCS4B02G009200 // TraesCS6A02G162700 // TraesCS6B02G302700 // TraesCS4B02G233700 // TraesCS7A02G489500 // TraesCS3B02G535300 // TraesCS2B02G612300 // TraesCS6A02G116500 // TraesCS2D02G418600 // TraesCS3D02G109500 // TraesCS5B02G179700 // TraesCS7A02G110200 // …
GO:0006721	P	terpenoid metabolic process	8	380	1316	85761	0.23	1	// TraesCS4A02G315700 // TraesCS2A02G467900 // TraesCS2B02G335400 // TraesCS4B02G300100 // TraesCS7B02G482000 // TraesCS2B02G612300 // TraesCS4B02G270400 // TraesCS2B02G049200
GO:0006725	P	cellular aromatic compound metabolic process	129	380	26836	85761	0.15	1	// TraesCS5B02G418600 // TraesCS2B02G255900 // TraesCS7D02G538400 // TraesCS5A02G077400 // TraesCS7B02G137600 // TraesCS4B02G188200 // TraesCS7A02G422500 // TraesCS5B02G204000 // TraesCS3B02G139700 // TraesCS2A02G111600 // TraesCS5D02G232900 // TraesCS3A02G513700 // TraesCS3B02G011900 // TraesCS5D02G292800 // TraesCS3B02G006500 // TraesCS5B02G179700 // TraesCS6D02G222900 // TraesCS3A02G265900 // …
GO:1903506	P	regulation of nucleic acid-templated transcription	38	380	11900	85761	0.99	1	// TraesCS1D02G383400 // TraesCS1A02G076100 // TraesCS5A02G225600 // TraesCS6D02G293200 // TraesCS5A02G077400 // TraesCS4D02G189600 // TraesCS7B02G431600 // TraesCS2B02G486000 // TraesCS4B02G188200 // TraesCS7A02G422500 // TraesCS5B02G089200 // TraesCS6A02G162700 // TraesCS5D02G232900 // TraesCS3A02G513700 // TraesCS7D02G492200 // TraesCS2B02G217400 // TraesCS4A02G315700 // TraesCS4A02G174100 // …
GO:1903507	P	negative regulation of nucleic acid-templated transcription	7	380	2122	85761	0.83	1	// TraesCS1D02G383400 // TraesCS6D02G293200 // TraesCS6A02G062600 // TraesCS2B02G486000 // TraesCS4D02G189600 // TraesCS7B02G431600 // TraesCS4B02G188200
GO:0032870	P	cellular response to hormone stimulus	21	380	8667	85761	1	1	// TraesCS4B02G187800 // TraesCS2B02G060800 // TraesCS3B02G041900 // TraesCS2D02G102100 // TraesCS2A02G050600 // TraesCS6D02G293200 // TraesCS5A02G232600 // TraesCS5D02G172700 // TraesCS4D02G015000 // TraesCS2A02G261500 // TraesCS3B02G553700 // TraesCS2D02G229100 // TraesCS1B02G170200 // TraesCS2B02G612300 // TraesCS4A02G355000 // TraesCS3D02G359900 // TraesCS1D02G129000 // TraesCS1D02G052200 // …
GO:0003002	P	regionalization	8	380	2179	85761	0.75	1	// TraesCS3B02G011900 // TraesCS4D02G189600 // TraesCS3B02G007200 // TraesCS2B02G486000 // TraesCS6B02G249300 // TraesCS4B02G188200 // TraesCS7A02G422500 // TraesCS3B02G006500
GO:0044271	P	cellular nitrogen compound biosynthetic process	93	380	19482	85761	0.22	1	// TraesCS5B02G418600 // TraesCS2B02G255900 // TraesCS5A02G077400 // TraesCS2B02G013600 // TraesCS4B02G188200 // TraesCS7A02G422500 // TraesCS3B02G139700 // TraesCS5D02G232900 // TraesCS3A02G513700 // TraesCS3B02G011900 // TraesCS5D02G292800 // TraesCS3B02G006500 // TraesCS4A02G315700 // TraesCS2B02G060800 // TraesCS3A02G265900 // TraesCS7B02G482000 // TraesCS7B02G137600 // TraesCS1D02G422700 // …
GO:0032879	P	regulation of localization	6	380	2084	85761	0.9	1	// TraesCS6D02G392300 // TraesCS3A02G151100 // TraesCS4B02G300100 // TraesCS3D02G206400 // TraesCS2D02G229100 // TraesCS1D02G129000
GO:0044743	P	intracellular protein transmembrane import	5	380	531	85761	0.09	1	// TraesCS5A02G208900 // TraesCS2B02G264200 // TraesCS7A02G422500 // TraesCS1D02G175000 // TraesCS7A02G262900
GO:0051607	P	defense response to virus	8	380	1302	85761	0.22	1	// TraesCS5D02G232800 // TraesCS5B02G224000 // TraesCS5A02G225600 // TraesCS2B02G217400 // TraesCS5D02G232900 // TraesCS4D02G189600 // TraesCS4B02G188200 // TraesCS5B02G224100
GO:0051258	P	protein polymerization	5	380	832	85761	0.31	1	// TraesCS1D02G353100 // TraesCS3D02G247300 // TraesCS4B02G056700 // TraesCS5B02G494400 // TraesCS2D02G231700
GO:0071365	P	cellular response to auxin stimulus	5	380	1764	85761	0.89	1	// TraesCS5D02G172700 // TraesCS2A02G050600 // TraesCS4D02G015000 // TraesCS7A02G422500 // TraesCS5D02G111200
GO:0071407	P	cellular response to organic cyclic compound	16	380	4349	85761	0.81	1	// TraesCS3D02G359900 // TraesCS1D02G129000 // TraesCS6D02G293200 // TraesCS3B02G041900 // TraesCS2D02G102100 // TraesCS4A02G027800 // TraesCS2A02G586500 // TraesCS3B02G553700 // TraesCS4D02G189600 // TraesCS2D02G229100 // TraesCS4D02G264500 // TraesCS4A02G355000 // TraesCS4A02G043800 // TraesCS4B02G188200 // TraesCS7A02G422500 // TraesCS7D02G023300
GO:0048831	P	regulation of shoot system development	5	380	2685	85761	0.99	1	// TraesCS3D02G506600 // TraesCS1B02G041500 // TraesCS4D02G152400 // TraesCS6D02G293200 // TraesCS7B02G137600
GO:0051254	P	positive regulation of RNA metabolic process	12	380	2353	85761	0.35	1	// TraesCS7D02G261800 // TraesCS3A02G151100 // TraesCS1B02G445200 // TraesCS6D02G293200 // TraesCS7A02G260800 // TraesCS6A02G162700 // TraesCS7D02G492200 // TraesCS3A02G297500 // TraesCS2B02G217400 // TraesCS4D02G014100 // TraesCS4A02G315700 // TraesCS1D02G422700
GO:0071369	P	cellular response to ethylene stimulus	9	380	1225	85761	0.099	1	// TraesCS2B02G060800 // TraesCS5A02G232600 // TraesCS5D02G172700 // TraesCS2D02G102100 // TraesCS3B02G553700 // TraesCS4A02G355000 // TraesCS1D02G052200 // TraesCS7A02G422500 // TraesCS7D02G023300
GO:0009933	P	meristem structural organization	5	380	1751	85761	0.89	1	// TraesCS4D02G189600 // TraesCS4B02G188200 // TraesCS5A02G391700 // TraesCS7B02G446900 // TraesCS1D02G129000
GO:0009932	P	cell tip growth	8	380	2124	85761	0.73	1	// TraesCS5A02G124300 // TraesCS2B02G060800 // TraesCS5B02G018700 // TraesCS2D02G102100 // TraesCS2A02G261500 // TraesCS4A02G035700 // TraesCS2D02G229100 // TraesCS2B02G049200
GO:0010628	P	positive regulation of gene expression	15	380	2503	85761	0.15	1	// TraesCS7D02G261800 // TraesCS2B02G217400 // TraesCS3A02G151100 // TraesCS1B02G445200 // TraesCS6D02G293200 // TraesCS7A02G260800 // TraesCS6A02G162700 // TraesCS5D02G170600 // TraesCS7D02G492200 // TraesCS3A02G297500 // TraesCS6B02G062600 // TraesCS3B02G242600 // TraesCS4D02G014100 // TraesCS4A02G315700 // TraesCS1D02G422700
GO:0007389	P	pattern specification process	11	380	2598	85761	0.6	1	// TraesCS2A02G467900 // TraesCS2A02G050600 // TraesCS2D02G102100 // TraesCS3B02G011900 // TraesCS4D02G189600 // TraesCS3B02G007200 // TraesCS2B02G486000 // TraesCS6B02G249300 // TraesCS4B02G188200 // TraesCS7A02G422500 // TraesCS3B02G006500
GO:0010941	P	regulation of cell death	7	380	2618	85761	0.95	1	// TraesCS6D02G293200 // TraesCS3B02G553700 // TraesCS3D02G359900 // TraesCS4B02G101800 // TraesCS3B02G041900 // TraesCS7A02G422500 // TraesCS7D02G023300
GO:0010468	P	regulation of gene expression	47	380	13706	85761	0.98	1	// TraesCS1D02G383400 // TraesCS1A02G076100 // TraesCS5A02G225600 // TraesCS6D02G293200 // TraesCS5A02G077400 // TraesCS3D02G540600 // TraesCS4D02G189600 // TraesCS7B02G431600 // TraesCS2B02G486000 // TraesCS4B02G188200 // TraesCS7A02G422500 // TraesCS1B02G445200 // TraesCS5B02G089200 // TraesCS3B02G139700 // TraesCS6A02G162700 // TraesCS5D02G232900 // TraesCS3A02G513700 // TraesCS7D02G492200 // …
GO:0032989	P	cellular component morphogenesis	22	380	5593	85761	0.75	1	// TraesCS5B02G018700 // TraesCS4A02G035700 // TraesCS7A02G422500 // TraesCS5A02G124300 // TraesCS7A02G489500 // TraesCS2A02G212100 // TraesCS5B02G494400 // TraesCS6D02G001400 // TraesCS2A02G234200 // TraesCS2B02G060800 // TraesCS2D02G102100 // TraesCS5D02G149000 // TraesCS2D02G229100 // TraesCS2A02G050600 // TraesCS2B02G049200 // TraesCS4B02G163100 // TraesCS5D02G172700 // TraesCS2A02G261500 // …
GO:0071705	P	nitrogen compound transport	10	380	4604	85761	1	1	// TraesCS5B02G448900 // TraesCS6B02G128000 // TraesCS3A02G392800 // TraesCS4B02G248500 // TraesCS7B02G137600 // TraesCS3D02G206400 // TraesCS6B02G062600 // TraesCS7B02G175800 // TraesCS7D02G023300 // TraesCS2B02G065200
GO:0071310	P	cellular response to organic substance	30	380	10300	85761	1	1	// TraesCS4B02G187800 // TraesCS6D02G293200 // TraesCS5A02G232600 // TraesCS4D02G015000 // TraesCS3B02G553700 // TraesCS4D02G189600 // TraesCS4B02G188200 // TraesCS1D02G052200 // TraesCS7A02G422500 // TraesCS2B02G335400 // TraesCS4B02G270400 // TraesCS1B02G170200 // TraesCS4A02G043800 // TraesCS2B02G060800 // TraesCS2D02G102100 // TraesCS7B02G447900 // TraesCS2D02G229100 // TraesCS3D02G359900 // …
GO:0010556	P	regulation of macromolecule biosynthetic process	47	380	12897	85761	0.94	1	// TraesCS1D02G383400 // TraesCS1A02G076100 // TraesCS5A02G225600 // TraesCS6D02G293200 // TraesCS5A02G077400 // TraesCS3D02G540600 // TraesCS4D02G189600 // TraesCS7B02G431600 // TraesCS2B02G486000 // TraesCS4B02G188200 // TraesCS7A02G422500 // TraesCS5B02G089200 // TraesCS3B02G139700 // TraesCS6A02G162700 // TraesCS5D02G232900 // TraesCS3A02G513700 // TraesCS7D02G492200 // TraesCS5D02G292800 // …
GO:0015698	P	inorganic anion transport	6	380	2603	85761	0.97	1	// TraesCS5B02G448900 // TraesCS6B02G128000 // TraesCS3A02G392800 // TraesCS3D02G206400 // TraesCS7B02G175800 // TraesCS7D02G023300
GO:0072527	P	pyrimidine-containing compound metabolic process	6	380	671	85761	0.081	1	// TraesCS5B02G154400 // TraesCS3A02G265900 // TraesCS2D02G315400 // TraesCS5D02G292800 // TraesCS1A02G444300 // TraesCS6B02G249300
GO:0006694	P	steroid biosynthetic process	6	380	1182	85761	0.43	1	// TraesCS2D02G102100 // TraesCS7B02G482000 // TraesCS5D02G488900 // TraesCS2B02G049200 // TraesCS5D02G488800 // TraesCS2D02G231700
GO:0006913	P	nucleocytoplasmic transport	8	380	1052	85761	0.1	1	// TraesCS6D02G293200 // TraesCS2B02G617000 // TraesCS7B02G137600 // TraesCS4A02G002200 // TraesCS6B02G062600 // TraesCS1D02G129000 // TraesCS4D02G152400 // TraesCS3A02G421700
GO:1902679	P	negative regulation of RNA biosynthetic process	7	380	2122	85761	0.83	1	// TraesCS1D02G383400 // TraesCS6D02G293200 // TraesCS6A02G062600 // TraesCS2B02G486000 // TraesCS4D02G189600 // TraesCS7B02G431600 // TraesCS4B02G188200
GO:0034220	P	ion transmembrane transport	12	380	3567	85761	0.87	1	// TraesCS1B02G143800 // TraesCS6B02G128000 // TraesCS3A02G392800 // TraesCS2A02G212100 // TraesCS2D02G430700 // TraesCS2B02G013600 // TraesCS3D02G206400 // TraesCS6B02G302700 // TraesCS1B02G148500 // TraesCS7A02G489500 // TraesCS2D02G229100 // TraesCS3D02G306900
GO:0009059	P	macromolecule biosynthetic process	92	380	20720	85761	0.51	1	// TraesCS2B02G255900 // TraesCS5A02G077400 // TraesCS7B02G137600 // TraesCS4B02G188200 // TraesCS7A02G422500 // TraesCS3B02G139700 // TraesCS5D02G232900 // TraesCS3A02G513700 // TraesCS3B02G011900 // TraesCS5D02G292800 // TraesCS1D02G422700 // TraesCS4A02G315700 // TraesCS4B02G165000 // TraesCS2D02G566500 // TraesCS2D02G102100 // TraesCS4B02G233700 // TraesCS3B02G006500 // TraesCS3A02G151100 // …
GO:0051172	P	negative regulation of nitrogen compound metabolic process	8	380	2811	85761	0.93	1	// TraesCS1D02G383400 // TraesCS6D02G293200 // TraesCS6A02G062600 // TraesCS2B02G486000 // TraesCS4D02G189600 // TraesCS7B02G431600 // TraesCS3D02G418400 // TraesCS4B02G188200
GO:0051173	P	positive regulation of nitrogen compound metabolic process	16	380	2575	85761	0.11	1	// TraesCS7D02G261800 // TraesCS2B02G217400 // TraesCS3A02G151100 // TraesCS1B02G445200 // TraesCS6D02G293200 // TraesCS7A02G260800 // TraesCS6A02G162700 // TraesCS5D02G170600 // TraesCS7D02G492200 // TraesCS3A02G297500 // TraesCS5D02G111200 // TraesCS6B02G062600 // TraesCS3B02G242600 // TraesCS4D02G014100 // TraesCS4A02G315700 // TraesCS1D02G422700
GO:0009057	P	macromolecule catabolic process	31	380	6140	85761	0.25	1	// TraesCS1D02G355100 // TraesCS5B02G204000 // TraesCS5A02G224000 // TraesCS2B02G264200 // TraesCS6B02G302700 // TraesCS1B02G148500 // TraesCS1A02G404500 // TraesCS7B02G437600 // TraesCS7A02G489500 // TraesCS4B02G009200 // TraesCS2D02G023900 // TraesCS6A02G162700 // TraesCS3A02G513700 // TraesCS5B02G179700 // TraesCS2B02G612300 // TraesCS2A02G234200 // TraesCS2D02G220900 // TraesCS4B02G233700 // …
GO:0010054	P	trichoblast differentiation	5	380	1922	85761	0.93	1	// TraesCS5A02G124300 // TraesCS4A02G355000 // TraesCS2D02G102100 // TraesCS1D02G129000 // TraesCS5B02G018700
GO:0009629	P	response to gravity	7	380	956	85761	0.14	1	// TraesCS1D02G353100 // TraesCS4B02G165000 // TraesCS2A02G261500 // TraesCS4B02G056700 // TraesCS6A02G116500 // TraesCS3B02G041900 // TraesCS2B02G613100
GO:0010053	P	root epidermal cell differentiation	6	380	2046	85761	0.89	1	// TraesCS5A02G124300 // TraesCS5B02G179700 // TraesCS5B02G018700 // TraesCS2D02G102100 // TraesCS4A02G355000 // TraesCS1D02G129000
GO:0097305	P	response to alcohol	24	380	6873	85761	0.91	1	// TraesCS4B02G187800 // TraesCS5A02G232600 // TraesCS1D02G000800 // TraesCS3B02G553700 // TraesCS6B02G160400 // TraesCS5B02G089200 // TraesCS2B02G335400 // TraesCS7A02G422500 // TraesCS6B02G193400 // TraesCS6A02G132200 // TraesCS5B02G145900 // TraesCS3A02G421700 // TraesCS2D02G229100 // TraesCS2D02G029800 // TraesCS2B02G555400 // TraesCS3A02G151100 // TraesCS3B02G376700 // TraesCS5D02G172700 // …
GO:0010558	P	negative regulation of macromolecule biosynthetic process	8	380	2708	85761	0.91	1	// TraesCS1D02G383400 // TraesCS6D02G293200 // TraesCS6A02G062600 // TraesCS2B02G486000 // TraesCS4D02G189600 // TraesCS7B02G431600 // TraesCS3D02G418400 // TraesCS4B02G188200
GO:0071495	P	cellular response to endogenous stimulus	21	380	8682	85761	1	1	// TraesCS4B02G187800 // TraesCS2B02G060800 // TraesCS3B02G041900 // TraesCS2D02G102100 // TraesCS2A02G050600 // TraesCS6D02G293200 // TraesCS5A02G232600 // TraesCS5D02G172700 // TraesCS4D02G015000 // TraesCS2A02G261500 // TraesCS3B02G553700 // TraesCS2D02G229100 // TraesCS1B02G170200 // TraesCS2B02G612300 // TraesCS4A02G355000 // TraesCS3D02G359900 // TraesCS1D02G129000 // TraesCS1D02G052200 // …
GO:1902589	P	single-organism organelle organization	12	380	3271	85761	0.78	1	// TraesCS1D02G353100 // TraesCS3D02G506600 // TraesCS2B02G264200 // TraesCS5B02G494400 // TraesCS7A02G262900 // TraesCS5A02G208900 // TraesCS3B02G410300 // TraesCS4B02G056700 // TraesCS3D02G247300 // TraesCS7A02G286800 // TraesCS7A02G422500 // TraesCS2D02G231700
GO:1902582	P	single-organism intracellular transport	12	380	2946	85761	0.66	1	// TraesCS3B02G041900 // TraesCS1D02G175000 // TraesCS6D02G293200 // TraesCS5A02G208900 // TraesCS2B02G264200 // TraesCS7A02G262900 // TraesCS3B02G553700 // TraesCS3D02G359900 // TraesCS4A02G002200 // TraesCS4D02G152400 // TraesCS7A02G422500 // TraesCS7D02G023300
GO:1902580	P	single-organism cellular localization	12	380	2980	85761	0.67	1	// TraesCS3B02G041900 // TraesCS1D02G175000 // TraesCS6D02G293200 // TraesCS5A02G208900 // TraesCS2B02G264200 // TraesCS7A02G262900 // TraesCS3B02G553700 // TraesCS3D02G359900 // TraesCS4A02G002200 // TraesCS4D02G152400 // TraesCS7A02G422500 // TraesCS7D02G023300
GO:0080090	P	regulation of primary metabolic process	71	380	16181	85761	0.56	1	// TraesCS4B02G187800 // TraesCS1D02G383400 // TraesCS1A02G076100 // TraesCS6A02G062600 // TraesCS6D02G293200 // TraesCS3B02G038700 // TraesCS5A02G077400 // TraesCS3D02G540600 // TraesCS4A02G035700 // TraesCS3B02G038600 // TraesCS4D02G189600 // TraesCS7B02G431600 // TraesCS2B02G486000 // TraesCS6D02G178300 // TraesCS6B02G249300 // TraesCS4B02G188200 // TraesCS7A02G422500 // TraesCS1A02G021400 // …
GO:2001141	P	regulation of RNA biosynthetic process	38	380	11903	85761	0.99	1	// TraesCS1D02G383400 // TraesCS1A02G076100 // TraesCS5A02G225600 // TraesCS6D02G293200 // TraesCS5A02G077400 // TraesCS4D02G189600 // TraesCS7B02G431600 // TraesCS2B02G486000 // TraesCS4B02G188200 // TraesCS7A02G422500 // TraesCS5B02G089200 // TraesCS6A02G162700 // TraesCS5D02G232900 // TraesCS3A02G513700 // TraesCS7D02G492200 // TraesCS2B02G217400 // TraesCS4A02G315700 // TraesCS4A02G174100 // …
GO:0061024	P	membrane organization	24	380	4217	85761	0.13	1	// TraesCS6D02G293200 // TraesCS3B02G553700 // TraesCS7A02G422500 // TraesCS3B02G014900 // TraesCS2B02G463500 // TraesCS3B02G376700 // TraesCS6B02G160400 // TraesCS7D02G492200 // TraesCS6B02G193400 // TraesCS6A02G132200 // TraesCS5B02G145900 // TraesCS4A02G315700 // TraesCS2A02G442400 // TraesCS1B02G445200 // TraesCS7A02G262900 // TraesCS3D02G359900 // TraesCS1D02G422700 // TraesCS2D02G205900 // …
GO:0006820	P	anion transport	8	380	4519	85761	1	1	// TraesCS5B02G448900 // TraesCS6B02G128000 // TraesCS3A02G392800 // TraesCS3D02G206400 // TraesCS2D02G229100 // TraesCS7B02G175800 // TraesCS7D02G023300 // TraesCS2B02G065200
GO:0035266	P	meristem growth	8	380	2014	85761	0.67	1	// TraesCS2A02G467900 // TraesCS6B02G331300 // TraesCS3D02G247300 // TraesCS7B02G446900 // TraesCS6B02G249300 // TraesCS3A02G110100 // TraesCS3A02G509600 // TraesCS7D02G023300
GO:0055076	P	transition metal ion homeostasis	5	380	742	85761	0.24	1	// TraesCS6B02G302700 // TraesCS2D02G540000 // TraesCS2D02G330200 // TraesCS2D02G540400 // TraesCS3D02G206400
GO:0023014	P	signal transduction by protein phosphorylation	6	380	1425	85761	0.61	1	// TraesCS6D02G293200 // TraesCS3B02G553700 // TraesCS3D02G359900 // TraesCS3B02G041900 // TraesCS7A02G422500 // TraesCS7D02G023300
GO:0009755	P	hormone-mediated signaling pathway	20	380	8230	85761	1	1	// TraesCS4B02G187800 // TraesCS3B02G041900 // TraesCS2D02G102100 // TraesCS2A02G050600 // TraesCS6D02G293200 // TraesCS5A02G232600 // TraesCS5D02G172700 // TraesCS4D02G015000 // TraesCS2A02G261500 // TraesCS3B02G553700 // TraesCS2D02G229100 // TraesCS1B02G170200 // TraesCS2B02G612300 // TraesCS4A02G355000 // TraesCS3D02G359900 // TraesCS1D02G129000 // TraesCS1D02G052200 // TraesCS7A02G422500 // …
GO:0048437	P	floral organ development	12	380	4349	85761	0.97	1	// TraesCS2A02G467900 // TraesCS2B02G255900 // TraesCS6D02G293200 // TraesCS5D02G172700 // TraesCS5B02G145900 // TraesCS7A02G422500 // TraesCS6B02G193400 // TraesCS2D02G418600 // TraesCS5A02G007900 // TraesCS6B02G160400 // TraesCS3A02G509600 // TraesCS7D02G023300
GO:0009414	P	response to water deprivation	27	380	5861	85761	0.45	1	// TraesCS5A02G260600 // TraesCS2B02G217400 // TraesCS6B02G160400 // TraesCS7B02G446900 // TraesCS3B02G376700 // TraesCS2B02G335400 // TraesCS4B02G270400 // TraesCS6B02G193400 // TraesCS5B02G145900 // TraesCS7B02G334600 // TraesCS3A02G421700 // TraesCS2D02G102100 // TraesCS7A02G034300 // TraesCS3D02G530800 // TraesCS2B02G609400 // TraesCS7D02G299500 // TraesCS4D02G014100 // TraesCS1A02G359900 // …
GO:0010605	P	negative regulation of macromolecule metabolic process	15	380	3795	85761	0.71	1	// TraesCS1D02G383400 // TraesCS1A02G021400 // TraesCS1B02G035300 // TraesCS3D02G418400 // TraesCS6D02G293200 // TraesCS3B02G038700 // TraesCS1A02G021000 // TraesCS3B02G036900 // TraesCS4D02G189600 // TraesCS7B02G431600 // TraesCS1A02G022000 // TraesCS2B02G486000 // TraesCS3B02G038600 // TraesCS4B02G188200 // TraesCS6A02G062600
GO:0010604	P	positive regulation of macromolecule metabolic process	19	380	2961	85761	0.072	1	// TraesCS7D02G261800 // TraesCS2B02G217400 // TraesCS3A02G151100 // TraesCS1B02G445200 // TraesCS6D02G293200 // TraesCS7A02G260800 // TraesCS6A02G162700 // TraesCS5D02G170600 // TraesCS4A02G035700 // TraesCS7D02G492200 // TraesCS3A02G297500 // TraesCS5D02G111200 // TraesCS6B02G062600 // TraesCS3B02G242600 // TraesCS4D02G014100 // TraesCS4A02G315700 // TraesCS4A02G320000 // TraesCS7A02G422500 // …
GO:0009753	P	response to jasmonic acid	22	380	3926	85761	0.16	1	// TraesCS6D02G293200 // TraesCS3B02G553700 // TraesCS7A02G422500 // TraesCS5B02G089200 // TraesCS6B02G160400 // TraesCS6B02G193400 // TraesCS1B02G170200 // TraesCS6A02G132200 // TraesCS2D02G102100 // TraesCS3D02G530800 // TraesCS7D02G299500 // TraesCS3D02G359900 // TraesCS2B02G555400 // TraesCS5A02G533900 // TraesCS2A02G536200 // TraesCS7A02G545200 // TraesCS3B02G535300 // TraesCS1A02G072000 // …
GO:0010608	P	posttranscriptional regulation of gene expression	10	380	1554	85761	0.16	1	// TraesCS5D02G170600 // TraesCS6B02G062600 // TraesCS6D02G293200 // TraesCS3D02G506600 // TraesCS3B02G139700 // TraesCS2B02G320100 // TraesCS4D02G189600 // TraesCS3D02G418400 // TraesCS3B02G242600 // TraesCS4B02G188200
GO:0070647	P	protein modification by small protein conjugation or removal	12	380	5138	85761	1	1	// TraesCS7B02G437600 // TraesCS5A02G224000 // TraesCS3B02G468000 // TraesCS3D02G506600 // TraesCS2A02G111600 // TraesCS4A02G002200 // TraesCS1B02G165900 // TraesCS4D02G164800 // TraesCS2B02G320100 // TraesCS5D02G091800 // TraesCS5B02G145900 // TraesCS5B02G179700
GO:0070646	P	protein modification by small protein removal	6	380	877	85761	0.2	1	// TraesCS7B02G437600 // TraesCS3D02G506600 // TraesCS2A02G111600 // TraesCS4A02G002200 // TraesCS1B02G165900 // TraesCS4D02G164800
GO:0044419	P	interspecies interaction between organisms	14	380	2047	85761	0.076	1	// TraesCS1D02G129000 // TraesCS5D02G232800 // TraesCS5B02G224000 // TraesCS5A02G225600 // TraesCS4D02G189600 // TraesCS5D02G232900 // TraesCS6D02G001400 // TraesCS7D02G299500 // TraesCS1D02G355100 // TraesCS2B02G217400 // TraesCS2D02G212800 // TraesCS3B02G331400 // TraesCS4B02G188200 // TraesCS5B02G224100
GO:0080167	P	response to karrikin	6	380	2578	85761	0.97	1	// TraesCS1D02G191100 // TraesCS7A02G034300 // TraesCS3D02G440200 // TraesCS2B02G609400 // TraesCS3B02G535300 // TraesCS7D02G023300
GO:0051704	P	multi-organism process	76	380	16180	85761	0.31	1	// TraesCS2D02G540000 // TraesCS7B02G130200 // TraesCS3D02G475200 // TraesCS3A02G392800 // TraesCS5A02G260600 // TraesCS4A02G027800 // TraesCS4A02G043800 // TraesCS2B02G060800 // TraesCS3D02G530800 // TraesCS4A02G035700 // TraesCS3B02G553700 // TraesCS4D02G189600 // TraesCS1D02G355100 // TraesCS7A02G422400 // TraesCS2D02G361100 // TraesCS6B02G249300 // TraesCS4B02G188200 // TraesCS6B02G160400 // …
GO:0019725	P	cellular homeostasis	8	380	2087	85761	0.71	1	// TraesCS2D02G540000 // TraesCS2D02G330200 // TraesCS2D02G540400 // TraesCS1B02G084700 // TraesCS3D02G206400 // TraesCS6D02G001400 // TraesCS4B02G101800 // TraesCS7D02G023300
GO:0060255	P	regulation of macromolecule metabolic process	65	380	15862	85761	0.78	1	// TraesCS4B02G187800 // TraesCS1D02G383400 // TraesCS1A02G076100 // TraesCS6A02G062600 // TraesCS6D02G293200 // TraesCS3B02G038700 // TraesCS5A02G077400 // TraesCS3D02G540600 // TraesCS4A02G035700 // TraesCS3B02G038600 // TraesCS4D02G189600 // TraesCS7B02G431600 // TraesCS2B02G486000 // TraesCS6D02G178300 // TraesCS4B02G188200 // TraesCS7A02G422500 // TraesCS1A02G021400 // TraesCS1B02G445200 // …
GO:0030163	P	protein catabolic process	23	380	4633	85761	0.32	1	// TraesCS5B02G204000 // TraesCS5A02G224000 // TraesCS6B02G302700 // TraesCS1B02G148500 // TraesCS1A02G404500 // TraesCS7B02G437600 // TraesCS7A02G489500 // TraesCS4B02G009200 // TraesCS2D02G023900 // TraesCS6A02G162700 // TraesCS5B02G179700 // TraesCS2A02G234200 // TraesCS4B02G233700 // TraesCS3D02G109500 // TraesCS3B02G384900 // TraesCS3A02G317000 // TraesCS4A02G035700 // TraesCS5D02G172700 // …
GO:0072329	P	monocarboxylic acid catabolic process	10	380	1282	85761	0.063	1	// TraesCS7B02G437600 // TraesCS2B02G264200 // TraesCS2D02G029800 // TraesCS7A02G422500 // TraesCS5A02G208900 // TraesCS3B02G535300 // TraesCS5D02G091800 // TraesCS2B02G049200 // TraesCS3A02G234800 // TraesCS2B02G040600
GO:0010876	P	lipid localization	5	380	1122	85761	0.56	1	// TraesCS3D02G415400 // TraesCS2B02G264200 // TraesCS5B02G145900 // TraesCS3B02G376700 // TraesCS7D02G292900
GO:0042545	P	cell wall modification	8	380	2969	85761	0.95	1	// TraesCS6D02G293200 // TraesCS2D02G102100 // TraesCS5B02G494400 // TraesCS2A02G261500 // TraesCS1A02G072000 // TraesCS4A02G355000 // TraesCS3B02G041900 // TraesCS7D02G023300
GO:0048871	P	multicellular organismal homeostasis	9	380	3030	85761	0.92	1	// TraesCS4B02G188200 // TraesCS3B02G041900 // TraesCS1A02G107800 // TraesCS6B02G113200 // TraesCS7B02G083300 // TraesCS4D02G189600 // TraesCS4B02G023200 // TraesCS6A02G063900 // TraesCS7B02G185600
GO:0009908	P	flower development	22	380	6564	85761	0.93	1	// TraesCS2B02G255900 // TraesCS6D02G293200 // TraesCS5A02G260600 // TraesCS7B02G137600 // TraesCS5A02G391700 // TraesCS4B02G188200 // TraesCS6B02G160400 // TraesCS3A02G509600 // TraesCS2A02G467900 // TraesCS7A02G422500 // TraesCS6B02G193400 // TraesCS5B02G145900 // TraesCS3D02G506600 // TraesCS4D02G152400 // TraesCS5D02G172700 // TraesCS1B02G041500 // TraesCS4D02G189600 // TraesCS4B02G023200 // …
GO:0009856	P	pollination	10	380	3539	85761	0.95	1	// TraesCS2B02G060800 // TraesCS5B02G018700 // TraesCS2D02G102100 // TraesCS2A02G261500 // TraesCS4A02G035700 // TraesCS2D02G229100 // TraesCS4A02G355000 // TraesCS2B02G049200 // TraesCS4A02G320000 // TraesCS7A02G422500
GO:0048878	P	chemical homeostasis	8	380	3344	85761	0.98	1	// TraesCS2D02G540000 // TraesCS2D02G330200 // TraesCS2D02G540400 // TraesCS3D02G206400 // TraesCS6B02G302700 // TraesCS6D02G001400 // TraesCS7D02G023300 // TraesCS5B02G018700
GO:0048507	P	meristem development	15	380	3564	85761	0.62	1	// TraesCS2A02G467900 // TraesCS6D02G293200 // TraesCS6B02G331300 // TraesCS2D02G043400 // TraesCS5A02G391700 // TraesCS7B02G137600 // TraesCS3D02G247300 // TraesCS3A02G110100 // TraesCS4D02G189600 // TraesCS1D02G129000 // TraesCS7B02G446900 // TraesCS6B02G249300 // TraesCS4B02G188200 // TraesCS3A02G509600 // TraesCS7D02G023300
GO:0018205	P	peptidyl-lysine modification	8	380	1539	85761	0.37	1	// TraesCS2D02G043400 // TraesCS3D02G506600 // TraesCS2A02G111600 // TraesCS4D02G164800 // TraesCS4D02G189600 // TraesCS5D02G091800 // TraesCS4B02G188200 // TraesCS4D02G152400
GO:0010374	P	stomatal complex development	6	380	1347	85761	0.55	1	// TraesCS3D02G223300 // TraesCS3B02G259300 // TraesCS3D02G359900 // TraesCS3A02G148800 // TraesCS6B02G249300 // TraesCS7A02G422500
GO:0009873	P	ethylene-activated signaling pathway	8	380	1093	85761	0.12	1	// TraesCS5A02G232600 // TraesCS5D02G172700 // TraesCS2D02G102100 // TraesCS3B02G553700 // TraesCS4A02G355000 // TraesCS1D02G052200 // TraesCS7A02G422500 // TraesCS7D02G023300
GO:0019439	P	aromatic compound catabolic process	7	380	2148	85761	0.84	1	// TraesCS6D02G222900 // TraesCS4B02G078200 // TraesCS3A02G513700 // TraesCS6B02G062600 // TraesCS5B02G469500 // TraesCS3B02G041900 // TraesCS7D02G023300
GO:0019438	P	aromatic compound biosynthetic process	80	380	17826	85761	0.47	1	// TraesCS5B02G418600 // TraesCS1D02G383400 // TraesCS1A02G076100 // TraesCS6A02G062600 // TraesCS5B02G018700 // TraesCS6D02G293200 // TraesCS7A02G260800 // TraesCS5A02G077400 // TraesCS2B02G013600 // TraesCS6B02G113200 // TraesCS6B02G302700 // TraesCS3B02G048900 // TraesCS4D02G189600 // TraesCS7B02G431600 // TraesCS1A02G444300 // TraesCS2B02G486000 // TraesCS7B02G456200 // TraesCS6B02G249300 // …
GO:0048509	P	regulation of meristem development	10	380	2306	85761	0.57	1	// TraesCS2A02G467900 // TraesCS6B02G331300 // TraesCS6D02G293200 // TraesCS2D02G043400 // TraesCS3A02G110100 // TraesCS7B02G446900 // TraesCS6B02G249300 // TraesCS3D02G247300 // TraesCS3A02G509600 // TraesCS7D02G023300
GO:0015706	P	nitrate transport	6	380	1982	85761	0.87	1	// TraesCS5B02G448900 // TraesCS6B02G128000 // TraesCS3A02G392800 // TraesCS3D02G206400 // TraesCS7B02G175800 // TraesCS7D02G023300
GO:0006612	P	protein targeting to membrane	6	380	1698	85761	0.76	1	// TraesCS6D02G293200 // TraesCS3B02G553700 // TraesCS3D02G359900 // TraesCS3B02G041900 // TraesCS7A02G422500 // TraesCS7D02G023300
GO:0031667	P	response to nutrient levels	9	380	2546	85761	0.8	1	// TraesCS5B02G154400 // TraesCS5B02G448900 // TraesCS6B02G128000 // TraesCS1B02G143800 // TraesCS3D02G206400 // TraesCS1B02G170200 // TraesCS3D02G530800 // TraesCS4A02G320000 // TraesCS6B02G261000
GO:0048589	P	developmental growth	22	380	6124	85761	0.87	1	// TraesCS5B02G018700 // TraesCS4A02G035700 // TraesCS6B02G249300 // TraesCS3A02G509600 // TraesCS5A02G124300 // TraesCS2A02G467900 // TraesCS5B02G494400 // TraesCS6D02G001400 // TraesCS7B02G446900 // TraesCS3A02G110100 // TraesCS2B02G060800 // TraesCS2D02G102100 // TraesCS2D02G229100 // TraesCS2A02G050600 // TraesCS2B02G049200 // TraesCS6B02G331300 // TraesCS5D02G172700 // TraesCS2A02G261500 // …
GO:0016049	P	cell growth	24	380	5205	85761	0.45	1	// TraesCS5B02G018700 // TraesCS4A02G035700 // TraesCS6B02G249300 // TraesCS7A02G422500 // TraesCS5A02G124300 // TraesCS7A02G489500 // TraesCS2A02G212100 // TraesCS5B02G494400 // TraesCS6D02G001400 // TraesCS2A02G234200 // TraesCS2B02G060800 // TraesCS2D02G102100 // TraesCS5D02G149000 // TraesCS1A02G173200 // TraesCS2D02G229100 // TraesCS2A02G050600 // TraesCS1D02G129000 // TraesCS2B02G049200 // …
GO:0016042	P	lipid catabolic process	10	380	1712	85761	0.23	1	// TraesCS4A02G445000 // TraesCS7B02G437600 // TraesCS2B02G264200 // TraesCS7A02G422500 // TraesCS5A02G208900 // TraesCS3B02G535300 // TraesCS5D02G091800 // TraesCS2B02G049200 // TraesCS3D02G206400 // TraesCS3A02G234800
GO:0065002	P	intracellular protein transmembrane transport	5	380	580	85761	0.12	1	// TraesCS5A02G208900 // TraesCS2B02G264200 // TraesCS7A02G422500 // TraesCS1D02G175000 // TraesCS7A02G262900
GO:0065007	P	biological regulation	169	380	35465	85761	0.12	1	// TraesCS3B02G038700 // TraesCS5D02G170600 // TraesCS5A02G232600 // TraesCS4B02G300100 // TraesCS5A02G077400 // TraesCS3D02G540600 // TraesCS2B02G013600 // TraesCS1D02G332900 // TraesCS4B02G188200 // TraesCS7A02G422500 // TraesCS7A02G271400 // TraesCS2A02G467900 // TraesCS3B02G139700 // TraesCS2A02G586500 // TraesCS5D02G232900 // TraesCS3A02G513700 // TraesCS6D02G001400 // TraesCS5D02G292800 // …
GO:0098662	P	inorganic cation transmembrane transport	11	380	1791	85761	0.18	1	// TraesCS1B02G143800 // TraesCS6B02G128000 // TraesCS7A02G489500 // TraesCS2A02G212100 // TraesCS2D02G430700 // TraesCS2B02G013600 // TraesCS3D02G206400 // TraesCS6B02G302700 // TraesCS1B02G148500 // TraesCS2D02G229100 // TraesCS3D02G306900
GO:0098660	P	inorganic ion transmembrane transport	11	380	1965	85761	0.26	1	// TraesCS1B02G143800 // TraesCS6B02G128000 // TraesCS7A02G489500 // TraesCS2A02G212100 // TraesCS2D02G430700 // TraesCS2B02G013600 // TraesCS3D02G206400 // TraesCS6B02G302700 // TraesCS1B02G148500 // TraesCS2D02G229100 // TraesCS3D02G306900
GO:0065009	P	regulation of molecular function	20	380	3392	85761	0.12	1	// TraesCS4B02G187800 // TraesCS3B02G038700 // TraesCS1A02G076100 // TraesCS1A02G021400 // TraesCS1B02G035300 // TraesCS1A02G021000 // TraesCS5D02G172700 // TraesCS3B02G036900 // TraesCS2D02G212800 // TraesCS3B02G038600 // TraesCS2D02G229100 // TraesCS7D02G283900 // TraesCS1A02G022000 // TraesCS3A02G148800 // TraesCS6A02G116500 // TraesCS6D02G178300 // TraesCS3D02G359900 // TraesCS4A02G320000 // …
GO:0065008	P	regulation of biological quality	43	380	11825	85761	0.93	1	// TraesCS2D02G540000 // TraesCS1D02G355100 // TraesCS5B02G018700 // TraesCS5A02G260600 // TraesCS2B02G013600 // TraesCS6B02G302700 // TraesCS4D02G189600 // TraesCS6A02G063900 // TraesCS7B02G456200 // TraesCS4B02G188200 // TraesCS7A02G422500 // TraesCS7A02G271400 // TraesCS2D02G231700 // TraesCS2D02G330200 // TraesCS2A02G467900 // TraesCS1A02G107800 // TraesCS5B02G477800 // TraesCS6B02G113200 // …
GO:0052386	P	cell wall thickening	6	380	1756	85761	0.79	1	// TraesCS6D02G293200 // TraesCS2D02G102100 // TraesCS1A02G072000 // TraesCS4A02G355000 // TraesCS3B02G041900 // TraesCS7D02G023300
GO:0009718	P	anthocyanin-containing compound biosynthetic process	5	380	784	85761	0.27	1	// TraesCS6B02G249300 // TraesCS2B02G613300 // TraesCS1B02G170200 // TraesCS1A02G076100 // TraesCS2B02G613100
GO:0009152	P	purine ribonucleotide biosynthetic process	9	380	1233	85761	0.1	1	// TraesCS5B02G418600 // TraesCS3D02G306900 // TraesCS7A02G489500 // TraesCS2A02G212100 // TraesCS2B02G013600 // TraesCS6B02G302700 // TraesCS1B02G148500 // TraesCS1A02G444300 // TraesCS1A02G120900
GO:0036211	P	protein modification process	55	380	16206	85761	0.99	1	// TraesCS4B02G187800 // TraesCS5D02G170600 // TraesCS6D02G293200 // TraesCS4B02G300100 // TraesCS4D02G318900 // TraesCS1D02G000800 // TraesCS7B02G137600 // TraesCS1D02G332900 // TraesCS3B02G553700 // TraesCS4D02G189600 // TraesCS6D02G178300 // TraesCS6B02G249300 // TraesCS4B02G188200 // TraesCS7A02G422500 // TraesCS7B02G446900 // TraesCS1B02G165900 // TraesCS5A02G224000 // TraesCS6D02G001400 // …
GO:0010015	P	root morphogenesis	12	380	3786	85761	0.91	1	// TraesCS5A02G124300 // TraesCS5A02G007900 // TraesCS2A02G467900 // TraesCS5B02G018700 // TraesCS2D02G102100 // TraesCS1B02G148500 // TraesCS6B02G193400 // TraesCS4A02G355000 // TraesCS6A02G132200 // TraesCS1D02G129000 // TraesCS5B02G179700 // TraesCS6B02G160400
GO:0032502	P	developmental process	115	380	23141	85761	0.085	1	// TraesCS2B02G255900 // TraesCS7A02G042500 // TraesCS7B02G137600 // TraesCS4B02G188200 // TraesCS7A02G422500 // TraesCS5A02G124300 // TraesCS2A02G467900 // TraesCS3B02G139700 // TraesCS2A02G111600 // TraesCS3A02G513700 // TraesCS6D02G001400 // TraesCS3B02G011900 // TraesCS1B02G418800 // TraesCS3A02G110100 // TraesCS2B02G060800 // TraesCS2D02G102100 // TraesCS5D02G149000 // TraesCS3B02G006500 // …
GO:0009804	P	coumarin metabolic process	5	380	793	85761	0.28	1	// TraesCS6B02G276800 // TraesCS5D02G488800 // TraesCS5D02G488900 // TraesCS5B02G018700 // TraesCS7D02G023300
GO:0048653	P	anther development	6	380	1905	85761	0.85	1	// TraesCS6B02G160400 // TraesCS6B02G193400 // TraesCS2D02G418600 // TraesCS5B02G145900 // TraesCS5A02G007900 // TraesCS3A02G509600
GO:0046217	P	indole phytoalexin metabolic process	5	380	665	85761	0.18	1	// TraesCS4D02G014100 // TraesCS2B02G217400 // TraesCS1A02G072000 // TraesCS7A02G422500 // TraesCS7D02G023300
GO:0006869	P	lipid transport	5	380	750	85761	0.24	1	// TraesCS3D02G415400 // TraesCS2B02G264200 // TraesCS5B02G145900 // TraesCS3B02G376700 // TraesCS7D02G292900
GO:0016311	P	dephosphorylation	11	380	1479	85761	0.069	1	// TraesCS4B02G187800 // TraesCS1B02G445200 // TraesCS6D02G293200 // TraesCS1D02G112300 // TraesCS5D02G172700 // TraesCS5D02G110900 // TraesCS5A02G098700 // TraesCS3D02G359900 // TraesCS6D02G178300 // TraesCS7A02G422500 // TraesCS1D02G422700
GO:0016310	P	phosphorylation	45	380	10031	85761	0.49	1	// TraesCS1A02G076100 // TraesCS7B02G130200 // TraesCS5B02G018700 // TraesCS6D02G293200 // TraesCS6B02G260100 // TraesCS4B02G300100 // TraesCS7B02G137600 // TraesCS1D02G332900 // TraesCS3B02G553700 // TraesCS1A02G444300 // TraesCS1A02G404500 // TraesCS6B02G249300 // TraesCS3A02G234800 // TraesCS7B02G446900 // TraesCS7B02G437600 // TraesCS1D02G112300 // TraesCS4D02G318900 // TraesCS6B02G113200 // …
GO:0050801	P	ion homeostasis	6	380	2568	85761	0.97	1	// TraesCS2D02G540000 // TraesCS2D02G330200 // TraesCS2D02G540400 // TraesCS3D02G206400 // TraesCS6B02G302700 // TraesCS7D02G023300
GO:0009791	P	post-embryonic development	59	380	14295	85761	0.74	1	// TraesCS1A02G120900 // TraesCS1D02G383400 // TraesCS7D02G449700 // TraesCS2B02G255900 // TraesCS6D02G293200 // TraesCS7A02G042500 // TraesCS5A02G260600 // TraesCS7B02G137600 // TraesCS4D02G189600 // TraesCS6D02G001400 // TraesCS4D02G329500 // TraesCS6B02G249300 // TraesCS4B02G188200 // TraesCS6B02G160400 // TraesCS3A02G509600 // TraesCS1B02G165900 // TraesCS2A02G467900 // TraesCS5A02G224000 // …
GO:0009790	P	embryo development	17	380	4280	85761	0.71	1	// TraesCS1D02G383400 // TraesCS7D02G449700 // TraesCS5A02G503900 // TraesCS2D02G205900 // TraesCS7A02G042500 // TraesCS2B02G049200 // TraesCS3B02G139700 // TraesCS4A02G002200 // TraesCS1A02G107800 // TraesCS2B02G486000 // TraesCS5D02G111200 // TraesCS2A02G050600 // TraesCS4D02G329500 // TraesCS4B02G101800 // TraesCS5A02G503800 // TraesCS3A02G234800 // TraesCS5A02G224000
GO:0045229	P	external encapsulating structure organization	16	380	5144	85761	0.95	1	// TraesCS2D02G102100 // TraesCS3D02G475200 // TraesCS6D02G293200 // TraesCS3B02G376700 // TraesCS2A02G574400 // TraesCS3B02G525000 // TraesCS5B02G494400 // TraesCS2A02G261500 // TraesCS2B02G613400 // TraesCS1A02G072000 // TraesCS4A02G355000 // TraesCS6B02G249300 // TraesCS3B02G041900 // TraesCS5B02G145900 // TraesCS3A02G509600 // TraesCS7D02G023300
GO:0034645	P	cellular macromolecule biosynthetic process	92	380	20349	85761	0.43	1	// TraesCS2B02G255900 // TraesCS5A02G077400 // TraesCS7B02G137600 // TraesCS4B02G188200 // TraesCS7A02G422500 // TraesCS3B02G139700 // TraesCS5D02G232900 // TraesCS3A02G513700 // TraesCS3B02G011900 // TraesCS5D02G292800 // TraesCS1D02G422700 // TraesCS4A02G315700 // TraesCS4B02G165000 // TraesCS2D02G566500 // TraesCS2D02G102100 // TraesCS4B02G233700 // TraesCS3B02G006500 // TraesCS3A02G151100 // …
GO:0023051	P	regulation of signaling	7	380	3057	85761	0.98	1	// TraesCS5D02G172700 // TraesCS2A02G261500 // TraesCS3A02G297500 // TraesCS2D02G229100 // TraesCS6B02G249300 // TraesCS2D02G212800 // TraesCS7A02G422500
GO:0010647	P	positive regulation of cell communication	6	380	948	85761	0.25	1	// TraesCS5D02G172700 // TraesCS2A02G261500 // TraesCS3A02G297500 // TraesCS2D02G229100 // TraesCS6B02G249300 // TraesCS7A02G422500
GO:0010646	P	regulation of cell communication	7	380	3071	85761	0.98	1	// TraesCS5D02G172700 // TraesCS2A02G261500 // TraesCS3A02G297500 // TraesCS2D02G229100 // TraesCS6B02G249300 // TraesCS2D02G212800 // TraesCS7A02G422500
GO:0043086	P	negative regulation of catalytic activity	8	380	1206	85761	0.17	1	// TraesCS4B02G187800 // TraesCS3B02G038700 // TraesCS1A02G021400 // TraesCS1B02G035300 // TraesCS1A02G021000 // TraesCS3B02G036900 // TraesCS1A02G022000 // TraesCS3B02G038600
GO:0043085	P	positive regulation of catalytic activity	7	380	920	85761	0.12	1	// TraesCS2D02G212800 // TraesCS7D02G283900 // TraesCS3A02G148800 // TraesCS3D02G359900 // TraesCS4A02G320000 // TraesCS7A02G422500 // TraesCS2D02G231700
GO:0006220	P	pyrimidine nucleotide metabolic process	5	380	557	85761	0.1	1	// TraesCS2D02G315400 // TraesCS6B02G249300 // TraesCS5D02G292800 // TraesCS1A02G444300 // TraesCS5B02G154400
GO:0006221	P	pyrimidine nucleotide biosynthetic process	5	380	548	85761	0.1	1	// TraesCS2D02G315400 // TraesCS6B02G249300 // TraesCS5D02G292800 // TraesCS1A02G444300 // TraesCS5B02G154400
GO:0010167	P	response to nitrate	5	380	1360	85761	0.72	1	// TraesCS7B02G175800 // TraesCS3D02G206400 // TraesCS6B02G128000 // TraesCS5B02G448900 // TraesCS7D02G023300
GO:0009555	P	pollen development	14	380	4408	85761	0.93	1	// TraesCS5A02G007900 // TraesCS2B02G060800 // TraesCS5B02G145900 // TraesCS1D02G398700 // TraesCS6D02G293200 // TraesCS7A02G489500 // TraesCS4A02G174100 // TraesCS7A02G422500 // TraesCS6B02G193400 // TraesCS4D02G141500 // TraesCS2D02G418600 // TraesCS1B02G418800 // TraesCS6B02G160400 // TraesCS7D02G023300
GO:0006342	P	chromatin silencing	6	380	1075	85761	0.34	1	// TraesCS1D02G383400 // TraesCS6A02G062600 // TraesCS2B02G486000 // TraesCS4D02G189600 // TraesCS7B02G431600 // TraesCS4B02G188200
GO:0008380	P	RNA splicing	10	380	1453	85761	0.12	1	// TraesCS5B02G418600 // TraesCS1D02G383400 // TraesCS1B02G165900 // TraesCS2A02G111600 // TraesCS3A02G513700 // TraesCS4D02G318900 // TraesCS6B02G062600 // TraesCS2D02G388400 // TraesCS6A02G198100 // TraesCS3B02G041900
GO:0009746	P	response to hexose	6	380	1639	85761	0.73	1	// TraesCS1A02G076100 // TraesCS2D02G102100 // TraesCS1A02G403300 // TraesCS3D02G206400 // TraesCS2D02G418600 // TraesCS2A02G586500
GO:0017038	P	protein import	8	380	1170	85761	0.15	1	// TraesCS1D02G175000 // TraesCS6D02G293200 // TraesCS2B02G264200 // TraesCS4A02G002200 // TraesCS5A02G208900 // TraesCS7A02G262900 // TraesCS4D02G152400 // TraesCS7A02G422500
GO:0019757	P	glycosinolate metabolic process	11	380	1719	85761	0.15	1	// TraesCS6D02G392300 // TraesCS5B02G018700 // TraesCS3D02G206400 // TraesCS6B02G265600 // TraesCS7D02G283900 // TraesCS1A02G072000 // TraesCS3D02G359900 // TraesCS7D02G023300 // TraesCS2A02G536200 // TraesCS6D02G222900 // TraesCS6B02G261000
GO:0048583	P	regulation of response to stimulus	29	380	7103	85761	0.7	1	// TraesCS6D02G293200 // TraesCS3B02G553700 // TraesCS6B02G249300 // TraesCS5D02G232900 // TraesCS6B02G160400 // TraesCS5D02G232800 // TraesCS1D02G233800 // TraesCS2D02G212800 // TraesCS6B02G193400 // TraesCS6A02G132200 // TraesCS5B02G224000 // TraesCS3B02G420000 // TraesCS7A02G034300 // TraesCS2B02G609400 // TraesCS3A02G297500 // TraesCS2D02G229100 // TraesCS3D02G359900 // TraesCS1D02G129000 // …
GO:0044106	P	cellular amine metabolic process	8	380	1384	85761	0.27	1	// TraesCS2B02G060800 // TraesCS6D02G222900 // TraesCS1A02G076100 // TraesCS6B02G276800 // TraesCS5D02G488900 // TraesCS3B02G041900 // TraesCS5D02G488800 // TraesCS7D02G023300
GO:0001101	P	response to acid chemical	66	380	13354	85761	0.18	1	// TraesCS4B02G187800 // TraesCS6D02G293200 // TraesCS5A02G232600 // TraesCS5A02G260600 // TraesCS4A02G027800 // TraesCS4A02G043800 // TraesCS2D02G029800 // TraesCS1D02G000800 // TraesCS3B02G553700 // TraesCS4D02G189600 // TraesCS4B02G188200 // TraesCS6B02G160400 // TraesCS2A02G536200 // TraesCS3A02G151100 // TraesCS5B02G089200 // TraesCS2B02G335400 // TraesCS5B02G494400 // TraesCS4B02G270400 // …
GO:0030003	P	cellular cation homeostasis	5	380	1189	85761	0.61	1	// TraesCS2D02G540000 // TraesCS2D02G330200 // TraesCS3D02G206400 // TraesCS2D02G540400 // TraesCS7D02G023300
GO:0055080	P	cation homeostasis	6	380	2355	85761	0.95	1	// TraesCS2D02G540000 // TraesCS2D02G330200 // TraesCS2D02G540400 // TraesCS3D02G206400 // TraesCS6B02G302700 // TraesCS7D02G023300
GO:0055082	P	cellular chemical homeostasis	6	380	1568	85761	0.69	1	// TraesCS2D02G540000 // TraesCS2D02G330200 // TraesCS2D02G540400 // TraesCS3D02G206400 // TraesCS6D02G001400 // TraesCS7D02G023300
GO:0055085	P	transmembrane transport	21	380	5750	85761	0.85	1	// TraesCS6B02G302700 // TraesCS6D02G392300 // TraesCS6B02G128000 // TraesCS3A02G392800 // TraesCS5A02G208900 // TraesCS2A02G212100 // TraesCS2B02G264200 // TraesCS3B02G017100 // TraesCS2B02G013600 // TraesCS7A02G262900 // TraesCS2D02G430700 // TraesCS1B02G148500 // TraesCS7A02G489500 // TraesCS2D02G229100 // TraesCS1D02G175000 // TraesCS3D02G306900 // TraesCS5D02G172800 // TraesCS3D02G206400 // …
GO:0008202	P	steroid metabolic process	7	380	1628	85761	0.58	1	// TraesCS2D02G102100 // TraesCS7B02G482000 // TraesCS5D02G488900 // TraesCS2B02G049200 // TraesCS5D02G488800 // TraesCS2A02G536200 // TraesCS2D02G231700
GO:0007568	P	aging	10	380	1832	85761	0.3	1	// TraesCS5B02G018700 // TraesCS4A02G043800 // TraesCS4D02G189600 // TraesCS1B02G170200 // TraesCS2D02G418600 // TraesCS4B02G188200 // TraesCS6B02G389200 // TraesCS7A02G422500 // TraesCS7A02G545200 // TraesCS4D02G264500
GO:0043170	P	macromolecule metabolic process	170	380	38931	85761	0.62	1	// TraesCS5B02G418600 // TraesCS3B02G038700 // TraesCS5B02G204000 // TraesCS7D02G538400 // TraesCS4B02G300100 // TraesCS5A02G077400 // TraesCS3D02G540600 // TraesCS7B02G137600 // TraesCS1D02G332900 // TraesCS4B02G188200 // TraesCS7A02G422500 // TraesCS2B02G255900 // TraesCS3B02G139700 // TraesCS2D02G023900 // TraesCS2A02G111600 // TraesCS5D02G232900 // TraesCS3A02G513700 // TraesCS6D02G001400 // …
GO:0000226	P	microtubule cytoskeleton organization	7	380	1671	85761	0.61	1	// TraesCS1D02G353100 // TraesCS5B02G494400 // TraesCS4B02G056700 // TraesCS3D02G247300 // TraesCS7A02G286800 // TraesCS7A02G422500 // TraesCS2D02G231700
GO:0048443	P	stamen development	7	380	2278	85761	0.88	1	// TraesCS5B02G145900 // TraesCS5D02G172700 // TraesCS6B02G193400 // TraesCS2D02G418600 // TraesCS5A02G007900 // TraesCS6B02G160400 // TraesCS3A02G509600
GO:0009991	P	response to extracellular stimulus	10	380	3585	85761	0.96	1	// TraesCS5B02G154400 // TraesCS5B02G448900 // TraesCS6B02G128000 // TraesCS1B02G143800 // TraesCS3D02G206400 // TraesCS2B02G609400 // TraesCS1B02G170200 // TraesCS3D02G530800 // TraesCS4A02G320000 // TraesCS6B02G261000
GO:0019758	P	glycosinolate biosynthetic process	10	380	1528	85761	0.15	1	// TraesCS6D02G392300 // TraesCS5B02G018700 // TraesCS3D02G206400 // TraesCS7D02G283900 // TraesCS1A02G072000 // TraesCS3D02G359900 // TraesCS7D02G023300 // TraesCS2A02G536200 // TraesCS6D02G222900 // TraesCS6B02G265600
GO:0010498	P	proteasomal protein catabolic process	8	380	2007	85761	0.67	1	// TraesCS5B02G204000 // TraesCS7A02G489500 // TraesCS6A02G162700 // TraesCS4B02G233700 // TraesCS3B02G535300 // TraesCS6A02G116500 // TraesCS7A02G110200 // TraesCS7B02G437600
GO:0031327	P	negative regulation of cellular biosynthetic process	8	380	3033	85761	0.96	1	// TraesCS1D02G383400 // TraesCS6D02G293200 // TraesCS6A02G062600 // TraesCS2B02G486000 // TraesCS4D02G189600 // TraesCS7B02G431600 // TraesCS3D02G418400 // TraesCS4B02G188200
GO:0031326	P	regulation of cellular biosynthetic process	54	380	13821	85761	0.86	1	// TraesCS1D02G383400 // TraesCS1A02G076100 // TraesCS5A02G225600 // TraesCS6D02G293200 // TraesCS5A02G077400 // TraesCS3D02G540600 // TraesCS4D02G189600 // TraesCS7B02G431600 // TraesCS2B02G486000 // TraesCS4B02G188200 // TraesCS7A02G422500 // TraesCS2B02G125200 // TraesCS5B02G089200 // TraesCS3B02G139700 // TraesCS6A02G162700 // TraesCS3A02G234800 // TraesCS3A02G513700 // TraesCS7D02G492200 // …
GO:0031324	P	negative regulation of cellular metabolic process	16	380	3735	85761	0.59	1	// TraesCS1D02G383400 // TraesCS1A02G021400 // TraesCS1B02G035300 // TraesCS3D02G418400 // TraesCS6D02G293200 // TraesCS3B02G038700 // TraesCS1A02G021000 // TraesCS3B02G036900 // TraesCS4D02G189600 // TraesCS7B02G431600 // TraesCS1A02G022000 // TraesCS2B02G486000 // TraesCS3B02G038600 // TraesCS4B02G101800 // TraesCS4B02G188200 // TraesCS6A02G062600
GO:0031323	P	regulation of cellular metabolic process	76	380	16433	85761	0.36	1	// TraesCS4B02G187800 // TraesCS1D02G383400 // TraesCS1A02G076100 // TraesCS6A02G062600 // TraesCS5B02G018700 // TraesCS6D02G293200 // TraesCS3B02G038700 // TraesCS4A02G027800 // TraesCS5A02G077400 // TraesCS3D02G540600 // TraesCS3B02G553700 // TraesCS4D02G189600 // TraesCS7B02G431600 // TraesCS2B02G486000 // TraesCS6D02G178300 // TraesCS4B02G188200 // TraesCS7A02G422500 // TraesCS1A02G021400 // …
GO:0090304	P	nucleic acid metabolic process	85	380	19905	85761	0.67	1	// TraesCS5B02G418600 // TraesCS1D02G383400 // TraesCS1A02G076100 // TraesCS6A02G062600 // TraesCS5B02G204000 // TraesCS6D02G293200 // TraesCS5A02G077400 // TraesCS5D02G111200 // TraesCS1B02G342200 // TraesCS6B02G113200 // TraesCS6D02G243700 // TraesCS4D02G189600 // TraesCS7B02G431600 // TraesCS1B02G093900 // TraesCS3B02G007200 // TraesCS2B02G486000 // TraesCS4B02G188200 // TraesCS7A02G422500 // …
GO:0090305	P	nucleic acid phosphodiester bond hydrolysis	7	380	992	85761	0.16	1	// TraesCS1D02G355100 // TraesCS3D02G506600 // TraesCS2A02G151400 // TraesCS4A02G437100 // TraesCS2B02G486000 // TraesCS7B02G431600 // TraesCS1B02G170200
GO:0071496	P	cellular response to external stimulus	9	380	2897	85761	0.9	1	// TraesCS5B02G154400 // TraesCS5B02G448900 // TraesCS6B02G128000 // TraesCS1B02G143800 // TraesCS3D02G206400 // TraesCS2B02G609400 // TraesCS1B02G170200 // TraesCS4A02G320000 // TraesCS6B02G261000
GO:0010043	P	response to zinc ion	8	380	1062	85761	0.1	1	// TraesCS2B02G060800 // TraesCS5B02G018700 // TraesCS7B02G447900 // TraesCS7D02G299500 // TraesCS7D02G283900 // TraesCS2D02G361100 // TraesCS4B02G101800 // TraesCS3B02G535300
GO:0009626	P	plant-type hypersensitive response	6	380	3264	85761	1	1	// TraesCS6D02G293200 // TraesCS3B02G553700 // TraesCS3D02G359900 // TraesCS3B02G041900 // TraesCS7A02G422500 // TraesCS7D02G023300
GO:0071826	P	ribonucleoprotein complex subunit organization	5	380	473	85761	0.062	1	// TraesCS3D02G506600 // TraesCS1D02G383400 // TraesCS6A02G198100 // TraesCS1B02G165900 // TraesCS6B02G062600
GO:0040007	P	growth	42	380	7381	85761	0.058	1	// TraesCS5B02G018700 // TraesCS4A02G174100 // TraesCS4A02G035700 // TraesCS6B02G249300 // TraesCS2D02G212800 // TraesCS6B02G160400 // TraesCS3A02G509600 // TraesCS5A02G124300 // TraesCS2A02G467900 // TraesCS7A02G489500 // TraesCS2A02G212100 // TraesCS5B02G494400 // TraesCS7A02G422500 // TraesCS6D02G001400 // TraesCS6B02G193400 // TraesCS7B02G446900 // TraesCS6A02G132200 // TraesCS3A02G110100 // …
GO:0046283	P	anthocyanin-containing compound metabolic process	6	380	954	85761	0.25	1	// TraesCS1A02G076100 // TraesCS3D02G440200 // TraesCS2B02G613300 // TraesCS1B02G170200 // TraesCS6B02G249300 // TraesCS2B02G613100
GO:0040008	P	regulation of growth	16	380	3670	85761	0.56	1	// TraesCS4A02G174100 // TraesCS2A02G467900 // TraesCS4D02G141500 // TraesCS6B02G331300 // TraesCS2B02G609400 // TraesCS1D02G191100 // TraesCS7A02G034300 // TraesCS1A02G173200 // TraesCS3A02G110100 // TraesCS2D02G229100 // TraesCS3B02G535300 // TraesCS6B02G249300 // TraesCS3D02G247300 // TraesCS7B02G446900 // TraesCS3A02G509600 // TraesCS7D02G023300
GO:0071554	P	cell wall organization or biogenesis	22	380	6366	85761	0.91	1	// TraesCS5B02G448900 // TraesCS1D02G355100 // TraesCS3D02G475200 // TraesCS6D02G293200 // TraesCS6A02G059600 // TraesCS6B02G249300 // TraesCS3A02G509600 // TraesCS3B02G376700 // TraesCS5B02G494400 // TraesCS5A02G208900 // TraesCS5B02G145900 // TraesCS2A02G574400 // TraesCS2D02G102100 // TraesCS3B02G525000 // TraesCS2B02G613400 // TraesCS6B02G331300 // TraesCS2A02G261500 // TraesCS1A02G072000 // …
GO:0071555	P	cell wall organization	16	380	4730	85761	0.89	1	// TraesCS2D02G102100 // TraesCS3D02G475200 // TraesCS6D02G293200 // TraesCS3B02G376700 // TraesCS2A02G574400 // TraesCS3B02G525000 // TraesCS5B02G494400 // TraesCS2A02G261500 // TraesCS2B02G613400 // TraesCS1A02G072000 // TraesCS4A02G355000 // TraesCS6B02G249300 // TraesCS3B02G041900 // TraesCS5B02G145900 // TraesCS3A02G509600 // TraesCS7D02G023300
GO:0010467	P	gene expression	82	380	19933	85761	0.79	1	// TraesCS5B02G418600 // TraesCS1D02G383400 // TraesCS1A02G076100 // TraesCS6A02G062600 // TraesCS2B02G255900 // TraesCS6D02G293200 // TraesCS5A02G077400 // TraesCS3D02G540600 // TraesCS1B02G342200 // TraesCS6B02G113200 // TraesCS6D02G243700 // TraesCS4D02G189600 // TraesCS7B02G431600 // TraesCS4A02G320200 // TraesCS3B02G007200 // TraesCS2B02G486000 // TraesCS4B02G188200 // TraesCS7A02G422500 // …
GO:0071229	P	cellular response to acid chemical	22	380	7142	85761	0.97	1	// TraesCS4B02G187800 // TraesCS6D02G293200 // TraesCS5A02G232600 // TraesCS4A02G043800 // TraesCS3B02G553700 // TraesCS4D02G189600 // TraesCS4B02G188200 // TraesCS7A02G422500 // TraesCS1B02G170200 // TraesCS2D02G102100 // TraesCS2B02G609400 // TraesCS2D02G229100 // TraesCS3D02G359900 // TraesCS5D02G172700 // TraesCS4A02G027800 // TraesCS2A02G261500 // TraesCS4D02G264500 // TraesCS2B02G612300 // …
GO:0019760	P	glucosinolate metabolic process	11	380	1719	85761	0.15	1	// TraesCS6D02G392300 // TraesCS5B02G018700 // TraesCS3D02G206400 // TraesCS6B02G265600 // TraesCS7D02G283900 // TraesCS1A02G072000 // TraesCS3D02G359900 // TraesCS7D02G023300 // TraesCS2A02G536200 // TraesCS6D02G222900 // TraesCS6B02G261000
GO:0010154	P	fruit development	19	380	6845	85761	0.99	1	// TraesCS1D02G383400 // TraesCS7D02G449700 // TraesCS5A02G503900 // TraesCS2D02G205900 // TraesCS7A02G042500 // TraesCS2B02G049200 // TraesCS3B02G139700 // TraesCS2B02G486000 // TraesCS4A02G002200 // TraesCS1A02G107800 // TraesCS5A02G391700 // TraesCS5D02G111200 // TraesCS2A02G050600 // TraesCS4D02G329500 // TraesCS4B02G101800 // TraesCS5A02G503800 // TraesCS3A02G234800 // TraesCS5A02G224000 // …
GO:0048532	P	anatomical structure arrangement	5	380	1851	85761	0.91	1	// TraesCS4D02G189600 // TraesCS4B02G188200 // TraesCS5A02G391700 // TraesCS7B02G446900 // TraesCS1D02G129000
GO:0009909	P	regulation of flower development	5	380	2469	85761	0.99	1	// TraesCS3D02G506600 // TraesCS1B02G041500 // TraesCS4D02G152400 // TraesCS6D02G293200 // TraesCS7B02G137600
GO:0048438	P	floral whorl development	11	380	3617	85761	0.93	1	// TraesCS2A02G467900 // TraesCS2B02G255900 // TraesCS6D02G293200 // TraesCS5D02G172700 // TraesCS5B02G145900 // TraesCS7A02G422500 // TraesCS6B02G193400 // TraesCS2D02G418600 // TraesCS5A02G007900 // TraesCS6B02G160400 // TraesCS3A02G509600
GO:0019941	P	modification-dependent protein catabolic process	16	380	3442	85761	0.46	1	// TraesCS3A02G317000 // TraesCS5B02G204000 // TraesCS5A02G224000 // TraesCS5D02G172700 // TraesCS2A02G234200 // TraesCS4B02G009200 // TraesCS6A02G162700 // TraesCS6B02G302700 // TraesCS1B02G148500 // TraesCS3B02G535300 // TraesCS2B02G612300 // TraesCS6A02G116500 // TraesCS3D02G109500 // TraesCS5B02G179700 // TraesCS7A02G110200 // TraesCS7B02G437600
GO:0044265	P	cellular macromolecule catabolic process	22	380	4825	85761	0.48	1	// TraesCS5B02G204000 // TraesCS5A02G224000 // TraesCS2B02G264200 // TraesCS6B02G302700 // TraesCS1B02G148500 // TraesCS7B02G437600 // TraesCS7A02G489500 // TraesCS4B02G009200 // TraesCS6A02G162700 // TraesCS3A02G513700 // TraesCS5B02G179700 // TraesCS2B02G612300 // TraesCS2A02G234200 // TraesCS4B02G233700 // TraesCS3D02G109500 // TraesCS3A02G317000 // TraesCS5D02G172700 // TraesCS3B02G535300 // …
GO:0007154	P	cell communication	59	380	15984	85761	0.95	1	// TraesCS4B02G187800 // TraesCS5B02G448900 // TraesCS6B02G128000 // TraesCS6D02G293200 // TraesCS5A02G232600 // TraesCS5A02G260600 // TraesCS4D02G015000 // TraesCS1D02G000800 // TraesCS1D02G332900 // TraesCS3B02G553700 // TraesCS4D02G189600 // TraesCS1A02G444300 // TraesCS6D02G178300 // TraesCS6B02G249300 // TraesCS4B02G188200 // TraesCS1D02G052200 // TraesCS7A02G422500 // TraesCS4D02G318900 // …
GO:0051248	P	negative regulation of protein metabolic process	11	380	1520	85761	0.08	1	// TraesCS3B02G038700 // TraesCS1A02G021400 // TraesCS1B02G035300 // TraesCS3D02G418400 // TraesCS6D02G293200 // TraesCS1A02G021000 // TraesCS3B02G036900 // TraesCS4D02G189600 // TraesCS1A02G022000 // TraesCS3B02G038600 // TraesCS4B02G188200
GO:0007017	P	microtubule-based process	8	380	1918	85761	0.62	1	// TraesCS1D02G353100 // TraesCS1B02G122000 // TraesCS5B02G494400 // TraesCS4B02G056700 // TraesCS3D02G247300 // TraesCS7A02G286800 // TraesCS7A02G422500 // TraesCS2D02G231700
GO:0007010	P	cytoskeleton organization	10	380	2581	85761	0.71	1	// TraesCS1D02G353100 // TraesCS7A02G489500 // TraesCS5B02G494400 // TraesCS4B02G233700 // TraesCS4B02G056700 // TraesCS6A02G116500 // TraesCS3D02G247300 // TraesCS7A02G286800 // TraesCS7A02G422500 // TraesCS2D02G231700
GO:0016032	P	viral process	13	380	1901	85761	0.085	1	// TraesCS1D02G129000 // TraesCS5D02G232800 // TraesCS5B02G224000 // TraesCS5A02G225600 // TraesCS2B02G217400 // TraesCS5D02G232900 // TraesCS6D02G001400 // TraesCS4D02G189600 // TraesCS1D02G355100 // TraesCS2D02G212800 // TraesCS3B02G331400 // TraesCS4B02G188200 // TraesCS5B02G224100
GO:0002252	P	immune effector process	13	380	2368	85761	0.26	1	// TraesCS1B02G143800 // TraesCS5D02G232800 // TraesCS1D02G175000 // TraesCS5B02G224000 // TraesCS5A02G225600 // TraesCS2B02G217400 // TraesCS5D02G232900 // TraesCS3B02G553700 // TraesCS4D02G189600 // TraesCS5A02G232600 // TraesCS4B02G188200 // TraesCS7A02G422500 // TraesCS5B02G224100
GO:0098655	P	cation transmembrane transport	11	380	2130	85761	0.35	1	// TraesCS1B02G143800 // TraesCS6B02G128000 // TraesCS7A02G489500 // TraesCS2A02G212100 // TraesCS2D02G430700 // TraesCS2B02G013600 // TraesCS3D02G206400 // TraesCS6B02G302700 // TraesCS1B02G148500 // TraesCS2D02G229100 // TraesCS3D02G306900
GO:0004867	F	serine-type endopeptidase inhibitor activity	11	380	379	85761	1.7e-06	0.0014	// TraesCS3B02G038700 // TraesCS1A02G021400 // TraesCS1B02G035300 // TraesCS1A02G021000 // TraesCS1B02G027800 // TraesCS3B02G036900 // TraesCS1B02G025900 // TraesCS1A02G022000 // TraesCS3B02G038600 // TraesCS1D02G028400 // TraesCS2B02G184300
GO:0016701	F	oxidoreductase activity, acting on single donors with incorporation of molecular oxygen	9	380	306	85761	1.3e-05	0.0031	// TraesCS4A02G027800 // TraesCS2B02G613300 // TraesCS7B02G038300 // TraesCS6B02G193400 // TraesCS6A02G132200 // TraesCS2B02G555400 // TraesCS5A02G007900 // TraesCS6D02G392300 // TraesCS6B02G160400
GO:0061135	F	endopeptidase regulator activity	11	380	492	85761	1.8e-05	0.0031	// TraesCS3B02G038700 // TraesCS1A02G021400 // TraesCS1B02G035300 // TraesCS1A02G021000 // TraesCS1B02G027800 // TraesCS3B02G036900 // TraesCS1B02G025900 // TraesCS1A02G022000 // TraesCS3B02G038600 // TraesCS1D02G028400 // TraesCS2B02G184300
GO:0004866	F	endopeptidase inhibitor activity	11	380	489	85761	1.7e-05	0.0031	// TraesCS3B02G038700 // TraesCS1A02G021400 // TraesCS1B02G035300 // TraesCS1A02G021000 // TraesCS1B02G027800 // TraesCS3B02G036900 // TraesCS1B02G025900 // TraesCS1A02G022000 // TraesCS3B02G038600 // TraesCS1D02G028400 // TraesCS2B02G184300
GO:0016165	F	linoleate 13S-lipoxygenase activity	5	380	62	85761	1.3e-05	0.0031	// TraesCS2B02G555400 // TraesCS5A02G007900 // TraesCS6B02G193400 // TraesCS6B02G160400 // TraesCS6A02G132200
GO:0030414	F	peptidase inhibitor activity	11	380	511	85761	2.5e-05	0.0034	// TraesCS3B02G038700 // TraesCS1A02G021400 // TraesCS1B02G035300 // TraesCS1A02G021000 // TraesCS1B02G027800 // TraesCS3B02G036900 // TraesCS1B02G025900 // TraesCS1A02G022000 // TraesCS3B02G038600 // TraesCS1D02G028400 // TraesCS2B02G184300
GO:0043168	F	anion binding	16	380	1063	85761	3.2e-05	0.0034	// TraesCS7D02G261800 // TraesCS4B02G187800 // TraesCS2B02G053600 // TraesCS3B02G041900 // TraesCS5B02G018700 // TraesCS7A02G260800 // TraesCS4A02G043800 // TraesCS1B02G118400 // TraesCS7B02G137600 // TraesCS2B02G613300 // TraesCS4D02G189600 // TraesCS5A02G128300 // TraesCS4D02G264500 // TraesCS2A02G050600 // TraesCS4B02G188200 // TraesCS3D02G359300
GO:0061134	F	peptidase regulator activity	11	380	517	85761	2.8e-05	0.0034	// TraesCS3B02G038700 // TraesCS1A02G021400 // TraesCS1B02G035300 // TraesCS1A02G021000 // TraesCS1B02G027800 // TraesCS3B02G036900 // TraesCS1B02G025900 // TraesCS1A02G022000 // TraesCS3B02G038600 // TraesCS1D02G028400 // TraesCS2B02G184300
GO:0098772	F	molecular function regulator	22	380	1875	85761	4.8e-05	0.0045	// TraesCS4B02G187800 // TraesCS3B02G038700 // TraesCS1A02G076100 // TraesCS1B02G148500 // TraesCS4D02G189600 // TraesCS6D02G178300 // TraesCS4B02G188200 // TraesCS1B02G027800 // TraesCS1A02G021400 // TraesCS2D02G212800 // TraesCS1D02G028400 // TraesCS4A02G320000 // TraesCS1B02G035300 // TraesCS3B02G036900 // TraesCS2A02G126700 // TraesCS1B02G025900 // TraesCS1A02G022000 // TraesCS3B02G038600 // …
GO:0016702	F	oxidoreductase activity, acting on single donors with incorporation of molecular oxygen, incorporation of two atoms of oxygen	8	380	284	85761	5.4e-05	0.0046	// TraesCS4A02G027800 // TraesCS2B02G613300 // TraesCS6B02G193400 // TraesCS6A02G132200 // TraesCS2B02G555400 // TraesCS5A02G007900 // TraesCS6D02G392300 // TraesCS6B02G160400
GO:0030234	F	enzyme regulator activity	21	380	1772	85761	6.1e-05	0.0048	// TraesCS4B02G187800 // TraesCS3B02G038700 // TraesCS1B02G148500 // TraesCS1D02G028400 // TraesCS1B02G035300 // TraesCS1B02G027800 // TraesCS1A02G021000 // TraesCS5D02G172700 // TraesCS2B02G184300 // TraesCS3B02G036900 // TraesCS1A02G076100 // TraesCS3B02G038600 // TraesCS2A02G126700 // TraesCS4D02G189600 // TraesCS1A02G021400 // TraesCS1A02G022000 // TraesCS6A02G116500 // TraesCS6D02G178300 // …
GO:0030170	F	pyridoxal phosphate binding	10	380	505	85761	0.00012	0.0082	// TraesCS7D02G261800 // TraesCS3B02G041900 // TraesCS5B02G018700 // TraesCS7A02G260800 // TraesCS4A02G043800 // TraesCS1B02G118400 // TraesCS4D02G189600 // TraesCS4D02G264500 // TraesCS4B02G188200 // TraesCS3D02G359300
GO:0008483	F	transaminase activity	7	380	248	85761	0.00015	0.0095	// TraesCS7D02G261800 // TraesCS2A02G467900 // TraesCS7A02G260800 // TraesCS4A02G043800 // TraesCS4D02G189600 // TraesCS4D02G264500 // TraesCS4B02G188200
GO:0016769	F	transferase activity, transferring nitrogenous groups	7	380	248	85761	0.00015	0.0095	// TraesCS7D02G261800 // TraesCS2A02G467900 // TraesCS7A02G260800 // TraesCS4A02G043800 // TraesCS4D02G189600 // TraesCS4D02G264500 // TraesCS4B02G188200
GO:0003755	F	peptidyl-prolyl cis-trans isomerase activity	6	380	182	85761	0.0002	0.012	// TraesCS7A02G410100 // TraesCS1D02G000800 // TraesCS2A02G050600 // TraesCS4D02G153700 // TraesCS3A02G151100 // TraesCS6B02G189300
GO:0016859	F	cis-trans isomerase activity	6	380	203	85761	0.00036	0.019	// TraesCS7A02G410100 // TraesCS1D02G000800 // TraesCS2A02G050600 // TraesCS4D02G153700 // TraesCS3A02G151100 // TraesCS6B02G189300
GO:0043167	F	ion binding	109	380	18287	85761	0.00045	0.023	// TraesCS5B02G418600 // TraesCS2A02G051700 // TraesCS3D02G475200 // TraesCS6B02G424300 // TraesCS5B02G469500 // TraesCS7B02G137600 // TraesCS4B02G188200 // TraesCS5A02G124300 // TraesCS4A02G397800 // TraesCS2D02G065500 // TraesCS1A02G403300 // TraesCS5A02G111500 // TraesCS6D02G001400 // TraesCS5D02G292800 // TraesCS5B02G145900 // TraesCS6D02G222900 // TraesCS2D02G102100 // TraesCS5D02G172800 // …
GO:0048037	F	cofactor binding	24	380	2650	85761	0.00094	0.045	// TraesCS5B02G018700 // TraesCS4A02G043800 // TraesCS4D02G189600 // TraesCS2D02G361100 // TraesCS4B02G188200 // TraesCS2A02G026600 // TraesCS2B02G335400 // TraesCS1B02G118400 // TraesCS4A02G320200 // TraesCS4B02G270400 // TraesCS4B02G300100 // TraesCS2B02G053600 // TraesCS2A02G234200 // TraesCS7D02G299500 // TraesCS7D02G292900 // TraesCS3B02G048900 // TraesCS7D02G261800 // TraesCS7A02G260800 // …
GO:0043169	F	cation binding	102	380	17543	85761	0.0017	0.077	// TraesCS5B02G418600 // TraesCS2A02G051700 // TraesCS3D02G475200 // TraesCS6B02G424300 // TraesCS5B02G469500 // TraesCS7B02G137600 // TraesCS4B02G188200 // TraesCS5A02G124300 // TraesCS4A02G397800 // TraesCS2D02G065500 // TraesCS1A02G403300 // TraesCS5A02G111500 // TraesCS6D02G001400 // TraesCS5D02G292800 // TraesCS5B02G145900 // TraesCS6D02G222900 // TraesCS2D02G102100 // TraesCS5D02G172800 // …
GO:0016765	F	transferase activity, transferring alkyl or aryl (other than methyl) groups	9	380	605	85761	0.0018	0.078	// TraesCS2B02G060800 // TraesCS7D02G449700 // TraesCS2B02G609400 // TraesCS1D02G191100 // TraesCS7A02G034300 // TraesCS7B02G482000 // TraesCS1B02G194400 // TraesCS3B02G535300 // TraesCS6B02G276800
GO:0051213	F	dioxygenase activity	10	380	748	85761	0.0022	0.091	// TraesCS2A02G051700 // TraesCS4A02G027800 // TraesCS2B02G613300 // TraesCS6B02G193400 // TraesCS7D02G536900 // TraesCS6A02G132200 // TraesCS2B02G555400 // TraesCS5A02G007900 // TraesCS6D02G392300 // TraesCS6B02G160400
GO:0016853	F	isomerase activity	13	380	1179	85761	0.0028	0.11	// TraesCS7D02G261800 // TraesCS3A02G151100 // TraesCS5A02G098700 // TraesCS5D02G110900 // TraesCS1D02G000800 // TraesCS7A02G260800 // TraesCS5D02G292800 // TraesCS2A02G050600 // TraesCS4D02G153700 // TraesCS7A02G410100 // TraesCS4B02G101800 // TraesCS6B02G189300 // TraesCS4D02G152400
GO:0004857	F	enzyme inhibitor activity	12	380	1044	85761	0.0029	0.11	// TraesCS4B02G187800 // TraesCS3B02G038700 // TraesCS1A02G021400 // TraesCS1B02G035300 // TraesCS1A02G021000 // TraesCS1B02G027800 // TraesCS3B02G036900 // TraesCS1B02G025900 // TraesCS1A02G022000 // TraesCS3B02G038600 // TraesCS1D02G028400 // TraesCS2B02G184300
GO:0046872	F	metal ion binding	97	380	17104	85761	0.0049	0.17	// TraesCS5B02G418600 // TraesCS2A02G051700 // TraesCS6B02G424300 // TraesCS7B02G137600 // TraesCS4B02G188200 // TraesCS5A02G124300 // TraesCS4A02G397800 // TraesCS2D02G065500 // TraesCS1A02G403300 // TraesCS5A02G111500 // TraesCS6D02G001400 // TraesCS5D02G292800 // TraesCS5B02G145900 // TraesCS6D02G222900 // TraesCS2D02G102100 // TraesCS5D02G172800 // TraesCS4D02G141500 // TraesCS7A02G260800 // …
GO:0016836	F	hydro-lyase activity	6	380	360	85761	0.006	0.21	// TraesCS3D02G223300 // TraesCS5A02G098700 // TraesCS5D02G110900 // TraesCS3B02G259300 // TraesCS3B02G041900 // TraesCS6B02G261000
GO:0003924	F	GTPase activity	8	380	614	85761	0.0069	0.22	// TraesCS1D02G353100 // TraesCS1B02G122000 // TraesCS2B02G617000 // TraesCS3A02G421700 // TraesCS4B02G056700 // TraesCS6B02G224800 // TraesCS4B02G196800 // TraesCS3A02G056900
GO:0005525	F	GTP binding	11	380	1023	85761	0.0068	0.22	// TraesCS1D02G353100 // TraesCS1B02G122000 // TraesCS2B02G617000 // TraesCS3B02G368600 // TraesCS5D02G292800 // TraesCS3A02G421700 // TraesCS4B02G056700 // TraesCS1A02G072000 // TraesCS6B02G224800 // TraesCS4B02G196800 // TraesCS3A02G056900
GO:0032561	F	guanyl ribonucleotide binding	11	380	1068	85761	0.0092	0.28	// TraesCS1D02G353100 // TraesCS1B02G122000 // TraesCS2B02G617000 // TraesCS3B02G368600 // TraesCS5D02G292800 // TraesCS3A02G421700 // TraesCS4B02G056700 // TraesCS1A02G072000 // TraesCS6B02G224800 // TraesCS4B02G196800 // TraesCS3A02G056900
GO:0019001	F	guanyl nucleotide binding	11	380	1095	85761	0.011	0.32	// TraesCS1D02G353100 // TraesCS1B02G122000 // TraesCS2B02G617000 // TraesCS3B02G368600 // TraesCS5D02G292800 // TraesCS3A02G421700 // TraesCS4B02G056700 // TraesCS1A02G072000 // TraesCS6B02G224800 // TraesCS4B02G196800 // TraesCS3A02G056900
GO:0005507	F	copper ion binding	12	380	1291	85761	0.014	0.4	// TraesCS5A02G124300 // TraesCS5B02G018700 // TraesCS2D02G205900 // TraesCS2D02G065500 // TraesCS4B02G009200 // TraesCS1B02G084700 // TraesCS4D02G189600 // TraesCS4A02G002200 // TraesCS6A02G297500 // TraesCS4B02G188200 // TraesCS6B02G276800 // TraesCS3A02G234800
GO:0019843	F	rRNA binding	6	380	441	85761	0.015	0.42	// TraesCS3B02G007200 // TraesCS3B02G011900 // TraesCS6D02G243700 // TraesCS7D02G456600 // TraesCS4D02G152400 // TraesCS3B02G006500
GO:0004364	F	glutathione transferase activity	5	380	328	85761	0.017	0.45	// TraesCS1B02G194400 // TraesCS1D02G191100 // TraesCS7A02G034300 // TraesCS3B02G535300 // TraesCS2B02G609400
GO:0016779	F	nucleotidyltransferase activity	8	380	727	85761	0.017	0.45	// TraesCS1D02G383400 // TraesCS6B02G265600 // TraesCS2D02G205900 // TraesCS5D02G149000 // TraesCS1B02G093900 // TraesCS5D02G125400 // TraesCS6B02G062600 // TraesCS4A02G315700
GO:0016876	F	ligase activity, forming aminoacyl-tRNA and related compounds	5	380	362	85761	0.024	0.58	// TraesCS1A02G107800 // TraesCS3B02G139700 // TraesCS1B02G342200 // TraesCS2B02G255900 // TraesCS7B02G137600
GO:0016875	F	ligase activity, forming carbon-oxygen bonds	5	380	362	85761	0.024	0.58	// TraesCS1A02G107800 // TraesCS3B02G139700 // TraesCS1B02G342200 // TraesCS2B02G255900 // TraesCS7B02G137600
GO:0004812	F	aminoacyl-tRNA ligase activity	5	380	362	85761	0.024	0.58	// TraesCS1A02G107800 // TraesCS3B02G139700 // TraesCS1B02G342200 // TraesCS2B02G255900 // TraesCS7B02G137600
GO:0015405	F	P-P-bond-hydrolysis-driven transmembrane transporter activity	10	380	1115	85761	0.029	0.68	// TraesCS3D02G306900 // TraesCS7A02G489500 // TraesCS2A02G212100 // TraesCS2D02G430700 // TraesCS3B02G017100 // TraesCS4B02G248500 // TraesCS5B02G494400 // TraesCS7A02G262900 // TraesCS6B02G302700 // TraesCS1B02G148500
GO:0016835	F	carbon-oxygen lyase activity	7	380	663	85761	0.03	0.69	// TraesCS5B02G018700 // TraesCS5A02G098700 // TraesCS5D02G110900 // TraesCS3D02G223300 // TraesCS3B02G259300 // TraesCS3B02G041900 // TraesCS6B02G261000
GO:0015399	F	primary active transmembrane transporter activity	10	380	1143	85761	0.034	0.72	// TraesCS3D02G306900 // TraesCS7A02G489500 // TraesCS2A02G212100 // TraesCS2D02G430700 // TraesCS3B02G017100 // TraesCS4B02G248500 // TraesCS5B02G494400 // TraesCS7A02G262900 // TraesCS6B02G302700 // TraesCS1B02G148500
GO:0019829	F	cation-transporting ATPase activity	5	380	395	85761	0.033	0.72	// TraesCS6B02G302700 // TraesCS1B02G148500 // TraesCS2D02G430700 // TraesCS7A02G489500 // TraesCS2A02G212100
GO:0042625	F	ATPase coupled ion transmembrane transporter activity	5	380	433	85761	0.046	0.96	// TraesCS6B02G302700 // TraesCS1B02G148500 // TraesCS2D02G430700 // TraesCS7A02G489500 // TraesCS2A02G212100
GO:0033218	F	amide binding	9	380	1052	85761	0.048	0.98	// TraesCS3A02G151100 // TraesCS4A02G319900 // TraesCS1D02G000800 // TraesCS2B02G609400 // TraesCS3B02G535300 // TraesCS4D02G153700 // TraesCS7A02G410100 // TraesCS6B02G249300 // TraesCS7A02G271400
GO:0004713	F	protein tyrosine kinase activity	8	380	3103	85761	0.97	1	// TraesCS5D02G170600 // TraesCS2D02G566500 // TraesCS1D02G332900 // TraesCS4D02G318900 // TraesCS2D02G229100 // TraesCS3B02G242600 // TraesCS1D02G129000 // TraesCS7A02G422500
GO:0022891	F	substrate-specific transmembrane transporter activity	15	380	4554	85761	0.91	1	// TraesCS1B02G143800 // TraesCS6B02G128000 // TraesCS3A02G392800 // TraesCS2A02G212100 // TraesCS2D02G430700 // TraesCS4B02G248500 // TraesCS5B02G494400 // TraesCS7A02G262900 // TraesCS6B02G302700 // TraesCS1B02G148500 // TraesCS7D02G299500 // TraesCS7A02G489500 // TraesCS2B02G013600 // TraesCS3D02G206400 // TraesCS2B02G065200
GO:0016818	F	hydrolase activity, acting on acid anhydrides, in phosphorus-containing anhydrides	23	380	3909	85761	0.11	1	// TraesCS5A02G260600 // TraesCS4A02G035700 // TraesCS1B02G148500 // TraesCS4B02G056700 // TraesCS7B02G446900 // TraesCS1B02G122000 // TraesCS3D02G306900 // TraesCS7A02G489500 // TraesCS5B02G477800 // TraesCS6A02G162700 // TraesCS7B02G175800 // TraesCS3A02G421700 // TraesCS1D02G353100 // TraesCS4A02G143000 // TraesCS2D02G430700 // TraesCS5B02G469500 // TraesCS4B02G196800 // TraesCS6B02G302700 // …
GO:0016684	F	oxidoreductase activity, acting on peroxide as acceptor	9	380	1353	85761	0.15	1	// TraesCS2B02G125200 // TraesCS2A02G574400 // TraesCS6B02G462300 // TraesCS2D02G107800 // TraesCS2B02G612400 // TraesCS2A02G571300 // TraesCS2B02G613400 // TraesCS3A02G509600 // TraesCS6B02G063900
GO:0016817	F	hydrolase activity, acting on acid anhydrides	23	380	3921	85761	0.11	1	// TraesCS5A02G260600 // TraesCS4A02G035700 // TraesCS1B02G148500 // TraesCS4B02G056700 // TraesCS7B02G446900 // TraesCS1B02G122000 // TraesCS3D02G306900 // TraesCS7A02G489500 // TraesCS5B02G477800 // TraesCS6A02G162700 // TraesCS7B02G175800 // TraesCS3A02G421700 // TraesCS1D02G353100 // TraesCS4A02G143000 // TraesCS2D02G430700 // TraesCS5B02G469500 // TraesCS4B02G196800 // TraesCS6B02G302700 // …
GO:0015078	F	hydrogen ion transmembrane transporter activity	6	380	740	85761	0.11	1	// TraesCS7A02G489500 // TraesCS2A02G212100 // TraesCS2B02G013600 // TraesCS3D02G206400 // TraesCS6B02G302700 // TraesCS1B02G148500
GO:0022890	F	inorganic cation transmembrane transporter activity	9	380	2043	85761	0.55	1	// TraesCS1B02G143800 // TraesCS6B02G128000 // TraesCS7A02G489500 // TraesCS2A02G212100 // TraesCS2D02G430700 // TraesCS2B02G013600 // TraesCS3D02G206400 // TraesCS6B02G302700 // TraesCS1B02G148500
GO:0005488	F	binding	274	380	58931	85761	0.085	1	// TraesCS5B02G418600 // TraesCS2A02G051700 // TraesCS5B02G374200 // TraesCS2B02G255900 // TraesCS1A02G173200 // TraesCS3D02G415400 // TraesCS4B02G300100 // TraesCS5B02G469500 // TraesCS5A02G077400 // TraesCS3D02G540600 // TraesCS7B02G137600 // TraesCS1D02G332900 // TraesCS7B02G139600 // TraesCS6D02G001400 // TraesCS2A02G126700 // TraesCS4B02G188200 // TraesCS7A02G422500 // TraesCS7A02G271400 // …
GO:1901265	F	nucleoside phosphate binding	76	380	17081	85761	0.5	1	// TraesCS5B02G418600 // TraesCS1A02G076100 // TraesCS2B02G255900 // TraesCS1B02G410300 // TraesCS5A02G260600 // TraesCS3B02G017100 // TraesCS4B02G300100 // TraesCS4D02G318900 // TraesCS1B02G342200 // TraesCS6B02G113200 // TraesCS1D02G332900 // TraesCS4A02G320200 // TraesCS4B02G056700 // TraesCS2D02G361100 // TraesCS6D02G178300 // TraesCS6B02G249300 // TraesCS1D02G052200 // TraesCS7A02G422500 // …
GO:0022892	F	substrate-specific transporter activity	18	380	4937	85761	0.83	1	// TraesCS1B02G143800 // TraesCS2B02G463500 // TraesCS2A02G442400 // TraesCS4B02G165000 // TraesCS6B02G128000 // TraesCS3A02G392800 // TraesCS2A02G212100 // TraesCS2D02G430700 // TraesCS4B02G248500 // TraesCS5B02G494400 // TraesCS7A02G262900 // TraesCS6B02G302700 // TraesCS1B02G148500 // TraesCS7D02G299500 // TraesCS7A02G489500 // TraesCS2B02G013600 // TraesCS3D02G206400 // TraesCS2B02G065200
GO:0017076	F	purine nucleotide binding	54	380	13787	85761	0.86	1	// TraesCS5B02G418600 // TraesCS1A02G076100 // TraesCS2B02G255900 // TraesCS5A02G260600 // TraesCS3B02G017100 // TraesCS7B02G137600 // TraesCS6B02G113200 // TraesCS1D02G332900 // TraesCS1A02G444300 // TraesCS4B02G056700 // TraesCS6B02G249300 // TraesCS7A02G422500 // TraesCS7B02G446900 // TraesCS5A02G124300 // TraesCS1B02G122000 // TraesCS1D02G112300 // TraesCS4D02G318900 // TraesCS1A02G107800 // …
GO:0016787	F	hydrolase activity	64	380	14673	85761	0.58	1	// TraesCS1D02G355100 // TraesCS4A02G445000 // TraesCS3D02G475200 // TraesCS5A02G260600 // TraesCS6B02G260100 // TraesCS7B02G370700 // TraesCS6B02G302700 // TraesCS1B02G148500 // TraesCS7B02G431600 // TraesCS3D02G306900 // TraesCS4B02G056700 // TraesCS1A02G404500 // TraesCS2A02G212100 // TraesCS6D02G178300 // TraesCS4A02G444500 // TraesCS3A02G478800 // TraesCS4A02G397800 // TraesCS1B02G122000 // …
GO:0043492	F	ATPase activity, coupled to movement of substances	7	380	873	85761	0.097	1	// TraesCS3D02G306900 // TraesCS7A02G489500 // TraesCS2A02G212100 // TraesCS2D02G430700 // TraesCS3B02G017100 // TraesCS6B02G302700 // TraesCS1B02G148500
GO:0016788	F	hydrolase activity, acting on ester bonds	16	380	4682	85761	0.88	1	// TraesCS3D02G359900 // TraesCS1D02G355100 // TraesCS4A02G445000 // TraesCS1D02G112300 // TraesCS5A02G098700 // TraesCS3B02G139700 // TraesCS5D02G110900 // TraesCS2A02G151400 // TraesCS7B02G431600 // TraesCS1B02G170200 // TraesCS6B02G260100 // TraesCS6D02G178300 // TraesCS7B02G175800 // TraesCS3A02G478800 // TraesCS4A02G444500 // TraesCS7D02G023300
GO:0016773	F	phosphotransferase activity, alcohol group as acceptor	16	380	7222	85761	1	1	// TraesCS7B02G130200 // TraesCS1D02G112300 // TraesCS3A02G265900 // TraesCS4D02G318900 // TraesCS2D02G566500 // TraesCS5D02G170600 // TraesCS1D02G332900 // TraesCS6D02G001400 // TraesCS2B02G034000 // TraesCS2D02G229100 // TraesCS3B02G242600 // TraesCS6B02G249300 // TraesCS1D02G129000 // TraesCS4A02G320000 // TraesCS7A02G422500 // TraesCS2B02G034600
GO:0016772	F	transferase activity, transferring phosphorus-containing groups	29	380	8914	85761	0.97	1	// TraesCS1D02G383400 // TraesCS7B02G130200 // TraesCS1B02G433400 // TraesCS1D02G332900 // TraesCS1A02G444300 // TraesCS6B02G249300 // TraesCS7A02G422500 // TraesCS6B02G265600 // TraesCS1D02G112300 // TraesCS4D02G318900 // TraesCS6B02G113200 // TraesCS1B02G093900 // TraesCS6D02G001400 // TraesCS2B02G034000 // TraesCS5D02G292800 // TraesCS3B02G242600 // TraesCS4A02G315700 // TraesCS4A02G320000 // …
GO:0032555	F	purine ribonucleotide binding	52	380	13648	85761	0.9	1	// TraesCS1A02G076100 // TraesCS2B02G255900 // TraesCS5A02G260600 // TraesCS3B02G017100 // TraesCS7B02G137600 // TraesCS6B02G113200 // TraesCS1D02G332900 // TraesCS1A02G444300 // TraesCS4B02G056700 // TraesCS6B02G249300 // TraesCS7A02G422500 // TraesCS7B02G446900 // TraesCS5A02G124300 // TraesCS1B02G122000 // TraesCS1D02G112300 // TraesCS4D02G318900 // TraesCS1A02G107800 // TraesCS5B02G477800 // …
GO:0032553	F	ribonucleotide binding	55	380	13851	85761	0.83	1	// TraesCS1A02G076100 // TraesCS2B02G255900 // TraesCS5A02G260600 // TraesCS3B02G017100 // TraesCS4D02G318900 // TraesCS7B02G137600 // TraesCS6B02G113200 // TraesCS1D02G332900 // TraesCS1A02G444300 // TraesCS4B02G056700 // TraesCS6B02G249300 // TraesCS7A02G422500 // TraesCS7B02G446900 // TraesCS5A02G124300 // TraesCS1B02G122000 // TraesCS1D02G112300 // TraesCS2A02G026600 // TraesCS1A02G107800 // …
GO:0000166	F	nucleotide binding	76	380	17081	85761	0.5	1	// TraesCS5B02G418600 // TraesCS1A02G076100 // TraesCS2B02G255900 // TraesCS1B02G410300 // TraesCS5A02G260600 // TraesCS3B02G017100 // TraesCS4B02G300100 // TraesCS4D02G318900 // TraesCS1B02G342200 // TraesCS6B02G113200 // TraesCS1D02G332900 // TraesCS4A02G320200 // TraesCS4B02G056700 // TraesCS2D02G361100 // TraesCS6D02G178300 // TraesCS6B02G249300 // TraesCS1D02G052200 // TraesCS7A02G422500 // …
GO:0043565	F	sequence-specific DNA binding	13	380	3109	85761	0.62	1	// TraesCS6D02G293200 // TraesCS5B02G089200 // TraesCS5B02G224000 // TraesCS2D02G102100 // TraesCS5A02G225600 // TraesCS5D02G232900 // TraesCS3A02G513700 // TraesCS7B02G447900 // TraesCS2B02G217400 // TraesCS4A02G262400 // TraesCS4D02G014100 // TraesCS5D02G232800 // TraesCS5B02G224100
GO:0000287	F	magnesium ion binding	6	380	911	85761	0.22	1	// TraesCS1A02G076100 // TraesCS5A02G098700 // TraesCS5D02G110900 // TraesCS6B02G276800 // TraesCS2D02G361100 // TraesCS1A02G120900
GO:0016301	F	kinase activity	21	380	8052	85761	1	1	// TraesCS7B02G130200 // TraesCS2B02G034600 // TraesCS1D02G112300 // TraesCS4D02G318900 // TraesCS2D02G566500 // TraesCS1B02G433400 // TraesCS3A02G265900 // TraesCS6B02G113200 // TraesCS5D02G170600 // TraesCS1D02G332900 // TraesCS6D02G001400 // TraesCS2B02G034000 // TraesCS2D02G229100 // TraesCS1A02G444300 // TraesCS1A02G403900 // TraesCS3B02G242600 // TraesCS5D02G292800 // TraesCS6B02G249300 // …
GO:0005509	F	calcium ion binding	12	380	2267	85761	0.31	1	// TraesCS3B02G014900 // TraesCS2B02G125200 // TraesCS2A02G574400 // TraesCS6D02G001400 // TraesCS2D02G107800 // TraesCS2B02G613400 // TraesCS3D02G206400 // TraesCS3B02G553700 // TraesCS7D02G492200 // TraesCS2D02G229100 // TraesCS3B02G041900 // TraesCS3A02G509600
GO:0005506	F	iron ion binding	15	380	2942	85761	0.33	1	// TraesCS2B02G125200 // TraesCS2A02G574400 // TraesCS2D02G107800 // TraesCS6B02G424300 // TraesCS4A02G027800 // TraesCS2B02G613300 // TraesCS5A02G111500 // TraesCS2B02G613400 // TraesCS6B02G193400 // TraesCS7D02G536900 // TraesCS2B02G555400 // TraesCS5A02G007900 // TraesCS6B02G160400 // TraesCS3A02G509600 // TraesCS7D02G023300
GO:0008324	F	cation transmembrane transporter activity	10	380	2822	85761	0.8	1	// TraesCS1B02G143800 // TraesCS6B02G128000 // TraesCS7A02G489500 // TraesCS2A02G212100 // TraesCS2D02G430700 // TraesCS2B02G013600 // TraesCS3D02G206400 // TraesCS6B02G302700 // TraesCS1B02G148500 // TraesCS7D02G299500
GO:0008289	F	lipid binding	8	380	1890	85761	0.6	1	// TraesCS2B02G053600 // TraesCS3B02G376700 // TraesCS3D02G415400 // TraesCS1A02G173200 // TraesCS2A02G261500 // TraesCS2A02G050600 // TraesCS5B02G145900 // TraesCS5B02G170400
GO:0032550	F	purine ribonucleoside binding	52	380	13600	85761	0.89	1	// TraesCS1A02G076100 // TraesCS2B02G255900 // TraesCS5A02G260600 // TraesCS3B02G017100 // TraesCS7B02G137600 // TraesCS6B02G113200 // TraesCS1D02G332900 // TraesCS1A02G444300 // TraesCS4B02G056700 // TraesCS6B02G249300 // TraesCS7A02G422500 // TraesCS7B02G446900 // TraesCS5A02G124300 // TraesCS1B02G122000 // TraesCS1D02G112300 // TraesCS4D02G318900 // TraesCS1A02G107800 // TraesCS5B02G477800 // …
GO:0003735	F	structural constituent of ribosome	11	380	1852	85761	0.2	1	// TraesCS6D02G243700 // TraesCS5A02G224000 // TraesCS3B02G011900 // TraesCS4A02G320200 // TraesCS5D02G158600 // TraesCS3B02G259300 // TraesCS2B02G081600 // TraesCS3B02G007200 // TraesCS7D02G456600 // TraesCS3B02G006500 // TraesCS3D02G223300
GO:0001883	F	purine nucleoside binding	52	380	13600	85761	0.89	1	// TraesCS1A02G076100 // TraesCS2B02G255900 // TraesCS5A02G260600 // TraesCS3B02G017100 // TraesCS7B02G137600 // TraesCS6B02G113200 // TraesCS1D02G332900 // TraesCS1A02G444300 // TraesCS4B02G056700 // TraesCS6B02G249300 // TraesCS7A02G422500 // TraesCS7B02G446900 // TraesCS5A02G124300 // TraesCS1B02G122000 // TraesCS1D02G112300 // TraesCS4D02G318900 // TraesCS1A02G107800 // TraesCS5B02G477800 // …
GO:0001882	F	nucleoside binding	52	380	13631	85761	0.9	1	// TraesCS1A02G076100 // TraesCS2B02G255900 // TraesCS5A02G260600 // TraesCS3B02G017100 // TraesCS7B02G137600 // TraesCS6B02G113200 // TraesCS1D02G332900 // TraesCS1A02G444300 // TraesCS4B02G056700 // TraesCS6B02G249300 // TraesCS7A02G422500 // TraesCS7B02G446900 // TraesCS5A02G124300 // TraesCS1B02G122000 // TraesCS1D02G112300 // TraesCS4D02G318900 // TraesCS1A02G107800 // TraesCS5B02G477800 // …
GO:0003677	F	DNA binding	45	380	10994	85761	0.74	1	// TraesCS5B02G374200 // TraesCS2B02G255900 // TraesCS6D02G293200 // TraesCS5A02G077400 // TraesCS3D02G540600 // TraesCS3D02G428000 // TraesCS5A02G391700 // TraesCS7B02G431600 // TraesCS7B02G017000 // TraesCS5B02G204000 // TraesCS5B02G089200 // TraesCS6A02G062600 // TraesCS5B02G477800 // TraesCS1B02G093900 // TraesCS5D02G232900 // TraesCS3A02G513700 // TraesCS2B02G486000 // TraesCS4A02G262400 // …
GO:0046983	F	protein dimerization activity	15	380	3988	85761	0.78	1	// TraesCS1A02G359900 // TraesCS6D02G293200 // TraesCS7B02G447900 // TraesCS6A02G062600 // TraesCS7B02G334600 // TraesCS3D02G428000 // TraesCS5A02G391700 // TraesCS3B02G410300 // TraesCS5D02G488900 // TraesCS7B02G456200 // TraesCS1A02G285300 // TraesCS5A02G533900 // TraesCS2A02G586500 // TraesCS5D02G488800 // TraesCS7A02G157100
GO:0004601	F	peroxidase activity	9	380	1312	85761	0.13	1	// TraesCS2B02G125200 // TraesCS2A02G574400 // TraesCS6B02G462300 // TraesCS2D02G107800 // TraesCS2B02G612400 // TraesCS2A02G571300 // TraesCS2B02G613400 // TraesCS3A02G509600 // TraesCS6B02G063900
GO:0004497	F	monooxygenase activity	6	380	1728	85761	0.78	1	// TraesCS2B02G335400 // TraesCS4B02G300100 // TraesCS4B02G270400 // TraesCS7B02G038300 // TraesCS2D02G065500 // TraesCS7D02G023300
GO:0016616	F	oxidoreductase activity, acting on the CH-OH group of donors, NAD or NADP as acceptor	6	380	1254	85761	0.48	1	// TraesCS5B02G418600 // TraesCS7D02G283900 // TraesCS2D02G361100 // TraesCS3B02G048900 // TraesCS1D02G052200 // TraesCS3A02G234800
GO:0035639	F	purine ribonucleoside triphosphate binding	51	380	12458	85761	0.75	1	// TraesCS1A02G076100 // TraesCS2B02G255900 // TraesCS5A02G260600 // TraesCS3B02G017100 // TraesCS7B02G137600 // TraesCS6B02G113200 // TraesCS1D02G332900 // TraesCS1A02G444300 // TraesCS4B02G056700 // TraesCS6B02G249300 // TraesCS7A02G422500 // TraesCS7B02G446900 // TraesCS5A02G124300 // TraesCS1B02G122000 // TraesCS1D02G112300 // TraesCS4D02G318900 // TraesCS1A02G107800 // TraesCS5B02G477800 // …
GO:0016740	F	transferase activity	68	380	19729	85761	0.99	1	// TraesCS1D02G383400 // TraesCS7D02G449700 // TraesCS6B02G128000 // TraesCS1B02G433400 // TraesCS4A02G043800 // TraesCS2B02G060800 // TraesCS1D02G332900 // TraesCS4D02G189600 // TraesCS7B02G130200 // TraesCS1A02G444300 // TraesCS7B02G456200 // TraesCS6B02G249300 // TraesCS4B02G188200 // TraesCS7A02G422500 // TraesCS4D02G264500 // TraesCS5B02G018700 // TraesCS2A02G467900 // TraesCS6B02G265600 // …
GO:0016741	F	transferase activity, transferring one-carbon groups	5	380	1416	85761	0.75	1	// TraesCS7B02G456200 // TraesCS2A02G467900 // TraesCS5D02G488900 // TraesCS6B02G265600 // TraesCS5D02G488800
GO:0016209	F	antioxidant activity	9	380	1458	85761	0.2	1	// TraesCS2B02G125200 // TraesCS2A02G574400 // TraesCS6B02G462300 // TraesCS2D02G107800 // TraesCS2B02G612400 // TraesCS2A02G571300 // TraesCS2B02G613400 // TraesCS3A02G509600 // TraesCS6B02G063900
GO:0019899	F	enzyme binding	8	380	3596	85761	0.99	1	// TraesCS3A02G151100 // TraesCS7A02G489500 // TraesCS5A02G497400 // TraesCS1D02G000800 // TraesCS3A02G513700 // TraesCS2D02G229100 // TraesCS5A02G212100 // TraesCS5B02G179700
GO:0032559	F	adenyl ribonucleotide binding	43	380	12846	85761	0.98	1	// TraesCS1A02G076100 // TraesCS2B02G255900 // TraesCS5A02G260600 // TraesCS3B02G017100 // TraesCS7B02G137600 // TraesCS6B02G113200 // TraesCS1D02G332900 // TraesCS1A02G444300 // TraesCS6B02G249300 // TraesCS7A02G422500 // TraesCS7B02G446900 // TraesCS5A02G124300 // TraesCS1D02G112300 // TraesCS4D02G318900 // TraesCS1A02G107800 // TraesCS3B02G139700 // TraesCS6A02G162700 // TraesCS3A02G085200 // …
GO:0099600	F	transmembrane receptor activity	8	380	3370	85761	0.98	1	// TraesCS1B02G122000 // TraesCS1B02G445200 // TraesCS2D02G566500 // TraesCS1A02G173200 // TraesCS4D02G318900 // TraesCS6B02G249300 // TraesCS4D02G152400 // TraesCS1D02G422700
GO:0050824	F	water binding	9	380	3001	85761	0.92	1	// TraesCS4B02G188200 // TraesCS3B02G041900 // TraesCS1A02G107800 // TraesCS6B02G113200 // TraesCS7B02G083300 // TraesCS4D02G189600 // TraesCS4B02G023200 // TraesCS6A02G063900 // TraesCS7B02G185600
GO:0022857	F	transmembrane transporter activity	19	380	5237	85761	0.84	1	// TraesCS1B02G143800 // TraesCS6D02G392300 // TraesCS6B02G128000 // TraesCS3A02G392800 // TraesCS2A02G212100 // TraesCS2D02G430700 // TraesCS3B02G017100 // TraesCS4B02G248500 // TraesCS5B02G494400 // TraesCS7A02G262900 // TraesCS6B02G302700 // TraesCS1B02G148500 // TraesCS7D02G299500 // TraesCS7A02G489500 // TraesCS2B02G013600 // TraesCS3D02G306900 // TraesCS5D02G172800 // TraesCS3D02G206400 // …
GO:0050825	F	ice binding	9	380	3001	85761	0.92	1	// TraesCS4B02G188200 // TraesCS3B02G041900 // TraesCS1A02G107800 // TraesCS6B02G113200 // TraesCS7B02G083300 // TraesCS4D02G189600 // TraesCS4B02G023200 // TraesCS6A02G063900 // TraesCS7B02G185600
GO:0016757	F	transferase activity, transferring glycosyl groups	11	380	2901	85761	0.74	1	// TraesCS6B02G128000 // TraesCS2D02G566500 // TraesCS2D02G102100 // TraesCS5D02G029400 // TraesCS4D02G318900 // TraesCS5D02G292800 // TraesCS2D02G029800 // TraesCS4A02G355000 // TraesCS1A02G120900 // TraesCS2B02G040600 // TraesCS3D02G359300
GO:0016820	F	hydrolase activity, acting on acid anhydrides, catalyzing transmembrane movement of substances	7	380	873	85761	0.097	1	// TraesCS3D02G306900 // TraesCS7A02G489500 // TraesCS2A02G212100 // TraesCS2D02G430700 // TraesCS3B02G017100 // TraesCS6B02G302700 // TraesCS1B02G148500
GO:0046982	F	protein heterodimerization activity	8	380	1299	85761	0.22	1	// TraesCS1A02G359900 // TraesCS6D02G293200 // TraesCS6A02G062600 // TraesCS5A02G391700 // TraesCS3B02G410300 // TraesCS1A02G285300 // TraesCS7B02G334600 // TraesCS7A02G157100
GO:0016791	F	phosphatase activity	8	380	1330	85761	0.24	1	// TraesCS1D02G112300 // TraesCS5A02G098700 // TraesCS6B02G260100 // TraesCS5D02G110900 // TraesCS3D02G359900 // TraesCS6D02G178300 // TraesCS7B02G175800 // TraesCS4A02G444500
GO:0032549	F	ribonucleoside binding	52	380	13625	85761	0.89	1	// TraesCS1A02G076100 // TraesCS2B02G255900 // TraesCS5A02G260600 // TraesCS3B02G017100 // TraesCS7B02G137600 // TraesCS6B02G113200 // TraesCS1D02G332900 // TraesCS1A02G444300 // TraesCS4B02G056700 // TraesCS6B02G249300 // TraesCS7A02G422500 // TraesCS7B02G446900 // TraesCS5A02G124300 // TraesCS1B02G122000 // TraesCS1D02G112300 // TraesCS4D02G318900 // TraesCS1A02G107800 // TraesCS5B02G477800 // …
GO:0016491	F	oxidoreductase activity	46	380	8456	85761	0.087	1	// TraesCS5B02G418600 // TraesCS2A02G051700 // TraesCS4A02G027800 // TraesCS4B02G300100 // TraesCS2A02G571300 // TraesCS3B02G375400 // TraesCS1B02G401400 // TraesCS2A02G493400 // TraesCS2D02G361100 // TraesCS1D02G052200 // TraesCS3A02G234800 // TraesCS3A02G509600 // TraesCS2B02G125200 // TraesCS1A02G092700 // TraesCS2A02G026600 // TraesCS6A02G382200 // TraesCS2B02G335400 // TraesCS2D02G065500 // …
GO:0016874	F	ligase activity	11	380	2158	85761	0.36	1	// TraesCS5B02G154400 // TraesCS2B02G255900 // TraesCS1A02G107800 // TraesCS5B02G477800 // TraesCS1A02G072000 // TraesCS1B02G342200 // TraesCS1B02G165900 // TraesCS7B02G137600 // TraesCS3B02G139700 // TraesCS2A02G262700 // TraesCS2A02G586500
GO:0016705	F	oxidoreductase activity, acting on paired donors, with incorporation or reduction of molecular oxygen	8	380	2459	85761	0.85	1	// TraesCS2A02G051700 // TraesCS2B02G335400 // TraesCS4B02G300100 // TraesCS2B02G613300 // TraesCS4B02G270400 // TraesCS3B02G375400 // TraesCS7D02G536900 // TraesCS7D02G023300
GO:0009055	F	electron carrier activity	17	380	3171	85761	0.25	1	// TraesCS6B02G424300 // TraesCS2A02G574400 // TraesCS2D02G107800 // TraesCS2B02G335400 // TraesCS4B02G300100 // TraesCS7D02G299500 // TraesCS2B02G613300 // TraesCS2B02G613400 // TraesCS7B02G038300 // TraesCS6A02G297500 // TraesCS6B02G193400 // TraesCS4A02G143000 // TraesCS2B02G125200 // TraesCS5A02G533900 // TraesCS4B02G101800 // TraesCS3A02G509600 // TraesCS7D02G023300
GO:0044822	F	poly(A) RNA binding	7	380	978	85761	0.15	1	// TraesCS1A02G403900 // TraesCS5A02G260600 // TraesCS1B02G433400 // TraesCS2D02G315400 // TraesCS3D02G418400 // TraesCS7D02G456600 // TraesCS6A02G198100
GO:0001071	F	nucleic acid binding transcription factor activity	18	380	6007	85761	0.97	1	// TraesCS7D02G538400 // TraesCS4A02G174100 // TraesCS5B02G089200 // TraesCS6D02G293200 // TraesCS5B02G224000 // TraesCS5A02G225600 // TraesCS5A02G077400 // TraesCS2B02G217400 // TraesCS5D02G232900 // TraesCS7B02G447900 // TraesCS5A02G391700 // TraesCS5D02G232800 // TraesCS3D02G540600 // TraesCS4D02G014100 // TraesCS5A02G533900 // TraesCS4A02G315700 // TraesCS5B02G224100 // TraesCS4D02G141500
GO:0005516	F	calmodulin binding	9	380	1921	85761	0.48	1	// TraesCS1B02G143800 // TraesCS3B02G376700 // TraesCS4D02G015000 // TraesCS2D02G229100 // TraesCS2A02G050600 // TraesCS5B02G145900 // TraesCS3D02G247300 // TraesCS2D02G430700 // TraesCS4B02G196800
GO:0005515	F	protein binding	132	380	31444	85761	0.8	1	// TraesCS5B02G204000 // TraesCS5A02G497400 // TraesCS7B02G139600 // TraesCS7A02G422500 // TraesCS3D02G475200 // TraesCS2A02G467900 // TraesCS4D02G322800 // TraesCS2A02G586500 // TraesCS2B02G486000 // TraesCS2A02G111600 // TraesCS5D02G232900 // TraesCS3A02G513700 // TraesCS6D02G001400 // TraesCS5B02G145900 // TraesCS5B02G179700 // TraesCS3B02G049800 // TraesCS1D02G353100 // TraesCS4B02G165000 // …
GO:0004175	F	endopeptidase activity	8	380	1988	85761	0.66	1	// TraesCS3A02G317000 // TraesCS7B02G437600 // TraesCS3B02G017100 // TraesCS1A02G404500 // TraesCS6A02G116500 // TraesCS2D02G418600 // TraesCS3D02G109500 // TraesCS7A02G110200
GO:0016887	F	ATPase activity	12	380	2321	85761	0.34	1	// TraesCS4A02G035700 // TraesCS3D02G306900 // TraesCS7A02G489500 // TraesCS5A02G260600 // TraesCS2A02G212100 // TraesCS2D02G430700 // TraesCS3B02G017100 // TraesCS6A02G162700 // TraesCS6B02G302700 // TraesCS1B02G148500 // TraesCS4A02G143000 // TraesCS7B02G446900
GO:0004674	F	protein serine/threonine kinase activity	10	380	5286	85761	1	1	// TraesCS5D02G170600 // TraesCS2B02G034600 // TraesCS1D02G332900 // TraesCS6D02G001400 // TraesCS2B02G034000 // TraesCS2D02G229100 // TraesCS3B02G242600 // TraesCS1D02G129000 // TraesCS4A02G320000 // TraesCS7A02G422500
GO:0070011	F	peptidase activity, acting on L-amino acid peptides	13	380	3030	85761	0.59	1	// TraesCS3A02G317000 // TraesCS7B02G437600 // TraesCS5A02G208900 // TraesCS7A02G110200 // TraesCS3B02G017100 // TraesCS4D02G164800 // TraesCS1A02G404500 // TraesCS6A02G116500 // TraesCS2D02G418600 // TraesCS3D02G109500 // TraesCS6B02G389200 // TraesCS5D02G327500 // TraesCS5D02G172800
GO:0005215	F	transporter activity	29	380	6287	85761	0.44	1	// TraesCS7B02G130200 // TraesCS6B02G128000 // TraesCS3A02G392800 // TraesCS4B02G248500 // TraesCS2B02G013600 // TraesCS6B02G302700 // TraesCS1B02G148500 // TraesCS2B02G463500 // TraesCS3D02G306900 // TraesCS7A02G489500 // TraesCS2A02G212100 // TraesCS5B02G494400 // TraesCS6D02G392300 // TraesCS5D02G557200 // TraesCS1B02G143800 // TraesCS2A02G442400 // TraesCS4B02G165000 // TraesCS4A02G143000 // …
GO:0017111	F	nucleoside-triphosphatase activity	21	380	3662	85761	0.14	1	// TraesCS1D02G353100 // TraesCS4A02G035700 // TraesCS1B02G122000 // TraesCS3D02G306900 // TraesCS7A02G489500 // TraesCS5A02G260600 // TraesCS5B02G477800 // TraesCS2B02G617000 // TraesCS2A02G212100 // TraesCS3B02G017100 // TraesCS6A02G162700 // TraesCS6B02G302700 // TraesCS1B02G148500 // TraesCS7B02G446900 // TraesCS3A02G421700 // TraesCS4B02G056700 // TraesCS4A02G143000 // TraesCS6B02G224800 // …
GO:0060089	F	molecular transducer activity	11	380	3964	85761	0.97	1	// TraesCS4B02G187800 // TraesCS1B02G122000 // TraesCS1B02G445200 // TraesCS2D02G566500 // TraesCS1A02G173200 // TraesCS4D02G318900 // TraesCS7A02G271400 // TraesCS5D02G111200 // TraesCS6B02G249300 // TraesCS4D02G152400 // TraesCS1D02G422700
GO:0016667	F	oxidoreductase activity, acting on a sulfur group of donors	5	380	481	85761	0.066	1	// TraesCS2A02G493400 // TraesCS4B02G101800 // TraesCS1B02G084700 // TraesCS2B02G612300 // TraesCS5B02G463300
GO:1901363	F	heterocyclic compound binding	149	380	32889	85761	0.38	1	// TraesCS5B02G418600 // TraesCS5B02G374200 // TraesCS5B02G204000 // TraesCS6B02G424300 // TraesCS4B02G300100 // TraesCS5A02G077400 // TraesCS3D02G540600 // TraesCS7B02G137600 // TraesCS1D02G332900 // TraesCS7A02G422500 // TraesCS2B02G255900 // TraesCS5A02G124300 // TraesCS1B02G165900 // TraesCS3B02G139700 // TraesCS1A02G403300 // TraesCS2A02G111600 // TraesCS5D02G232900 // TraesCS3A02G513700 // …
GO:0005524	F	ATP binding	42	380	11656	85761	0.94	1	// TraesCS1A02G076100 // TraesCS2B02G255900 // TraesCS5A02G260600 // TraesCS3B02G017100 // TraesCS7B02G137600 // TraesCS6B02G113200 // TraesCS1D02G332900 // TraesCS1A02G444300 // TraesCS6B02G249300 // TraesCS7A02G422500 // TraesCS7B02G446900 // TraesCS5A02G124300 // TraesCS1D02G112300 // TraesCS4D02G318900 // TraesCS1A02G107800 // TraesCS3B02G139700 // TraesCS6A02G162700 // TraesCS6D02G001400 // …
GO:0016758	F	transferase activity, transferring hexosyl groups	7	380	2113	85761	0.83	1	// TraesCS2D02G566500 // TraesCS2D02G102100 // TraesCS4D02G318900 // TraesCS2D02G029800 // TraesCS4A02G355000 // TraesCS2B02G040600 // TraesCS3D02G359300
GO:0046906	F	tetrapyrrole binding	16	380	2746	85761	0.17	1	// TraesCS2B02G125200 // TraesCS6D02G222900 // TraesCS1A02G173200 // TraesCS6B02G462300 // TraesCS2D02G107800 // TraesCS6B02G424300 // TraesCS2A02G574400 // TraesCS1A02G403300 // TraesCS2B02G613300 // TraesCS2A02G571300 // TraesCS2B02G613400 // TraesCS6B02G063900 // TraesCS2B02G612400 // TraesCS6D02G392300 // TraesCS3A02G509600 // TraesCS7D02G023300
GO:0003676	F	nucleic acid binding	71	380	16166	85761	0.55	1	// TraesCS1D02G383400 // TraesCS5B02G374200 // TraesCS1D02G065000 // TraesCS2B02G255900 // TraesCS6D02G293200 // TraesCS5A02G260600 // TraesCS1B02G433400 // TraesCS5A02G077400 // TraesCS3D02G540600 // TraesCS7B02G137600 // TraesCS3D02G428000 // TraesCS5A02G391700 // TraesCS7B02G431600 // TraesCS1B02G093900 // TraesCS3B02G007200 // TraesCS7B02G017000 // TraesCS5B02G204000 // TraesCS4B02G196800 // …
GO:0008168	F	methyltransferase activity	5	380	1390	85761	0.74	1	// TraesCS7B02G456200 // TraesCS2A02G467900 // TraesCS5D02G488900 // TraesCS6B02G265600 // TraesCS5D02G488800
GO:0042626	F	ATPase activity, coupled to transmembrane movement of substances	7	380	873	85761	0.097	1	// TraesCS3D02G306900 // TraesCS7A02G489500 // TraesCS2A02G212100 // TraesCS2D02G430700 // TraesCS3B02G017100 // TraesCS6B02G302700 // TraesCS1B02G148500
GO:0042623	F	ATPase activity, coupled	8	380	1788	85761	0.54	1	// TraesCS3D02G306900 // TraesCS7A02G489500 // TraesCS2A02G212100 // TraesCS2D02G430700 // TraesCS3B02G017100 // TraesCS6A02G162700 // TraesCS6B02G302700 // TraesCS1B02G148500
GO:0022853	F	active ion transmembrane transporter activity	5	380	798	85761	0.28	1	// TraesCS6B02G302700 // TraesCS1B02G148500 // TraesCS2D02G430700 // TraesCS7A02G489500 // TraesCS2A02G212100
GO:0004553	F	hydrolase activity, hydrolyzing O-glycosyl compounds	9	380	1686	85761	0.33	1	// TraesCS1D02G355100 // TraesCS5D02G530900 // TraesCS3D02G475200 // TraesCS6B02G331300 // TraesCS3B02G525000 // TraesCS5B02G394200 // TraesCS2D02G220900 // TraesCS3D02G440200 // TraesCS7B02G370700
GO:0031406	F	carboxylic acid binding	5	380	457	85761	0.055	1	// TraesCS4B02G187800 // TraesCS2B02G053600 // TraesCS5A02G128300 // TraesCS2B02G613300 // TraesCS7B02G137600
GO:0004888	F	transmembrane signaling receptor activity	8	380	3311	85761	0.98	1	// TraesCS1B02G122000 // TraesCS1B02G445200 // TraesCS2D02G566500 // TraesCS1A02G173200 // TraesCS4D02G318900 // TraesCS6B02G249300 // TraesCS4D02G152400 // TraesCS1D02G422700
GO:0003729	F	mRNA binding	7	380	978	85761	0.15	1	// TraesCS1A02G403900 // TraesCS5A02G260600 // TraesCS1B02G433400 // TraesCS2D02G315400 // TraesCS3D02G418400 // TraesCS7D02G456600 // TraesCS6A02G198100
GO:0042578	F	phosphoric ester hydrolase activity	8	380	1541	85761	0.38	1	// TraesCS1D02G112300 // TraesCS5A02G098700 // TraesCS6B02G260100 // TraesCS5D02G110900 // TraesCS3D02G359900 // TraesCS6D02G178300 // TraesCS7B02G175800 // TraesCS4A02G444500
GO:0044877	F	macromolecular complex binding	10	380	2004	85761	0.4	1	// TraesCS3A02G317000 // TraesCS5B02G204000 // TraesCS2D02G205900 // TraesCS6A02G062600 // TraesCS7D02G538400 // TraesCS3A02G513700 // TraesCS2B02G486000 // TraesCS3D02G540600 // TraesCS5B02G089200 // TraesCS2D02G043400
GO:0038023	F	signaling receptor activity	11	380	3908	85761	0.96	1	// TraesCS4B02G187800 // TraesCS1B02G122000 // TraesCS1B02G445200 // TraesCS2D02G566500 // TraesCS1A02G173200 // TraesCS4D02G318900 // TraesCS7A02G271400 // TraesCS5D02G111200 // TraesCS6B02G249300 // TraesCS4D02G152400 // TraesCS1D02G422700
GO:0008233	F	peptidase activity	16	380	3618	85761	0.54	1	// TraesCS2B02G184300 // TraesCS3A02G317000 // TraesCS7B02G437600 // TraesCS5A02G208900 // TraesCS2D02G023900 // TraesCS3B02G017100 // TraesCS6A02G162700 // TraesCS4D02G164800 // TraesCS7A02G110200 // TraesCS1A02G404500 // TraesCS6A02G116500 // TraesCS2D02G418600 // TraesCS3D02G109500 // TraesCS6B02G389200 // TraesCS5D02G327500 // TraesCS5D02G172800
GO:0042802	F	identical protein binding	6	380	3648	85761	1	1	// TraesCS7D02G261800 // TraesCS6D02G293200 // TraesCS7A02G260800 // TraesCS4A02G035700 // TraesCS2A02G586500 // TraesCS7D02G023300
GO:0020037	F	heme binding	14	380	2536	85761	0.24	1	// TraesCS2B02G125200 // TraesCS6D02G222900 // TraesCS1A02G173200 // TraesCS6B02G462300 // TraesCS2D02G107800 // TraesCS6B02G424300 // TraesCS2A02G574400 // TraesCS2B02G613300 // TraesCS2A02G571300 // TraesCS2B02G613400 // TraesCS6B02G063900 // TraesCS2B02G612400 // TraesCS3A02G509600 // TraesCS7D02G023300
GO:0030554	F	adenyl nucleotide binding	45	380	12979	85761	0.97	1	// TraesCS5B02G418600 // TraesCS1A02G076100 // TraesCS2B02G255900 // TraesCS5A02G260600 // TraesCS3B02G017100 // TraesCS7B02G137600 // TraesCS6B02G113200 // TraesCS1D02G332900 // TraesCS1A02G444300 // TraesCS6B02G249300 // TraesCS7A02G422500 // TraesCS7B02G446900 // TraesCS5A02G124300 // TraesCS1D02G112300 // TraesCS4D02G318900 // TraesCS1A02G107800 // TraesCS5B02G477800 // TraesCS6A02G162700 // …
GO:0004518	F	nuclease activity	5	380	1322	85761	0.7	1	// TraesCS2A02G151400 // TraesCS7B02G431600 // TraesCS1D02G355100 // TraesCS1B02G170200 // TraesCS7D02G023300
GO:0016651	F	oxidoreductase activity, acting on NAD(P)H	8	380	1178	85761	0.16	1	// TraesCS2A02G234200 // TraesCS1B02G084700 // TraesCS2A02G493400 // TraesCS7D02G299500 // TraesCS7D02G283900 // TraesCS7D02G023300 // TraesCS3A02G234800 // TraesCS5B02G463300
GO:0004872	F	receptor activity	11	380	3964	85761	0.97	1	// TraesCS4B02G187800 // TraesCS1B02G122000 // TraesCS1B02G445200 // TraesCS2D02G566500 // TraesCS1A02G173200 // TraesCS4D02G318900 // TraesCS7A02G271400 // TraesCS5D02G111200 // TraesCS6B02G249300 // TraesCS4D02G152400 // TraesCS1D02G422700
GO:0004871	F	signal transducer activity	13	380	5132	85761	0.99	1	// TraesCS4B02G187800 // TraesCS1B02G122000 // TraesCS1B02G445200 // TraesCS2D02G566500 // TraesCS5A02G077400 // TraesCS1A02G173200 // TraesCS4D02G318900 // TraesCS7A02G271400 // TraesCS5D02G111200 // TraesCS6B02G249300 // TraesCS4D02G152400 // TraesCS7A02G422500 // TraesCS1D02G422700
GO:0015077	F	monovalent inorganic cation transmembrane transporter activity	6	380	1545	85761	0.68	1	// TraesCS7A02G489500 // TraesCS2A02G212100 // TraesCS2B02G013600 // TraesCS3D02G206400 // TraesCS6B02G302700 // TraesCS1B02G148500
GO:0008270	F	zinc ion binding	33	380	6856	85761	0.34	1	// TraesCS5B02G018700 // TraesCS4A02G174100 // TraesCS7B02G137600 // TraesCS6B02G302700 // TraesCS1B02G148500 // TraesCS1A02G444300 // TraesCS1D02G052200 // TraesCS4A02G397800 // TraesCS3D02G223300 // TraesCS5A02G208900 // TraesCS3B02G259300 // TraesCS2D02G239300 // TraesCS6A02G198100 // TraesCS2D02G102100 // TraesCS2B02G053600 // TraesCS3B02G468000 // TraesCS5D02G110900 // TraesCS5D02G125400 // …
GO:0004672	F	protein kinase activity	13	380	6551	85761	1	1	// TraesCS5D02G170600 // TraesCS2B02G034600 // TraesCS4D02G318900 // TraesCS2D02G566500 // TraesCS1D02G332900 // TraesCS6D02G001400 // TraesCS2B02G034000 // TraesCS2D02G229100 // TraesCS3B02G242600 // TraesCS6B02G249300 // TraesCS1D02G129000 // TraesCS4A02G320000 // TraesCS7A02G422500
GO:0016614	F	oxidoreductase activity, acting on CH-OH group of donors	6	380	1374	85761	0.57	1	// TraesCS5B02G418600 // TraesCS7D02G283900 // TraesCS2D02G361100 // TraesCS3B02G048900 // TraesCS1D02G052200 // TraesCS3A02G234800
GO:0097367	F	carbohydrate derivative binding	56	380	14158	85761	0.84	1	// TraesCS1A02G076100 // TraesCS1D02G355100 // TraesCS2B02G255900 // TraesCS5A02G260600 // TraesCS3B02G017100 // TraesCS4D02G318900 // TraesCS7B02G137600 // TraesCS6B02G113200 // TraesCS1D02G332900 // TraesCS1A02G444300 // TraesCS4B02G056700 // TraesCS6B02G249300 // TraesCS7A02G422500 // TraesCS7B02G446900 // TraesCS5A02G124300 // TraesCS1B02G122000 // TraesCS1D02G112300 // TraesCS2A02G026600 // …
GO:0022804	F	active transmembrane transporter activity	13	380	2945	85761	0.54	1	// TraesCS3D02G306900 // TraesCS7A02G489500 // TraesCS2A02G212100 // TraesCS2D02G430700 // TraesCS3B02G017100 // TraesCS4B02G248500 // TraesCS5B02G494400 // TraesCS7A02G262900 // TraesCS6B02G302700 // TraesCS1B02G148500 // TraesCS5D02G172800 // TraesCS3D02G206400 // TraesCS2B02G065200
GO:0042277	F	peptide binding	8	380	944	85761	0.062	1	// TraesCS3A02G151100 // TraesCS1D02G000800 // TraesCS2B02G609400 // TraesCS3B02G535300 // TraesCS4D02G153700 // TraesCS7A02G410100 // TraesCS6B02G249300 // TraesCS7A02G271400
GO:0016798	F	hydrolase activity, acting on glycosyl bonds	9	380	1929	85761	0.48	1	// TraesCS1D02G355100 // TraesCS5D02G530900 // TraesCS3D02G475200 // TraesCS6B02G331300 // TraesCS3B02G525000 // TraesCS5B02G394200 // TraesCS2D02G220900 // TraesCS3D02G440200 // TraesCS7B02G370700
GO:0097159	F	organic cyclic compound binding	149	380	32929	85761	0.39	1	// TraesCS5B02G418600 // TraesCS5B02G374200 // TraesCS5B02G204000 // TraesCS6B02G424300 // TraesCS4B02G300100 // TraesCS5A02G077400 // TraesCS3D02G540600 // TraesCS7B02G137600 // TraesCS1D02G332900 // TraesCS7A02G422500 // TraesCS2B02G255900 // TraesCS5A02G124300 // TraesCS1B02G165900 // TraesCS3B02G139700 // TraesCS1A02G403300 // TraesCS2A02G111600 // TraesCS5D02G232900 // TraesCS3A02G513700 // …
GO:0015075	F	ion transmembrane transporter activity	11	380	3453	85761	0.9	1	// TraesCS1B02G143800 // TraesCS6B02G128000 // TraesCS3A02G392800 // TraesCS2A02G212100 // TraesCS2D02G430700 // TraesCS2B02G013600 // TraesCS3D02G206400 // TraesCS6B02G302700 // TraesCS1B02G148500 // TraesCS7D02G299500 // TraesCS7A02G489500
GO:0016462	F	pyrophosphatase activity	23	380	3859	85761	0.095	1	// TraesCS5A02G260600 // TraesCS4A02G035700 // TraesCS1B02G148500 // TraesCS4B02G056700 // TraesCS7B02G446900 // TraesCS1B02G122000 // TraesCS3D02G306900 // TraesCS7A02G489500 // TraesCS5B02G477800 // TraesCS6A02G162700 // TraesCS7B02G175800 // TraesCS3A02G421700 // TraesCS1D02G353100 // TraesCS4A02G143000 // TraesCS2D02G430700 // TraesCS5B02G469500 // TraesCS4B02G196800 // TraesCS6B02G302700 // …
GO:0016829	F	lyase activity	10	380	3805	85761	0.97	1	// TraesCS3B02G041900 // TraesCS5B02G018700 // TraesCS6A02G382200 // TraesCS5D02G110900 // TraesCS5A02G098700 // TraesCS3B02G259300 // TraesCS3D02G223300 // TraesCS7D02G023300 // TraesCS2D02G065500 // TraesCS6B02G261000
GO:0003700	F	transcription factor activity, sequence-specific DNA binding	18	380	6006	85761	0.97	1	// TraesCS7D02G538400 // TraesCS4A02G174100 // TraesCS5B02G089200 // TraesCS6D02G293200 // TraesCS5B02G224000 // TraesCS5A02G225600 // TraesCS5A02G077400 // TraesCS2B02G217400 // TraesCS5D02G232900 // TraesCS7B02G447900 // TraesCS5A02G391700 // TraesCS5D02G232800 // TraesCS3D02G540600 // TraesCS4D02G014100 // TraesCS5A02G533900 // TraesCS4A02G315700 // TraesCS5B02G224100 // TraesCS4D02G141500
GO:0003723	F	RNA binding	25	380	4508	85761	0.15	1	// TraesCS1D02G383400 // TraesCS5A02G260600 // TraesCS1B02G433400 // TraesCS7B02G137600 // TraesCS6D02G243700 // TraesCS7B02G431600 // TraesCS3B02G007200 // TraesCS3B02G011900 // TraesCS2A02G111600 // TraesCS3A02G513700 // TraesCS2B02G486000 // TraesCS1B02G170200 // TraesCS7D02G456600 // TraesCS4B02G196800 // TraesCS6B02G062600 // TraesCS3D02G506600 // TraesCS1A02G403900 // TraesCS2D02G388400 // …
GO:0003682	F	chromatin binding	6	380	1554	85761	0.69	1	// TraesCS5B02G089200 // TraesCS6A02G062600 // TraesCS7D02G538400 // TraesCS2B02G486000 // TraesCS3D02G540600 // TraesCS2D02G043400
GO:0050662	F	coenzyme binding	10	380	1716	85761	0.23	1	// TraesCS2B02G053600 // TraesCS2B02G335400 // TraesCS4B02G300100 // TraesCS2D02G361100 // TraesCS1B02G084700 // TraesCS4B02G270400 // TraesCS7D02G299500 // TraesCS7D02G292900 // TraesCS3B02G048900 // TraesCS2A02G234200
GO:0050660	F	flavin adenine dinucleotide binding	5	380	721	85761	0.22	1	// TraesCS2B02G335400 // TraesCS4B02G300100 // TraesCS1B02G084700 // TraesCS7D02G299500 // TraesCS4B02G270400
GO:0005198	F	structural molecule activity	20	380	3082	85761	0.06	1	// TraesCS1D02G353100 // TraesCS4B02G056700 // TraesCS6D02G243700 // TraesCS1B02G445200 // TraesCS2B02G034600 // TraesCS5A02G224000 // TraesCS1A02G011500 // TraesCS5D02G158600 // TraesCS5A02G111500 // TraesCS3B02G011900 // TraesCS4A02G320200 // TraesCS7D02G538400 // TraesCS4B02G233700 // TraesCS3B02G259300 // TraesCS3B02G006500 // TraesCS3B02G007200 // TraesCS7D02G456600 // TraesCS3D02G223300 // …
GO:0046914	F	transition metal ion binding	63	380	11665	85761	0.056	1	// TraesCS2D02G540000 // TraesCS5B02G018700 // TraesCS6B02G424300 // TraesCS4A02G174100 // TraesCS7B02G137600 // TraesCS4D02G141500 // TraesCS6B02G302700 // TraesCS1B02G148500 // TraesCS4D02G189600 // TraesCS1A02G444300 // TraesCS2D02G239300 // TraesCS4B02G188200 // TraesCS1D02G052200 // TraesCS6B02G160400 // TraesCS3A02G509600 // TraesCS5A02G124300 // TraesCS2D02G330200 // TraesCS2B02G125200 // …
GO:0036094	F	small molecule binding	77	380	17352	85761	0.51	1	// TraesCS5B02G418600 // TraesCS1A02G076100 // TraesCS2B02G255900 // TraesCS1B02G410300 // TraesCS5A02G260600 // TraesCS3B02G017100 // TraesCS4B02G300100 // TraesCS4D02G318900 // TraesCS1B02G342200 // TraesCS6B02G113200 // TraesCS1D02G332900 // TraesCS4A02G320200 // TraesCS4B02G056700 // TraesCS2D02G361100 // TraesCS6D02G178300 // TraesCS6B02G249300 // TraesCS1D02G052200 // TraesCS7A02G422500 // …
GO:0003824	F	catalytic activity	195	380	42216	85761	0.22	1	// TraesCS5B02G418600 // TraesCS2A02G051700 // TraesCS7B02G130200 // TraesCS2B02G255900 // TraesCS4B02G300100 // TraesCS7B02G137600 // TraesCS1D02G332900 // TraesCS6D02G001400 // TraesCS4B02G188200 // TraesCS7A02G422500 // TraesCS4A02G444500 // TraesCS3D02G475200 // TraesCS4A02G397800 // TraesCS2A02G467900 // TraesCS3B02G139700 // TraesCS2D02G065500 // TraesCS2D02G023900 // TraesCS2A02G493400 // …
GO:0044435	C	plastid part	76	380	5866	85761	4.5e-17	1.7e-14	// TraesCS1A02G076100 // TraesCS3B02G011900 // TraesCS2B02G255900 // TraesCS5A02G260600 // TraesCS3D02G253900 // TraesCS4B02G300100 // TraesCS1D02G000800 // TraesCS2D02G023900 // TraesCS6B02G113200 // TraesCS1B02G148500 // TraesCS4D02G189600 // TraesCS5A02G128300 // TraesCS5A02G111500 // TraesCS3B02G007200 // TraesCS2D02G361100 // TraesCS4B02G188200 // TraesCS6B02G160400 // TraesCS5B02G018700 // …
GO:0044434	C	chloroplast part	72	380	5295	85761	3e-17	1.7e-14	// TraesCS1A02G076100 // TraesCS3B02G011900 // TraesCS2B02G255900 // TraesCS5A02G260600 // TraesCS2D02G023900 // TraesCS4B02G300100 // TraesCS1D02G000800 // TraesCS6B02G113200 // TraesCS1B02G148500 // TraesCS4D02G189600 // TraesCS5A02G128300 // TraesCS5A02G111500 // TraesCS3B02G007200 // TraesCS2D02G361100 // TraesCS4B02G188200 // TraesCS6B02G160400 // TraesCS5B02G018700 // TraesCS5A02G124300 // …
GO:0005829	C	cytosol	98	380	10311	85761	2e-13	4.2e-11	// TraesCS5B02G418600 // TraesCS7B02G137600 // TraesCS1D02G332900 // TraesCS4B02G188200 // TraesCS5A02G124300 // TraesCS2A02G467900 // TraesCS4D02G322800 // TraesCS2D02G065500 // TraesCS5B02G494400 // TraesCS3B02G011900 // TraesCS5D02G292800 // TraesCS7B02G334600 // TraesCS1D02G353100 // TraesCS4B02G165000 // TraesCS3A02G265900 // TraesCS4B02G233700 // TraesCS7D02G299500 // TraesCS3B02G006500 // …
GO:0009532	C	plastid stroma	48	380	3152	85761	2.2e-13	4.2e-11	// TraesCS2B02G255900 // TraesCS5A02G260600 // TraesCS2D02G023900 // TraesCS1D02G000800 // TraesCS4D02G189600 // TraesCS5A02G128300 // TraesCS5A02G111500 // TraesCS2D02G361100 // TraesCS4B02G188200 // TraesCS3A02G234800 // TraesCS5B02G018700 // TraesCS5A02G124300 // TraesCS2A02G467900 // TraesCS3D02G223300 // TraesCS1A02G107800 // TraesCS5B02G477800 // TraesCS2D02G065500 // TraesCS1A02G403300 // …
GO:0009507	C	chloroplast	127	380	15333	85761	3.1e-13	4.7e-11	// TraesCS7B02G130200 // TraesCS4B02G248500 // TraesCS2B02G255900 // TraesCS5A02G497400 // TraesCS2B02G013600 // TraesCS4B02G188200 // TraesCS3D02G109500 // TraesCS5A02G124300 // TraesCS2A02G467900 // TraesCS3B02G139700 // TraesCS2D02G065500 // TraesCS2A02G586500 // TraesCS2D02G023900 // TraesCS5A02G111500 // TraesCS7B02G038300 // TraesCS3B02G011900 // TraesCS5D02G292800 // TraesCS3B02G006500 // …
GO:0009570	C	chloroplast stroma	43	380	2613	85761	3.6e-13	4.7e-11	// TraesCS2B02G255900 // TraesCS5A02G260600 // TraesCS2D02G023900 // TraesCS1D02G000800 // TraesCS4D02G189600 // TraesCS5A02G128300 // TraesCS5A02G111500 // TraesCS2D02G361100 // TraesCS4B02G188200 // TraesCS3A02G234800 // TraesCS5B02G018700 // TraesCS5A02G124300 // TraesCS2A02G467900 // TraesCS3D02G223300 // TraesCS1A02G107800 // TraesCS5B02G477800 // TraesCS2D02G065500 // TraesCS1A02G403300 // …
GO:0009536	C	plastid	141	380	19432	85761	1.7e-10	1.8e-08	// TraesCS7B02G130200 // TraesCS4B02G248500 // TraesCS2B02G255900 // TraesCS4B02G300100 // TraesCS2B02G013600 // TraesCS4B02G188200 // TraesCS3D02G109500 // TraesCS5A02G124300 // TraesCS2A02G467900 // TraesCS3B02G139700 // TraesCS2D02G065500 // TraesCS2A02G586500 // TraesCS2D02G023900 // TraesCS5A02G111500 // TraesCS7B02G038300 // TraesCS3B02G011900 // TraesCS5D02G292800 // TraesCS3B02G006500 // …
GO:0009579	C	thylakoid	39	380	2728	85761	2.8e-10	2.7e-08	// TraesCS1A02G076100 // TraesCS5B02G018700 // TraesCS4B02G300100 // TraesCS1D02G000800 // TraesCS6B02G113200 // TraesCS1B02G148500 // TraesCS5A02G128300 // TraesCS1A02G444300 // TraesCS2D02G361100 // TraesCS6B02G160400 // TraesCS3B02G014900 // TraesCS2A02G467900 // TraesCS3D02G223300 // TraesCS5B02G477800 // TraesCS2D02G065500 // TraesCS1A02G403300 // TraesCS3B02G259300 // TraesCS4A02G320200 // …
GO:0044446	C	intracellular organelle part	148	380	21339	85761	1.2e-09	9.9e-08	// TraesCS2B02G255900 // TraesCS7D02G538400 // TraesCS4B02G300100 // TraesCS2B02G013600 // TraesCS4B02G188200 // TraesCS7A02G422500 // TraesCS5A02G124300 // TraesCS2A02G467900 // TraesCS2D02G065500 // TraesCS2D02G023900 // TraesCS5A02G111500 // TraesCS3A02G513700 // TraesCS7B02G038300 // TraesCS3B02G011900 // TraesCS3B02G006500 // TraesCS5B02G145900 // TraesCS5A02G497400 // TraesCS1D02G353100 // …
GO:0044422	C	organelle part	148	380	21477	85761	1.8e-09	1.4e-07	// TraesCS2B02G255900 // TraesCS7D02G538400 // TraesCS4B02G300100 // TraesCS2B02G013600 // TraesCS4B02G188200 // TraesCS7A02G422500 // TraesCS5A02G124300 // TraesCS2A02G467900 // TraesCS2D02G065500 // TraesCS2D02G023900 // TraesCS5A02G111500 // TraesCS3A02G513700 // TraesCS7B02G038300 // TraesCS3B02G011900 // TraesCS3B02G006500 // TraesCS5B02G145900 // TraesCS5A02G497400 // TraesCS1D02G353100 // …
GO:0044444	C	cytoplasmic part	239	380	40994	85761	2.5e-09	1.8e-07	// TraesCS5B02G418600 // TraesCS7B02G130200 // TraesCS4B02G248500 // TraesCS2B02G255900 // TraesCS7D02G538400 // TraesCS5A02G232600 // TraesCS4B02G300100 // TraesCS5A02G111500 // TraesCS2B02G013600 // TraesCS1D02G332900 // TraesCS4B02G188200 // TraesCS7A02G422500 // TraesCS7A02G271400 // TraesCS3D02G475200 // TraesCS5A02G124300 // TraesCS2A02G467900 // TraesCS4D02G322800 // TraesCS2D02G065500 // …
GO:0009526	C	plastid envelope	36	380	2745	85761	1.2e-08	8e-07	// TraesCS4B02G300100 // TraesCS1D02G000800 // TraesCS6B02G113200 // TraesCS5A02G128300 // TraesCS3B02G007200 // TraesCS3A02G234800 // TraesCS5A02G124300 // TraesCS2A02G467900 // TraesCS1B02G122000 // TraesCS6B02G265600 // TraesCS7A02G489500 // TraesCS2B02G335400 // TraesCS2D02G065500 // TraesCS1A02G403300 // TraesCS3B02G259300 // TraesCS4B02G270400 // TraesCS3B02G589900 // TraesCS7B02G038300 // …
GO:0009534	C	chloroplast thylakoid	31	380	2227	85761	3.7e-08	2.2e-06	// TraesCS1A02G076100 // TraesCS4B02G300100 // TraesCS1D02G000800 // TraesCS6B02G113200 // TraesCS1B02G148500 // TraesCS5A02G128300 // TraesCS1A02G444300 // TraesCS2D02G361100 // TraesCS6B02G160400 // TraesCS3B02G014900 // TraesCS2A02G467900 // TraesCS3D02G223300 // TraesCS5B02G477800 // TraesCS2D02G065500 // TraesCS1A02G403300 // TraesCS3B02G259300 // TraesCS4A02G320200 // TraesCS4B02G270400 // …
GO:0031967	C	organelle envelope	47	380	4426	85761	4.2e-08	2.3e-06	// TraesCS3B02G011900 // TraesCS3B02G017100 // TraesCS4B02G300100 // TraesCS1D02G000800 // TraesCS2B02G013600 // TraesCS6B02G113200 // TraesCS6B02G302700 // TraesCS1B02G148500 // TraesCS5A02G128300 // TraesCS1A02G444300 // TraesCS3B02G007200 // TraesCS3A02G234800 // TraesCS5A02G124300 // TraesCS2A02G467900 // TraesCS1B02G122000 // TraesCS6B02G265600 // TraesCS7A02G489500 // TraesCS2B02G335400 // …
GO:0031976	C	plastid thylakoid	31	380	2249	85761	4.6e-08	2.4e-06	// TraesCS1A02G076100 // TraesCS4B02G300100 // TraesCS1D02G000800 // TraesCS6B02G113200 // TraesCS1B02G148500 // TraesCS5A02G128300 // TraesCS1A02G444300 // TraesCS2D02G361100 // TraesCS6B02G160400 // TraesCS3B02G014900 // TraesCS2A02G467900 // TraesCS3D02G223300 // TraesCS5B02G477800 // TraesCS2D02G065500 // TraesCS1A02G403300 // TraesCS3B02G259300 // TraesCS4A02G320200 // TraesCS4B02G270400 // …
GO:0031975	C	envelope	47	380	4509	85761	7.3e-08	3.5e-06	// TraesCS3B02G011900 // TraesCS3B02G017100 // TraesCS4B02G300100 // TraesCS1D02G000800 // TraesCS2B02G013600 // TraesCS6B02G113200 // TraesCS6B02G302700 // TraesCS1B02G148500 // TraesCS5A02G128300 // TraesCS1A02G444300 // TraesCS3B02G007200 // TraesCS3A02G234800 // TraesCS5A02G124300 // TraesCS2A02G467900 // TraesCS1B02G122000 // TraesCS6B02G265600 // TraesCS7A02G489500 // TraesCS2B02G335400 // …
GO:0009941	C	chloroplast envelope	32	380	2441	85761	8.4e-08	3.8e-06	// TraesCS4B02G300100 // TraesCS6B02G113200 // TraesCS3B02G007200 // TraesCS3A02G234800 // TraesCS5A02G124300 // TraesCS2A02G467900 // TraesCS1B02G122000 // TraesCS6B02G265600 // TraesCS7A02G489500 // TraesCS2B02G335400 // TraesCS2D02G065500 // TraesCS1A02G403300 // TraesCS3B02G259300 // TraesCS4B02G270400 // TraesCS3B02G589900 // TraesCS7B02G038300 // TraesCS3B02G011900 // TraesCS3B02G006500 // …
GO:0005737	C	cytoplasm	258	380	47682	85761	6.8e-07	2.9e-05	// TraesCS5B02G418600 // TraesCS2A02G051700 // TraesCS7B02G130200 // TraesCS4B02G248500 // TraesCS2B02G255900 // TraesCS7D02G538400 // TraesCS5A02G232600 // TraesCS4B02G300100 // TraesCS5A02G111500 // TraesCS2B02G013600 // TraesCS1D02G332900 // TraesCS4B02G188200 // TraesCS7A02G422500 // TraesCS7A02G271400 // TraesCS3D02G475200 // TraesCS5A02G124300 // TraesCS2A02G467900 // TraesCS4D02G322800 // …
GO:0044436	C	thylakoid part	27	380	2235	85761	3.9e-06	0.00015	// TraesCS5B02G018700 // TraesCS1D02G000800 // TraesCS6B02G113200 // TraesCS1B02G148500 // TraesCS5A02G128300 // TraesCS1A02G444300 // TraesCS6B02G160400 // TraesCS3B02G014900 // TraesCS3D02G223300 // TraesCS2B02G335400 // TraesCS2D02G065500 // TraesCS1A02G403300 // TraesCS3B02G259300 // TraesCS4B02G270400 // TraesCS3B02G589900 // TraesCS7D02G492200 // TraesCS6B02G193400 // TraesCS6B02G189300 // …
GO:0048046	C	apoplast	29	380	2502	85761	3.8e-06	0.00015	// TraesCS3D02G475200 // TraesCS5A02G260600 // TraesCS4A02G035700 // TraesCS4B02G056700 // TraesCS4D02G329500 // TraesCS3A02G234800 // TraesCS7B02G446900 // TraesCS5B02G018700 // TraesCS2A02G467900 // TraesCS7A02G489500 // TraesCS6A02G382200 // TraesCS2D02G065500 // TraesCS1A02G403300 // TraesCS3A02G478800 // TraesCS1D02G353100 // TraesCS5A02G503900 // TraesCS6B02G261000 // TraesCS3B02G525000 // …
GO:0031984	C	organelle subcompartment	42	380	4600	85761	1e-05	0.00037	// TraesCS1A02G076100 // TraesCS5B02G018700 // TraesCS4B02G300100 // TraesCS1D02G000800 // TraesCS6B02G113200 // TraesCS1B02G148500 // TraesCS5A02G128300 // TraesCS1A02G444300 // TraesCS2D02G361100 // TraesCS2D02G212800 // TraesCS6B02G160400 // TraesCS3B02G014900 // TraesCS2A02G467900 // TraesCS3D02G223300 // TraesCS3B02G376700 // TraesCS5B02G477800 // TraesCS2D02G065500 // TraesCS1A02G403300 // …
GO:0009535	C	chloroplast thylakoid membrane	23	380	1851	85761	1.3e-05	0.00047	// TraesCS1D02G000800 // TraesCS6B02G113200 // TraesCS1B02G148500 // TraesCS5A02G128300 // TraesCS6B02G160400 // TraesCS3B02G014900 // TraesCS3D02G223300 // TraesCS2B02G335400 // TraesCS2D02G065500 // TraesCS1A02G403300 // TraesCS3B02G259300 // TraesCS4B02G270400 // TraesCS3B02G589900 // TraesCS7D02G492200 // TraesCS6B02G193400 // TraesCS6D02G392300 // TraesCS6D02G222900 // TraesCS1A02G173200 // …
GO:0042651	C	thylakoid membrane	24	380	2028	85761	1.9e-05	0.00064	// TraesCS1D02G000800 // TraesCS6B02G113200 // TraesCS1B02G148500 // TraesCS5A02G128300 // TraesCS6B02G160400 // TraesCS3B02G014900 // TraesCS3D02G223300 // TraesCS2B02G335400 // TraesCS2D02G065500 // TraesCS1A02G403300 // TraesCS3B02G259300 // TraesCS4B02G270400 // TraesCS3B02G589900 // TraesCS7D02G492200 // TraesCS6B02G193400 // TraesCS6D02G392300 // TraesCS6D02G222900 // TraesCS1A02G173200 // …
GO:0055035	C	plastid thylakoid membrane	23	380	1903	85761	2e-05	0.00066	// TraesCS1D02G000800 // TraesCS6B02G113200 // TraesCS1B02G148500 // TraesCS5A02G128300 // TraesCS6B02G160400 // TraesCS3B02G014900 // TraesCS3D02G223300 // TraesCS2B02G335400 // TraesCS2D02G065500 // TraesCS1A02G403300 // TraesCS3B02G259300 // TraesCS4B02G270400 // TraesCS3B02G589900 // TraesCS7D02G492200 // TraesCS6B02G193400 // TraesCS6D02G392300 // TraesCS6D02G222900 // TraesCS1A02G173200 // …
GO:0044424	C	intracellular part	302	380	60136	85761	2.5e-05	0.00079	// TraesCS5B02G418600 // TraesCS2A02G051700 // TraesCS5B02G374200 // TraesCS4B02G248500 // TraesCS2B02G255900 // TraesCS7D02G538400 // TraesCS5A02G232600 // TraesCS4B02G300100 // TraesCS5A02G111500 // TraesCS5A02G077400 // TraesCS3D02G540600 // TraesCS7B02G137600 // TraesCS1D02G332900 // TraesCS7B02G130200 // TraesCS4B02G188200 // TraesCS7A02G422500 // TraesCS7A02G271400 // TraesCS5B02G204000 // …
GO:0034357	C	photosynthetic membrane	24	380	2078	85761	2.8e-05	0.00082	// TraesCS1D02G000800 // TraesCS6B02G113200 // TraesCS1B02G148500 // TraesCS5A02G128300 // TraesCS6B02G160400 // TraesCS3B02G014900 // TraesCS3D02G223300 // TraesCS2B02G335400 // TraesCS2D02G065500 // TraesCS1A02G403300 // TraesCS3B02G259300 // TraesCS4B02G270400 // TraesCS3B02G589900 // TraesCS7D02G492200 // TraesCS6B02G193400 // TraesCS6D02G392300 // TraesCS6D02G222900 // TraesCS1A02G173200 // …
GO:0005622	C	intracellular	303	380	60496	85761	3.2e-05	0.00091	// TraesCS5B02G418600 // TraesCS2A02G051700 // TraesCS5B02G374200 // TraesCS4B02G248500 // TraesCS2B02G255900 // TraesCS7D02G538400 // TraesCS5A02G232600 // TraesCS4B02G300100 // TraesCS5A02G111500 // TraesCS5A02G077400 // TraesCS3D02G540600 // TraesCS7B02G137600 // TraesCS1D02G332900 // TraesCS7B02G130200 // TraesCS4B02G188200 // TraesCS7A02G422500 // TraesCS7A02G271400 // TraesCS5B02G204000 // …
GO:0031090	C	organelle membrane	60	380	7998	85761	4.5e-05	0.0012	// TraesCS3B02G011900 // TraesCS5B02G018700 // TraesCS5A02G260600 // TraesCS3B02G017100 // TraesCS5A02G497400 // TraesCS1D02G000800 // TraesCS2B02G013600 // TraesCS6B02G302700 // TraesCS1B02G148500 // TraesCS1A02G444300 // TraesCS3B02G007200 // TraesCS2D02G212800 // TraesCS3A02G234800 // TraesCS7B02G446900 // TraesCS2D02G231700 // TraesCS1B02G122000 // TraesCS6B02G265600 // TraesCS7A02G489500 // …
GO:0098796	C	membrane protein complex	26	380	2436	85761	4.7e-05	0.0013	// TraesCS3B02G017100 // TraesCS2B02G013600 // TraesCS6B02G302700 // TraesCS1B02G148500 // TraesCS2A02G126700 // TraesCS3B02G014900 // TraesCS3D02G306900 // TraesCS7A02G489500 // TraesCS2A02G212100 // TraesCS4B02G009200 // TraesCS1A02G403300 // TraesCS4D02G318900 // TraesCS7D02G492200 // TraesCS6D02G392300 // TraesCS4B02G165000 // TraesCS2D02G566500 // TraesCS2A02G234200 // TraesCS1D02G037300 // …
GO:0042170	C	plastid membrane	17	380	1238	85761	5.5e-05	0.0014	// TraesCS1B02G445200 // TraesCS1B02G122000 // TraesCS6B02G265600 // TraesCS1D02G175000 // TraesCS2B02G335400 // TraesCS2D02G065500 // TraesCS3B02G017100 // TraesCS7D02G492200 // TraesCS4B02G270400 // TraesCS3B02G589900 // TraesCS7B02G038300 // TraesCS3B02G259300 // TraesCS1D02G000800 // TraesCS3D02G223300 // TraesCS7B02G482000 // TraesCS1D02G422700 // TraesCS6D02G222900
GO:0043227	C	membrane-bounded organelle	278	380	54652	85761	6.1e-05	0.0015	// TraesCS5B02G374200 // TraesCS4B02G248500 // TraesCS2B02G255900 // TraesCS7D02G538400 // TraesCS5A02G232600 // TraesCS4B02G300100 // TraesCS5A02G111500 // TraesCS5A02G077400 // TraesCS3D02G540600 // TraesCS7B02G137600 // TraesCS1D02G332900 // TraesCS7B02G130200 // TraesCS4B02G188200 // TraesCS7A02G422500 // TraesCS7A02G271400 // TraesCS5B02G204000 // TraesCS5A02G124300 // TraesCS4A02G397800 // …
GO:0043231	C	intracellular membrane-bounded organelle	277	380	54543	85761	7.8e-05	0.0019	// TraesCS5B02G374200 // TraesCS4B02G248500 // TraesCS2B02G255900 // TraesCS7D02G538400 // TraesCS5A02G232600 // TraesCS4B02G300100 // TraesCS5A02G111500 // TraesCS5A02G077400 // TraesCS3D02G540600 // TraesCS7B02G137600 // TraesCS1D02G332900 // TraesCS7B02G130200 // TraesCS4B02G188200 // TraesCS7A02G422500 // TraesCS7A02G271400 // TraesCS5B02G204000 // TraesCS5A02G124300 // TraesCS4A02G397800 // …
GO:0043226	C	organelle	281	380	55713	85761	0.00011	0.0026	// TraesCS5B02G374200 // TraesCS4B02G248500 // TraesCS2B02G255900 // TraesCS7D02G538400 // TraesCS5A02G232600 // TraesCS4B02G300100 // TraesCS5A02G111500 // TraesCS5A02G077400 // TraesCS3D02G540600 // TraesCS7B02G137600 // TraesCS1D02G332900 // TraesCS7B02G130200 // TraesCS4B02G188200 // TraesCS7A02G422500 // TraesCS7A02G271400 // TraesCS5B02G204000 // TraesCS5A02G124300 // TraesCS4A02G397800 // …
GO:0043229	C	intracellular organelle	280	380	55574	85761	0.00014	0.0031	// TraesCS5B02G374200 // TraesCS4B02G248500 // TraesCS2B02G255900 // TraesCS7D02G538400 // TraesCS5A02G232600 // TraesCS4B02G300100 // TraesCS5A02G111500 // TraesCS5A02G077400 // TraesCS3D02G540600 // TraesCS7B02G137600 // TraesCS1D02G332900 // TraesCS7B02G130200 // TraesCS4B02G188200 // TraesCS7A02G422500 // TraesCS7A02G271400 // TraesCS5B02G204000 // TraesCS5A02G124300 // TraesCS4A02G397800 // …
GO:0005576	C	extracellular region	63	380	9049	85761	0.00023	0.0051	// TraesCS3B02G038700 // TraesCS4A02G445000 // TraesCS3D02G475200 // TraesCS5A02G260600 // TraesCS4A02G035700 // TraesCS3B02G038600 // TraesCS4B02G056700 // TraesCS1A02G404500 // TraesCS4D02G329500 // TraesCS6B02G249300 // TraesCS6B02G276800 // TraesCS1B02G027800 // TraesCS3A02G234800 // TraesCS3A02G509600 // TraesCS5B02G018700 // TraesCS2A02G467900 // TraesCS2B02G125200 // TraesCS7A02G489500 // …
GO:0031977	C	thylakoid lumen	8	380	365	85761	0.00028	0.006	// TraesCS3B02G014900 // TraesCS3A02G151100 // TraesCS5B02G018700 // TraesCS2D02G065500 // TraesCS1D02G000800 // TraesCS7D02G492200 // TraesCS1A02G444300 // TraesCS6B02G189300
GO:0031969	C	chloroplast membrane	14	380	1036	85761	0.00029	0.006	// TraesCS1B02G445200 // TraesCS1B02G122000 // TraesCS6B02G265600 // TraesCS1D02G175000 // TraesCS2B02G335400 // TraesCS2D02G065500 // TraesCS4B02G270400 // TraesCS3B02G589900 // TraesCS7B02G038300 // TraesCS3B02G259300 // TraesCS3D02G223300 // TraesCS7B02G482000 // TraesCS1D02G422700 // TraesCS6D02G222900
GO:0032991	C	macromolecular complex	81	380	12610	85761	0.00035	0.0071	// TraesCS1D02G383400 // TraesCS3B02G011900 // TraesCS4B02G056700 // TraesCS5A02G224000 // TraesCS3B02G017100 // TraesCS2B02G013600 // TraesCS2D02G023900 // TraesCS6B02G302700 // TraesCS1B02G148500 // TraesCS7B02G431600 // TraesCS4A02G320200 // TraesCS3B02G007200 // TraesCS6D02G392300 // TraesCS6D02G178300 // TraesCS1B02G093900 // TraesCS1B02G165900 // TraesCS7D02G538400 // TraesCS3B02G014900 // …
GO:0043232	C	intracellular non-membrane-bounded organelle	53	380	7462	85761	0.00049	0.0097	// TraesCS5B02G448900 // TraesCS3B02G011900 // TraesCS4B02G056700 // TraesCS5A02G224000 // TraesCS5A02G260600 // TraesCS4A02G035700 // TraesCS1B02G148500 // TraesCS7B02G431600 // TraesCS3B02G007200 // TraesCS2B02G486000 // TraesCS7A02G422500 // TraesCS5A02G124300 // TraesCS2A02G467900 // TraesCS1B02G122000 // TraesCS3D02G223300 // TraesCS2D02G065500 // TraesCS4B02G009200 // TraesCS2D02G023900 // …
GO:0098805	C	whole membrane	37	380	4671	85761	0.00055	0.01	// TraesCS5B02G018700 // TraesCS5A02G260600 // TraesCS2B02G264200 // TraesCS3B02G007200 // TraesCS3A02G234800 // TraesCS7B02G446900 // TraesCS2D02G231700 // TraesCS1B02G122000 // TraesCS7B02G437600 // TraesCS7A02G489500 // TraesCS2A02G212100 // TraesCS2D02G212800 // TraesCS3B02G589900 // TraesCS5A02G208900 // TraesCS3B02G011900 // TraesCS3B02G039900 // TraesCS3B02G006500 // TraesCS7D02G456600 // …
GO:0005794	C	Golgi apparatus	42	380	5538	85761	0.00056	0.01	// TraesCS5B02G018700 // TraesCS5A02G260600 // TraesCS4B02G248500 // TraesCS6B02G302700 // TraesCS4D02G189600 // TraesCS1A02G444300 // TraesCS3B02G007200 // TraesCS4B02G188200 // TraesCS3A02G234800 // TraesCS7B02G446900 // TraesCS7A02G489500 // TraesCS4D02G318900 // TraesCS2A02G212100 // TraesCS1A02G403300 // TraesCS7A02G422500 // TraesCS2D02G212800 // TraesCS3B02G011900 // TraesCS3B02G039900 // …
GO:0016469	C	proton-transporting two-sector ATPase complex	7	380	320	85761	0.00069	0.013	// TraesCS1D02G037300 // TraesCS3D02G306900 // TraesCS7A02G489500 // TraesCS2A02G212100 // TraesCS2B02G013600 // TraesCS6B02G302700 // TraesCS1B02G148500
GO:0043228	C	non-membrane-bounded organelle	53	380	7597	85761	0.00073	0.013	// TraesCS5B02G448900 // TraesCS3B02G011900 // TraesCS4B02G056700 // TraesCS5A02G224000 // TraesCS5A02G260600 // TraesCS4A02G035700 // TraesCS1B02G148500 // TraesCS7B02G431600 // TraesCS3B02G007200 // TraesCS2B02G486000 // TraesCS7A02G422500 // TraesCS5A02G124300 // TraesCS2A02G467900 // TraesCS1B02G122000 // TraesCS3D02G223300 // TraesCS2D02G065500 // TraesCS4B02G009200 // TraesCS2D02G023900 // …
GO:0030529	C	intracellular ribonucleoprotein complex	27	380	3095	85761	0.0008	0.014	// TraesCS1D02G383400 // TraesCS5A02G224000 // TraesCS4A02G035700 // TraesCS7B02G431600 // TraesCS4A02G320200 // TraesCS3B02G007200 // TraesCS2A02G467900 // TraesCS3D02G223300 // TraesCS2D02G065500 // TraesCS2D02G023900 // TraesCS3B02G259300 // TraesCS2A02G111600 // TraesCS1B02G165900 // TraesCS3B02G011900 // TraesCS7D02G456600 // TraesCS6A02G198100 // TraesCS2B02G053600 // TraesCS6D02G243700 // …
GO:0033178	C	proton-transporting two-sector ATPase complex, catalytic domain	5	380	156	85761	0.00078	0.014	// TraesCS6B02G302700 // TraesCS1B02G148500 // TraesCS3D02G306900 // TraesCS7A02G489500 // TraesCS2A02G212100
GO:1990904	C	ribonucleoprotein complex	28	380	3316	85761	0.001	0.017	// TraesCS1D02G383400 // TraesCS5A02G224000 // TraesCS4A02G035700 // TraesCS7B02G431600 // TraesCS4A02G320200 // TraesCS3B02G007200 // TraesCS2A02G467900 // TraesCS3D02G223300 // TraesCS2D02G065500 // TraesCS2D02G023900 // TraesCS3B02G259300 // TraesCS2A02G111600 // TraesCS1B02G165900 // TraesCS3B02G011900 // TraesCS7D02G456600 // TraesCS6A02G198100 // TraesCS2B02G053600 // TraesCS6D02G243700 // …
GO:0098798	C	mitochondrial protein complex	9	380	559	85761	0.0011	0.018	// TraesCS1D02G037300 // TraesCS2A02G234200 // TraesCS4B02G009200 // TraesCS1B02G084700 // TraesCS2B02G013600 // TraesCS7A02G262900 // TraesCS6B02G302700 // TraesCS1B02G148500 // TraesCS3D02G109500
GO:0019866	C	organelle inner membrane	16	380	1490	85761	0.0013	0.02	// TraesCS1D02G037300 // TraesCS6B02G265600 // TraesCS1D02G175000 // TraesCS1B02G148500 // TraesCS1B02G084700 // TraesCS2A02G234200 // TraesCS4B02G009200 // TraesCS3B02G017100 // TraesCS1D02G000800 // TraesCS2B02G013600 // TraesCS7A02G262900 // TraesCS6B02G302700 // TraesCS7B02G038300 // TraesCS7D02G492200 // TraesCS1A02G444300 // TraesCS3D02G109500
GO:0009543	C	chloroplast thylakoid lumen	6	380	275	85761	0.0017	0.026	// TraesCS3B02G014900 // TraesCS3A02G151100 // TraesCS1D02G000800 // TraesCS7D02G492200 // TraesCS1A02G444300 // TraesCS6B02G189300
GO:0031978	C	plastid thylakoid lumen	6	380	275	85761	0.0017	0.026	// TraesCS3B02G014900 // TraesCS3A02G151100 // TraesCS1D02G000800 // TraesCS7D02G492200 // TraesCS1A02G444300 // TraesCS6B02G189300
GO:0043234	C	protein complex	58	380	8912	85761	0.0021	0.031	// TraesCS1B02G165900 // TraesCS1B02G084700 // TraesCS2B02G013600 // TraesCS6B02G302700 // TraesCS1B02G148500 // TraesCS4B02G056700 // TraesCS6D02G178300 // TraesCS3B02G014900 // TraesCS7B02G437600 // TraesCS4B02G233700 // TraesCS2D02G566500 // TraesCS5B02G477800 // TraesCS2D02G065500 // TraesCS4B02G009200 // TraesCS1A02G403300 // TraesCS6A02G162700 // TraesCS1B02G093900 // TraesCS3A02G513700 // …
GO:0044445	C	cytosolic part	13	380	1156	85761	0.0024	0.034	// TraesCS2B02G053600 // TraesCS2A02G467900 // TraesCS3A02G151100 // TraesCS7D02G456600 // TraesCS5A02G224000 // TraesCS2D02G065500 // TraesCS6A02G162700 // TraesCS4A02G035700 // TraesCS5D02G158600 // TraesCS3B02G011900 // TraesCS3B02G007200 // TraesCS6A02G116500 // TraesCS3B02G006500
GO:0098800	C	inner mitochondrial membrane protein complex	8	380	511	85761	0.0024	0.034	// TraesCS1D02G037300 // TraesCS2A02G234200 // TraesCS4B02G009200 // TraesCS1B02G084700 // TraesCS2B02G013600 // TraesCS6B02G302700 // TraesCS1B02G148500 // TraesCS3D02G109500
GO:0010319	C	stromule	6	380	294	85761	0.0023	0.034	// TraesCS3D02G223300 // TraesCS7D02G299500 // TraesCS3B02G259300 // TraesCS5A02G128300 // TraesCS3A02G234800 // TraesCS6D02G222900
GO:0044464	C	cell part	312	380	65148	85761	0.0024	0.034	// TraesCS5B02G418600 // TraesCS2A02G051700 // TraesCS5B02G374200 // TraesCS4B02G248500 // TraesCS2B02G255900 // TraesCS7D02G538400 // TraesCS5A02G232600 // TraesCS4B02G300100 // TraesCS5A02G111500 // TraesCS5A02G077400 // TraesCS3D02G540600 // TraesCS7B02G137600 // TraesCS1D02G332900 // TraesCS7B02G130200 // TraesCS4B02G188200 // TraesCS7A02G422500 // TraesCS7A02G271400 // TraesCS5B02G204000 // …
GO:1990204	C	oxidoreductase complex	8	380	515	85761	0.0025	0.034	// TraesCS3B02G014900 // TraesCS2B02G053600 // TraesCS2A02G234200 // TraesCS4B02G009200 // TraesCS1B02G084700 // TraesCS1D02G037300 // TraesCS7D02G492200 // TraesCS3D02G109500
GO:0005623	C	cell	312	380	65175	85761	0.0026	0.035	// TraesCS5B02G418600 // TraesCS2A02G051700 // TraesCS5B02G374200 // TraesCS4B02G248500 // TraesCS2B02G255900 // TraesCS7D02G538400 // TraesCS5A02G232600 // TraesCS4B02G300100 // TraesCS5A02G111500 // TraesCS5A02G077400 // TraesCS3D02G540600 // TraesCS7B02G137600 // TraesCS1D02G332900 // TraesCS7B02G130200 // TraesCS4B02G188200 // TraesCS7A02G422500 // TraesCS7A02G271400 // TraesCS5B02G204000 // …
GO:0044423	C	virion part	6	380	305	85761	0.0028	0.036	// TraesCS1A02G011500 // TraesCS1D02G175000 // TraesCS1D02G383400 // TraesCS2D02G388400 // TraesCS6A02G198100 // TraesCS4D02G152400
GO:0019012	C	virion	6	380	305	85761	0.0028	0.036	// TraesCS1A02G011500 // TraesCS1D02G175000 // TraesCS1D02G383400 // TraesCS2D02G388400 // TraesCS6A02G198100 // TraesCS4D02G152400
GO:0009707	C	chloroplast outer membrane	5	380	214	85761	0.003	0.039	// TraesCS3B02G589900 // TraesCS1B02G445200 // TraesCS1B02G122000 // TraesCS6D02G222900 // TraesCS1D02G422700
GO:0009527	C	plastid outer membrane	5	380	220	85761	0.0034	0.043	// TraesCS3B02G589900 // TraesCS1B02G445200 // TraesCS1B02G122000 // TraesCS6D02G222900 // TraesCS1D02G422700
GO:0005840	C	ribosome	19	380	2133	85761	0.0037	0.046	// TraesCS4A02G035700 // TraesCS2B02G053600 // TraesCS2A02G467900 // TraesCS3A02G151100 // TraesCS6D02G243700 // TraesCS5A02G224000 // TraesCS2A02G234200 // TraesCS2D02G023900 // TraesCS3B02G011900 // TraesCS4A02G320200 // TraesCS2A02G151400 // TraesCS5D02G158600 // TraesCS3B02G259300 // TraesCS2B02G081600 // TraesCS3B02G007200 // TraesCS7D02G456600 // TraesCS2D02G065500 // TraesCS3B02G006500 // …
GO:0022626	C	cytosolic ribosome	11	380	950	85761	0.004	0.049	// TraesCS2B02G053600 // TraesCS2A02G467900 // TraesCS3A02G151100 // TraesCS7D02G456600 // TraesCS5A02G224000 // TraesCS2D02G065500 // TraesCS4A02G035700 // TraesCS5D02G158600 // TraesCS3B02G011900 // TraesCS3B02G007200 // TraesCS3B02G006500
GO:0031974	C	membrane-enclosed lumen	35	380	4946	85761	0.0048	0.056	// TraesCS1D02G383400 // TraesCS5A02G260600 // TraesCS4A02G035700 // TraesCS1B02G148500 // TraesCS7B02G431600 // TraesCS1A02G444300 // TraesCS3B02G007200 // TraesCS2B02G486000 // TraesCS3A02G234800 // TraesCS7B02G446900 // TraesCS1B02G165900 // TraesCS4B02G009200 // TraesCS6A02G162700 // TraesCS2A02G111600 // TraesCS3A02G513700 // TraesCS3B02G011900 // TraesCS7D02G456600 // TraesCS6B02G189300 // …
GO:0070013	C	intracellular organelle lumen	35	380	4946	85761	0.0048	0.056	// TraesCS1D02G383400 // TraesCS5A02G260600 // TraesCS4A02G035700 // TraesCS1B02G148500 // TraesCS7B02G431600 // TraesCS1A02G444300 // TraesCS3B02G007200 // TraesCS2B02G486000 // TraesCS3A02G234800 // TraesCS7B02G446900 // TraesCS1B02G165900 // TraesCS4B02G009200 // TraesCS6A02G162700 // TraesCS2A02G111600 // TraesCS3A02G513700 // TraesCS3B02G011900 // TraesCS7D02G456600 // TraesCS6B02G189300 // …
GO:0043233	C	organelle lumen	35	380	4946	85761	0.0048	0.056	// TraesCS1D02G383400 // TraesCS5A02G260600 // TraesCS4A02G035700 // TraesCS1B02G148500 // TraesCS7B02G431600 // TraesCS1A02G444300 // TraesCS3B02G007200 // TraesCS2B02G486000 // TraesCS3A02G234800 // TraesCS7B02G446900 // TraesCS1B02G165900 // TraesCS4B02G009200 // TraesCS6A02G162700 // TraesCS2A02G111600 // TraesCS3A02G513700 // TraesCS3B02G011900 // TraesCS7D02G456600 // TraesCS6B02G189300 // …
GO:0000786	C	nucleosome	7	380	469	85761	0.0056	0.064	// TraesCS1A02G359900 // TraesCS6A02G062600 // TraesCS3B02G410300 // TraesCS1A02G285300 // TraesCS7A02G410100 // TraesCS7B02G334600 // TraesCS7A02G157100
GO:0005730	C	nucleolus	19	380	2234	85761	0.006	0.067	// TraesCS2A02G151400 // TraesCS4A02G035700 // TraesCS6A02G062600 // TraesCS6B02G276800 // TraesCS5A02G260600 // TraesCS4B02G009200 // TraesCS6A02G162700 // TraesCS5D02G125400 // TraesCS1B02G165900 // TraesCS1B02G148500 // TraesCS3B02G011900 // TraesCS7B02G431600 // TraesCS3B02G007200 // TraesCS2B02G486000 // TraesCS7D02G456600 // TraesCS6B02G189300 // TraesCS4D02G152400 // TraesCS7B02G334600 // …
GO:0098588	C	bounding membrane of organelle	39	380	5753	85761	0.006	0.067	// TraesCS5B02G018700 // TraesCS5A02G260600 // TraesCS2B02G264200 // TraesCS3B02G007200 // TraesCS3A02G234800 // TraesCS7B02G446900 // TraesCS2D02G231700 // TraesCS1B02G122000 // TraesCS7B02G437600 // TraesCS7A02G489500 // TraesCS2A02G212100 // TraesCS2D02G212800 // TraesCS3B02G589900 // TraesCS5A02G208900 // TraesCS3B02G011900 // TraesCS3B02G039900 // TraesCS3B02G006500 // TraesCS7D02G456600 // …
GO:0044815	C	DNA packaging complex	7	380	487	85761	0.0068	0.074	// TraesCS1A02G359900 // TraesCS6A02G062600 // TraesCS3B02G410300 // TraesCS1A02G285300 // TraesCS7A02G410100 // TraesCS7B02G334600 // TraesCS7A02G157100
GO:0000502	C	proteasome complex	5	380	260	85761	0.0067	0.074	// TraesCS3D02G506600 // TraesCS6A02G116500 // TraesCS7A02G110200 // TraesCS6A02G162700 // TraesCS7B02G437600
GO:0019028	C	viral capsid	5	380	282	85761	0.0093	0.1	// TraesCS1A02G011500 // TraesCS1D02G383400 // TraesCS6A02G198100 // TraesCS4D02G152400 // TraesCS2D02G388400
GO:0005773	C	vacuole	50	380	8086	85761	0.011	0.11	// TraesCS5B02G018700 // TraesCS1D02G355100 // TraesCS3D02G475200 // TraesCS5A02G260600 // TraesCS5A02G497400 // TraesCS3B02G007200 // TraesCS1A02G404500 // TraesCS3D02G206400 // TraesCS3A02G234800 // TraesCS3A02G509600 // TraesCS2D02G231700 // TraesCS5A02G124300 // TraesCS7B02G437600 // TraesCS7A02G489500 // TraesCS6A02G382200 // TraesCS2A02G212100 // TraesCS4B02G009200 // TraesCS2D02G212800 // …
GO:0000785	C	chromatin	9	380	809	85761	0.011	0.12	// TraesCS1A02G359900 // TraesCS6A02G062600 // TraesCS7D02G538400 // TraesCS3B02G410300 // TraesCS1A02G285300 // TraesCS7A02G410100 // TraesCS2D02G043400 // TraesCS7B02G334600 // TraesCS7A02G157100
GO:0005743	C	mitochondrial inner membrane	10	380	954	85761	0.011	0.12	// TraesCS1D02G037300 // TraesCS2A02G234200 // TraesCS4B02G009200 // TraesCS1B02G084700 // TraesCS2B02G013600 // TraesCS7A02G262900 // TraesCS6B02G302700 // TraesCS1B02G148500 // TraesCS1A02G444300 // TraesCS3D02G109500
GO:0044455	C	mitochondrial membrane part	8	380	675	85761	0.012	0.12	// TraesCS1D02G037300 // TraesCS2A02G234200 // TraesCS4B02G009200 // TraesCS1B02G084700 // TraesCS2B02G013600 // TraesCS6B02G302700 // TraesCS1B02G148500 // TraesCS3D02G109500
GO:0098803	C	respiratory chain complex	5	380	324	85761	0.016	0.16	// TraesCS1D02G037300 // TraesCS2A02G234200 // TraesCS4B02G009200 // TraesCS1B02G084700 // TraesCS3D02G109500
GO:0030135	C	coated vesicle	5	380	332	85761	0.017	0.17	// TraesCS4B02G233700 // TraesCS2D02G231700 // TraesCS4B02G165000 // TraesCS4A02G151800 // TraesCS4B02G163100
GO:0005746	C	mitochondrial respiratory chain	5	380	335	85761	0.018	0.17	// TraesCS1D02G037300 // TraesCS2A02G234200 // TraesCS4B02G009200 // TraesCS1B02G084700 // TraesCS3D02G109500
GO:0031968	C	organelle outer membrane	6	380	459	85761	0.018	0.17	// TraesCS1B02G122000 // TraesCS6D02G222900 // TraesCS1B02G445200 // TraesCS3B02G589900 // TraesCS3D02G109500 // TraesCS1D02G422700
GO:0032993	C	protein-DNA complex	7	380	597	85761	0.019	0.18	// TraesCS1A02G359900 // TraesCS6A02G062600 // TraesCS3B02G410300 // TraesCS1A02G285300 // TraesCS7A02G410100 // TraesCS7B02G334600 // TraesCS7A02G157100
GO:0000428	C	DNA-directed RNA polymerase complex	6	380	466	85761	0.019	0.18	// TraesCS3D02G253900 // TraesCS1B02G093900 // TraesCS5D02G125400 // TraesCS3A02G513700 // TraesCS3A02G297500 // TraesCS6B02G062600
GO:0030880	C	RNA polymerase complex	6	380	466	85761	0.019	0.18	// TraesCS3D02G253900 // TraesCS1B02G093900 // TraesCS5D02G125400 // TraesCS3A02G513700 // TraesCS3A02G297500 // TraesCS6B02G062600
GO:0019867	C	outer membrane	6	380	479	85761	0.022	0.2	// TraesCS1B02G122000 // TraesCS6D02G222900 // TraesCS1B02G445200 // TraesCS3B02G589900 // TraesCS3D02G109500 // TraesCS1D02G422700
GO:0005886	C	plasma membrane	85	380	15639	85761	0.024	0.22	// TraesCS5B02G018700 // TraesCS3B02G011900 // TraesCS6B02G128000 // TraesCS3A02G392800 // TraesCS1B02G143800 // TraesCS5A02G260600 // TraesCS4A02G027800 // TraesCS5A02G497400 // TraesCS4B02G248500 // TraesCS5D02G292800 // TraesCS6B02G302700 // TraesCS3B02G553700 // TraesCS3B02G007200 // TraesCS5B02G145900 // TraesCS6B02G249300 // TraesCS6B02G276800 // TraesCS6B02G160400 // TraesCS7B02G446900 // …
GO:0005774	C	vacuolar membrane	26	380	3917	85761	0.028	0.26	// TraesCS5B02G018700 // TraesCS5A02G260600 // TraesCS5A02G497400 // TraesCS3B02G007200 // TraesCS3A02G234800 // TraesCS7B02G446900 // TraesCS2D02G231700 // TraesCS7B02G437600 // TraesCS7A02G489500 // TraesCS2A02G212100 // TraesCS2D02G212800 // TraesCS5A02G208900 // TraesCS3B02G011900 // TraesCS3B02G039900 // TraesCS7D02G456600 // TraesCS5A02G212100 // TraesCS7B02G334600 // TraesCS2B02G613100 // …
GO:0044437	C	vacuolar part	26	380	3970	85761	0.033	0.28	// TraesCS5B02G018700 // TraesCS5A02G260600 // TraesCS5A02G497400 // TraesCS3B02G007200 // TraesCS3A02G234800 // TraesCS7B02G446900 // TraesCS2D02G231700 // TraesCS7B02G437600 // TraesCS7A02G489500 // TraesCS2A02G212100 // TraesCS2D02G212800 // TraesCS5A02G208900 // TraesCS3B02G011900 // TraesCS3B02G039900 // TraesCS7D02G456600 // TraesCS5A02G212100 // TraesCS7B02G334600 // TraesCS2B02G613100 // …
GO:0005777	C	peroxisome	10	380	1137	85761	0.033	0.28	// TraesCS5B02G018700 // TraesCS2B02G264200 // TraesCS3A02G234800 // TraesCS7D02G299500 // TraesCS2D02G229100 // TraesCS2D02G361100 // TraesCS2B02G049200 // TraesCS3B02G041900 // TraesCS2B02G617000 // TraesCS3A02G421700
GO:0042579	C	microbody	10	380	1137	85761	0.033	0.28	// TraesCS5B02G018700 // TraesCS2B02G264200 // TraesCS3A02G234800 // TraesCS7D02G299500 // TraesCS2D02G229100 // TraesCS2D02G361100 // TraesCS2B02G049200 // TraesCS3B02G041900 // TraesCS2B02G617000 // TraesCS3A02G421700
GO:0070469	C	respiratory chain	5	380	396	85761	0.034	0.29	// TraesCS1D02G037300 // TraesCS2A02G234200 // TraesCS4B02G009200 // TraesCS1B02G084700 // TraesCS3D02G109500
GO:0009528	C	plastid inner membrane	6	380	550	85761	0.038	0.32	// TraesCS6B02G265600 // TraesCS1D02G175000 // TraesCS3B02G017100 // TraesCS1D02G000800 // TraesCS7B02G038300 // TraesCS7D02G492200
GO:0031966	C	mitochondrial membrane	11	380	1336	85761	0.039	0.32	// TraesCS1D02G037300 // TraesCS6D02G222900 // TraesCS2A02G234200 // TraesCS4B02G009200 // TraesCS1B02G084700 // TraesCS2B02G013600 // TraesCS7A02G262900 // TraesCS6B02G302700 // TraesCS1B02G148500 // TraesCS1A02G444300 // TraesCS3D02G109500
GO:1902494	C	catalytic complex	26	380	4090	85761	0.044	0.37	// TraesCS3D02G253900 // TraesCS3B02G017100 // TraesCS6D02G178300 // TraesCS3B02G014900 // TraesCS5B02G477800 // TraesCS2D02G065500 // TraesCS4B02G009200 // TraesCS1B02G093900 // TraesCS1B02G165900 // TraesCS4D02G318900 // TraesCS7D02G492200 // TraesCS5B02G179700 // TraesCS2B02G053600 // TraesCS3A02G513700 // TraesCS2D02G566500 // TraesCS2A02G234200 // TraesCS5D02G125400 // TraesCS1D02G037300 // …
GO:0015630	C	microtubule cytoskeleton	8	380	902	85761	0.051	0.42	// TraesCS1D02G353100 // TraesCS5B02G448900 // TraesCS1B02G122000 // TraesCS4A02G035700 // TraesCS4B02G056700 // TraesCS3D02G247300 // TraesCS7A02G286800 // TraesCS7A02G422500
GO:0044429	C	mitochondrial part	14	380	1929	85761	0.052	0.42	// TraesCS1D02G037300 // TraesCS4A02G035700 // TraesCS6D02G222900 // TraesCS2A02G234200 // TraesCS4B02G009200 // TraesCS1B02G084700 // TraesCS2B02G013600 // TraesCS7A02G262900 // TraesCS6B02G302700 // TraesCS1B02G148500 // TraesCS1A02G444300 // TraesCS3B02G331400 // TraesCS3D02G109500 // TraesCS3A02G234800
GO:0005874	C	microtubule	6	380	601	85761	0.054	0.43	// TraesCS1D02G353100 // TraesCS5B02G448900 // TraesCS1B02G122000 // TraesCS4B02G056700 // TraesCS7A02G286800 // TraesCS7A02G422500
GO:0005740	C	mitochondrial envelope	11	380	1420	85761	0.055	0.44	// TraesCS1D02G037300 // TraesCS6D02G222900 // TraesCS2A02G234200 // TraesCS4B02G009200 // TraesCS1B02G084700 // TraesCS2B02G013600 // TraesCS7A02G262900 // TraesCS6B02G302700 // TraesCS1B02G148500 // TraesCS1A02G444300 // TraesCS3D02G109500
GO:0031981	C	nuclear lumen	25	380	4074	85761	0.066	0.52	// TraesCS1D02G383400 // TraesCS5A02G260600 // TraesCS4A02G035700 // TraesCS1B02G148500 // TraesCS7B02G431600 // TraesCS1B02G093900 // TraesCS3B02G007200 // TraesCS2B02G486000 // TraesCS3A02G513700 // TraesCS4B02G009200 // TraesCS6A02G162700 // TraesCS2A02G111600 // TraesCS1B02G165900 // TraesCS3B02G011900 // TraesCS7D02G456600 // TraesCS2D02G043400 // TraesCS7B02G334600 // TraesCS5D02G125400 // …
GO:0071944	C	cell periphery	97	380	19068	85761	0.071	0.56	// TraesCS3D02G475200 // TraesCS5A02G497400 // TraesCS3D02G109500 // TraesCS5A02G124300 // TraesCS2D02G065500 // TraesCS5B02G494400 // TraesCS6D02G001400 // TraesCS3B02G011900 // TraesCS5D02G292800 // TraesCS5B02G145900 // TraesCS7B02G334600 // TraesCS4B02G165000 // TraesCS2D02G566500 // TraesCS2D02G102100 // TraesCS1B02G410400 // TraesCS4B02G233700 // TraesCS5A02G212100 // TraesCS3B02G006500 // …
GO:0031982	C	vesicle	8	380	976	85761	0.072	0.56	// TraesCS4B02G165000 // TraesCS4B02G163100 // TraesCS6B02G276800 // TraesCS4B02G233700 // TraesCS1B02G170200 // TraesCS4A02G151800 // TraesCS3A02G478800 // TraesCS2D02G231700
GO:0031410	C	cytoplasmic vesicle	7	380	824	85761	0.077	0.59	// TraesCS4B02G165000 // TraesCS4B02G163100 // TraesCS4B02G233700 // TraesCS1B02G170200 // TraesCS4A02G151800 // TraesCS3A02G478800 // TraesCS2D02G231700
GO:0097708	C	intracellular vesicle	7	380	833	85761	0.081	0.6	// TraesCS4B02G165000 // TraesCS4B02G163100 // TraesCS4B02G233700 // TraesCS1B02G170200 // TraesCS4A02G151800 // TraesCS3A02G478800 // TraesCS2D02G231700
GO:0012505	C	endomembrane system	61	380	11525	85761	0.081	0.6	// TraesCS2A02G050600 // TraesCS7D02G449700 // TraesCS5B02G018700 // TraesCS5A02G232600 // TraesCS5A02G260600 // TraesCS4B02G248500 // TraesCS6B02G302700 // TraesCS4D02G189600 // TraesCS1A02G444300 // TraesCS3B02G007200 // TraesCS4B02G188200 // TraesCS7A02G422500 // TraesCS7A02G271400 // TraesCS2D02G231700 // TraesCS7A02G489500 // TraesCS4D02G318900 // TraesCS2D02G566500 // TraesCS2A02G212100 // …
GO:0031988	C	membrane-bounded vesicle	6	380	668	85761	0.08	0.6	// TraesCS4B02G165000 // TraesCS4B02G163100 // TraesCS6B02G276800 // TraesCS4B02G233700 // TraesCS4A02G151800 // TraesCS2D02G231700
GO:0044391	C	ribosomal subunit	8	380	995	85761	0.079	0.6	// TraesCS7D02G456600 // TraesCS5A02G224000 // TraesCS2A02G234200 // TraesCS4A02G035700 // TraesCS3B02G011900 // TraesCS2B02G081600 // TraesCS3B02G007200 // TraesCS3B02G006500
GO:0061695	C	transferase complex, transferring phosphorus-containing groups	6	380	678	85761	0.084	0.62	// TraesCS3D02G253900 // TraesCS1B02G093900 // TraesCS5D02G125400 // TraesCS3A02G513700 // TraesCS3A02G297500 // TraesCS6B02G062600
GO:0099512	C	supramolecular fiber	6	380	699	85761	0.094	0.67	// TraesCS1D02G353100 // TraesCS5B02G448900 // TraesCS1B02G122000 // TraesCS4B02G056700 // TraesCS7A02G286800 // TraesCS7A02G422500
GO:0099513	C	polymeric cytoskeletal fiber	6	380	699	85761	0.094	0.67	// TraesCS1D02G353100 // TraesCS5B02G448900 // TraesCS1B02G122000 // TraesCS4B02G056700 // TraesCS7A02G286800 // TraesCS7A02G422500
GO:0044430	C	cytoskeletal part	8	380	1056	85761	0.1	0.72	// TraesCS1D02G353100 // TraesCS5B02G448900 // TraesCS1B02G122000 // TraesCS4A02G035700 // TraesCS4B02G056700 // TraesCS3D02G247300 // TraesCS7A02G286800 // TraesCS7A02G422500
GO:0016020	C	membrane	163	380	33934	85761	0.1	0.72	// TraesCS7B02G130200 // TraesCS4B02G248500 // TraesCS3D02G475200 // TraesCS5A02G497400 // TraesCS2B02G013600 // TraesCS3D02G109500 // TraesCS7A02G271400 // TraesCS5A02G124300 // TraesCS2A02G467900 // TraesCS2D02G065500 // TraesCS2A02G586500 // TraesCS1A02G403300 // TraesCS5B02G494400 // TraesCS7B02G038300 // TraesCS3B02G011900 // TraesCS5D02G292800 // TraesCS3B02G006500 // TraesCS1B02G418800 // …
GO:0005759	C	mitochondrial matrix	5	380	560	85761	0.11	0.74	// TraesCS3B02G331400 // TraesCS4A02G035700 // TraesCS2A02G234200 // TraesCS3D02G109500 // TraesCS3A02G234800
GO:0005694	C	chromosome	11	380	1652	85761	0.12	0.84	// TraesCS1A02G359900 // TraesCS3A02G297500 // TraesCS6A02G062600 // TraesCS3D02G253900 // TraesCS7D02G538400 // TraesCS3B02G410300 // TraesCS1A02G285300 // TraesCS7A02G410100 // TraesCS2D02G043400 // TraesCS7B02G334600 // TraesCS7A02G157100
GO:0044427	C	chromosomal part	9	380	1312	85761	0.13	0.91	// TraesCS1A02G359900 // TraesCS6A02G062600 // TraesCS7D02G538400 // TraesCS3B02G410300 // TraesCS1A02G285300 // TraesCS7A02G410100 // TraesCS2D02G043400 // TraesCS7B02G334600 // TraesCS7A02G157100
GO:0005911	C	cell-cell junction	31	380	6102	85761	0.24	1	// TraesCS5A02G260600 // TraesCS5A02G497400 // TraesCS3B02G007200 // TraesCS1A02G404500 // TraesCS3A02G509600 // TraesCS5A02G124300 // TraesCS7A02G489500 // TraesCS6A02G382200 // TraesCS2A02G586500 // TraesCS6A02G162700 // TraesCS5B02G494400 // TraesCS3B02G011900 // TraesCS3B02G039900 // TraesCS7B02G446900 // TraesCS7D02G456600 // TraesCS5A02G212100 // TraesCS7B02G334600 // TraesCS4B02G165000 // …
GO:0005783	C	endoplasmic reticulum	27	380	6204	85761	0.57	1	// TraesCS7D02G449700 // TraesCS5A02G232600 // TraesCS4B02G248500 // TraesCS7A02G271400 // TraesCS4B02G270400 // TraesCS4D02G318900 // TraesCS3B02G039900 // TraesCS7B02G446900 // TraesCS6B02G189300 // TraesCS5D02G557200 // TraesCS2B02G613100 // TraesCS6D02G222900 // TraesCS2D02G566500 // TraesCS2D02G102100 // TraesCS5D02G149000 // TraesCS1A02G173200 // TraesCS2D02G229100 // TraesCS2A02G050600 // …
GO:0030054	C	cell junction	31	380	6105	85761	0.24	1	// TraesCS5A02G260600 // TraesCS5A02G497400 // TraesCS3B02G007200 // TraesCS1A02G404500 // TraesCS3A02G509600 // TraesCS5A02G124300 // TraesCS7A02G489500 // TraesCS6A02G382200 // TraesCS2A02G586500 // TraesCS6A02G162700 // TraesCS5B02G494400 // TraesCS3B02G011900 // TraesCS3B02G039900 // TraesCS7B02G446900 // TraesCS7D02G456600 // TraesCS5A02G212100 // TraesCS7B02G334600 // TraesCS4B02G165000 // …
GO:0044428	C	nuclear part	26	380	5008	85761	0.23	1	// TraesCS1D02G383400 // TraesCS5A02G260600 // TraesCS4A02G035700 // TraesCS1B02G148500 // TraesCS7B02G431600 // TraesCS1B02G093900 // TraesCS3B02G007200 // TraesCS2B02G486000 // TraesCS3A02G513700 // TraesCS4B02G009200 // TraesCS6A02G162700 // TraesCS2A02G111600 // TraesCS1B02G165900 // TraesCS3B02G011900 // TraesCS7D02G456600 // TraesCS6A02G198100 // TraesCS6B02G189300 // TraesCS7B02G334600 // …
GO:0044425	C	membrane part	81	380	25117	85761	1	1	// TraesCS2B02G184300 // TraesCS1A02G011500 // TraesCS2A02G050600 // TraesCS4B02G248500 // TraesCS6B02G128000 // TraesCS3A02G392800 // TraesCS7B02G443200 // TraesCS3B02G017100 // TraesCS4D02G318900 // TraesCS1D02G000800 // TraesCS2B02G013600 // TraesCS6B02G302700 // TraesCS1B02G148500 // TraesCS1D02G037300 // TraesCS3D02G306900 // TraesCS5B02G145900 // TraesCS6B02G249300 // TraesCS3D02G109500 // …
GO:0005654	C	nucleoplasm	8	380	1615	85761	0.43	1	// TraesCS1D02G383400 // TraesCS4A02G035700 // TraesCS2A02G111600 // TraesCS5D02G125400 // TraesCS3A02G513700 // TraesCS1B02G093900 // TraesCS6B02G062600 // TraesCS2D02G043400
GO:0031224	C	intrinsic component of membrane	64	380	23309	85761	1	1	// TraesCS2B02G184300 // TraesCS1A02G011500 // TraesCS6B02G128000 // TraesCS3A02G392800 // TraesCS7B02G443200 // TraesCS4D02G318900 // TraesCS4B02G248500 // TraesCS2B02G013600 // TraesCS6B02G249300 // TraesCS3D02G109500 // TraesCS7A02G271400 // TraesCS3D02G475200 // TraesCS3B02G014900 // TraesCS1B02G122000 // TraesCS6B02G265600 // TraesCS1B02G125400 // TraesCS5B02G145900 // TraesCS4B02G009200 // …
GO:0042175	C	nuclear outer membrane-endoplasmic reticulum membrane network	11	380	2658	85761	0.63	1	// TraesCS6D02G222900 // TraesCS1D02G123900 // TraesCS2D02G102100 // TraesCS2D02G566500 // TraesCS4D02G318900 // TraesCS2D02G229100 // TraesCS2A02G050600 // TraesCS4A02G355000 // TraesCS6B02G189300 // TraesCS5D02G557200 // TraesCS7D02G023300
GO:0030312	C	external encapsulating structure	27	380	6243	85761	0.58	1	// TraesCS3D02G475200 // TraesCS5A02G260600 // TraesCS4A02G035700 // TraesCS1B02G148500 // TraesCS3A02G234800 // TraesCS3A02G509600 // TraesCS7A02G489500 // TraesCS4D02G318900 // TraesCS6A02G382200 // TraesCS2D02G065500 // TraesCS6A02G162700 // TraesCS5B02G494400 // TraesCS1B02G165900 // TraesCS6D02G001400 // TraesCS7D02G456600 // TraesCS5B02G145900 // TraesCS2A02G574400 // TraesCS2D02G566500 // …
[truncated: 18 more rows]
