# Supplementary material for: Understanding the Physiological and Molecular Basis for Differences in Nitrogen Use Efficiency in the Parents of a Winter Wheat MAGIC Population
Source: Plants (Basel). 2024 Nov 28;13(23):3331. doi: 10.3390/plants13233331 (PMC11644404; doi:10.3390/plants13233331)
Supplement: Supplementary file 1 [file plants-13-03331-s001.zip › Suppl Table 1.xlsx]

## Sheet: HX_DE
	Name	logFC	logCPM	LR	PValue	FDR	Annotation
81231	TraesCS1D02G037300.1	-10.5719	6.58349	100.947	9.45005e-24	2.94804e-19	Mitochondrial ATP synthase 6 kDa subunit
83158	TraesCS5A02G014400.2	7.21656	6.81645	90.2392	2.1104e-21	3.2918e-17	Enolase
10433	TraesCS1A02G021000.1	-6.83368	8.8272	72.3386	1.81269e-17	1.88496e-13	Trypsin inhibitor
42693	TraesCS1A02G403300.1	4.80539	9.31988	66.9497	2.78526e-16	2.17222e-12	Chlorophyll a-b binding protein, chloroplastic
80575	TraesCS3A02G122700.1	6.27963	4.57251	66.395	3.69044e-16	2.30254e-12	DNA-directed RNA polymerase subunit beta
16357	TraesCS5A02G391700.1	7.50415	4.36456	65.4401	5.99079e-16	3.11481e-12	MADS box transcription factor
17777	TraesCS2B02G551600.1	-5.91207	4.40763	62.4906	2.67716e-15	1.1931e-11	ATP-binding cassette sub-family A member 7
80574	TraesCSU02G219600.1	7.43941	4.35324	61.7629	3.87395e-15	1.51065e-11	Cysteine protease, putative
4794	TraesCS3B02G410200.1	-9.57877	6.6084	60.6849	6.69809e-15	2.32171e-11	Histone H3
89531	TraesCS1B02G338400.1	-7.5082	3.72637	59.556	1.18861e-14	3.70798e-11	alpha/beta-Hydrolases superfamily protein
35518	TraesCS7D02G299500.2	-7.58831	3.79436	58.7484	1.79182e-14	5.08159e-11	Monodehydroascorbate reductase
58445	TraesCS6A02G008600.1	-6.26587	3.7645	58.0917	2.5018e-14	6.41042e-11	Prophage outer membrane lipoprotein RzoR
22558	TraesCS6D02G392000.1	-7.04066	3.65129	57.9627	2.67135e-14	6.41042e-11	Acetate kinase
3995	TraesCS1A02G020900.1	-4.80787	4.88431	57.3049	3.73221e-14	8.31644e-11	Bowman-Birk type trypsin inhibitor
7987	TraesCS7A02G422400.1	-7.36695	3.60033	56.5883	5.37295e-14	1.11743e-10	Macrophage migration inhibitory factor
59001	TraesCS2B02G555400.1	-5.51028	4.42087	56.0935	6.91044e-14	1.34736e-10	Lipoxygenase
30479	TraesCS3B02G041900.1	4.17145	4.90336	52.2238	4.95214e-13	9.08748e-10	Tryptophan synthase alpha chain
63723	TraesCS7A02G262900.1	5.10385	4.0008	50.1619	1.41568e-12	2.45353e-09	Mitochondrial import inner membrane translocase subunit
126752	TraesCS1D02G000800.1	-8.67643	4.74997	48.8759	2.72679e-12	4.30378e-09	Peptidyl-prolyl cis-trans isomerase
99475	TraesCS3B02G410300.1	-6.82798	3.44135	48.8527	2.75919e-12	4.30378e-09	Vesicle-associated membrane protein
42287	TraesCS2D02G065500.1	5.48101	7.54531	48.4715	3.35124e-12	4.97834e-09	Ribulose bisphosphate carboxylase small chain
127243	TraesCS4B02G386000.2	-7.09865	3.38521	46.9322	7.34849e-12	1.04202e-08	Cyclin delta-3, putative
106903	TraesCS5A02G212100.1	-4.45342	3.78428	46.0787	1.13599e-11	1.5408e-08	Hypersensitive-induced response protein 1
33597	TraesCS6D02G293200.1	5.72351	3.35864	42.7562	6.20053e-11	8.05965e-08	MADS box transcription factor
115507	TraesCS7B02G482000.1	3.444	4.72489	41.4056	1.23704e-10	1.54363e-07	Phytoene synthase
59173	TraesCS6B02G063900.1	-3.85758	3.89286	40.7371	1.7415e-10	2.0423e-07	Peroxidase
54406	TraesCS5D02G172800.4	-6.89487	3.21496	40.708	1.7676e-10	2.0423e-07	Aminopeptidase, putative
130928	TraesCS4A02G334100.1	6.17722	3.30459	40.5149	1.95119e-10	2.17391e-07	Glycine rich protein 3
100340	TraesCS7B02G411700.1	8.08823	4.23891	40.1483	2.35401e-10	2.53226e-07	fimbrin 1
36588	TraesCS3D02G504400.1	7.62499	3.82164	39.9855	2.55852e-10	2.66052e-07	B3 domain-containing transcription factor VRN1
8255	TraesCS1A02G076100.2	-6.2301	3.36588	39.7508	2.88521e-10	2.90345e-07	Nitrogen regulatory protein P-II-like protein
128326	TraesCS7D02G023300.1	3.61264	3.86379	38.9705	4.30266e-10	4.19455e-07	Cytochrome P450
12739	TraesCS3D02G109500.3	-7.14675	3.42088	38.8325	4.61783e-10	4.36539e-07	Mitochondrial-processing peptidase subunit alpha
101604	TraesCS1A02G404500.2	-7.36774	3.59625	38.3937	5.78186e-10	5.30502e-07	Aspartic proteinase
80593	TraesCS1A02G021400.1	-4.43653	3.54543	37.9067	7.42108e-10	6.61451e-07	Trypsin inhibitor
78794	TraesCS3A02G151100.1	4.20617	4.77139	37.8038	7.82301e-10	6.77908e-07	Peptidyl-prolyl cis-trans isomerase
70138	TraesCS3B02G378900.1	7.20257	5.52266	37.5714	8.81288e-10	7.43045e-07	Histone H4
125925	TraesCS3B02G368600.2	-6.83902	3.15839	37.4029	9.60793e-10	7.70798e-07	ADP-ribosylation factor
29406	TraesCS7B02G446900.3	3.4134	3.83997	37.3972	9.63621e-10	7.70798e-07	Chaperone protein htpG family protein
32703	TraesCS2D02G205900.1	-7.65723	3.83299	37.1189	1.1114e-09	8.66781e-07	Ribosome recycling factor
86646	TraesCS6D02G392300.1	-3.06859	5.41433	36.9507	1.21152e-09	9.21819e-07	Photosystem II 22 kDa, chloroplastic
132901	TraesCS7D02G261800.2	-7.59282	3.77725	36.1365	1.83964e-09	1.36642e-06	Glutamate-1-semialdehyde 2,1-aminomutase
25767	TraesCS3B02G006500.1	3.89127	4.14398	35.8221	2.16183e-09	1.56838e-06	50S ribosomal protein L6
13568	TraesCS1A02G383400.1	-3.14004	4.47184	35.7192	2.27904e-09	1.61584e-06	Prefoldin chaperone subunit family protein
102063	TraesCS6B02G062600.1	3.35716	3.78042	35.5209	2.52331e-09	1.74927e-06	DNA-directed RNA polymerase II subunit rpb4
93205	TraesCS1B02G225100.1	5.60053	3.22537	35.4075	2.67452e-09	1.81379e-06	Bifunctional inhibitor/lipid-transfer protein/seed storage 2S albumin superfamily protein
90539	TraesCS7B02G139600.1	-6.69342	3.05155	35.3604	2.73998e-09	1.81865e-06	chaperone protein dnaJ-like protein
120545	TraesCS7D02G538400.1	-8.72844	4.78363	35.2804	2.85496e-09	1.85549e-06	High mobility group protein
35011	TraesCS2A02G161900.1	7.23403	3.47229	35.0228	3.25869e-09	2.07466e-06	P-loop containing nucleoside triphosphate hydrolases superfamily protein
25164	TraesCS6B02G302700.1	-8.46901	4.5433	34.607	4.03455e-09	2.51724e-06	ATP synthase subunit delta
42096	TraesCS1B02G143800.1	4.09951	3.37298	34.2005	4.97162e-09	3.04107e-06	Calmodulin binding protein
125977	TraesCS1D02G129000.1	-6.6335	3.012	33.9085	5.77656e-09	3.46549e-06	Kinase family protein
67055	TraesCS6B02G276800.1	3.34394	4.98185	33.7845	6.15687e-09	3.58791e-06	S-adenosylmethionine synthase
75480	TraesCS6B02G224800.2	4.45157	3.42338	33.7675	6.21065e-09	3.58791e-06	Elongation factor 4
125978	TraesCS1D02G129000.2	6.6046	2.98824	33.4982	7.13285e-09	4.04575e-06	Kinase family protein
98990	TraesCS7D02G283900.2	-3.49468	3.5629	33.3924	7.5318e-09	4.19575e-06	Malate dehydrogenase
48261	TraesCS1B02G357600.1	4.33775	4.85269	33.2532	8.09078e-09	4.42807e-06	Histone H2B
55558	TraesCS5A02G260600.1	-7.09359	3.36907	33.1805	8.39898e-09	4.51749e-06	Heat shock protein 90
114337	TraesCS1B02G035300.1	-3.63443	5.30763	33.0009	9.21174e-09	4.87067e-06	Chymotrypsin inhibitor
125399	TraesCS4B02G009200.2	3.59977	4.40641	32.4352	1.23232e-08	6.3475e-06	Copper ion-binding protein
121923	TraesCS7B02G261100.1	-3.08115	3.75802	32.4213	1.24118e-08	6.3475e-06	Heat shock protein HSP20/alpha crystallin family
9739	TraesCS2B02G264200.1	-6.84445	3.17805	32.3047	1.31795e-08	6.63142e-06	Peroxisomal membrane protein 13
61532	TraesCS6A02G408200.1	5.168	3.0556	31.6311	1.86417e-08	9.1063e-06	Ribonuclease 3
119639	TraesCS5A02G098700.5	6.68563	3.0483	31.6269	1.8682e-08	9.1063e-06	Methylthioribulose-1-phosphate dehydratase
45450	TraesCS3A02G512700.2	6.01173	2.94358	31.1775	2.35484e-08	1.11549e-05	Manganese-dependent ADP-ribose/CDP-alcohol diphosphatase
96837	TraesCS7B02G443200.1	3.42898	4.29639	31.1732	2.36e-08	1.11549e-05	UPF0047 protein YjbQ
28520	TraesCS1B02G125400.1	2.7155	4.93907	31.1118	2.43591e-08	1.13419e-05	Peroxisomal membrane (Mpv17/PMP22) family protein
45394	TraesCS1A02G011500.1	7.20327	3.46937	30.8399	2.80224e-08	1.28557e-05	Cytochrome oxidase assembly 3, mitochondrial
132319	TraesCS5A02G497400.1	-3.28081	4.62766	30.5815	3.20135e-08	1.44738e-05	Hypersensitive-induced response protein 1
41251	TraesCS3B02G553700.1	-6.48008	2.89781	30.4543	3.41832e-08	1.5234e-05	Calmodulin-like protein
71062	TraesCS3B02G021400.1	5.01595	3.0408	30.392	3.52988e-08	1.55096e-05	ATP-binding cassette sub-family A member 1
96603	TraesCS2A02G212100.1	-6.45925	2.86963	30.0132	4.29117e-08	1.85927e-05	V-type proton ATPase subunit H
50362	TraesCS3D02G418400.4	4.79583	3.06635	29.9043	4.53894e-08	1.93968e-05	Zinc finger CCCH domain protein
62787	TraesCS6A02G116500.2	-6.44761	2.88273	29.7687	4.86776e-08	2.05209e-05	26S proteasome non-ATPase regulatory subunit-like protein
34360	TraesCS3A02G297500.2	6.58465	2.95595	29.7349	4.95356e-08	2.06042e-05	Protein PLASTID TRANSCRIPTIONALLY ACTIVE 12
108864	TraesCS1B02G041500.1	-4.87965	3.21738	29.6855	5.08124e-08	2.08572e-05	Flowering-promoting factor 1-like protein 1
9890	TraesCS6D02G178300.3	6.41654	2.82462	29.3638	5.99875e-08	2.43035e-05	Serine/threonine-protein phosphatase 2A 55 kDa regulatory subunit B
130628	TraesCS3A02G478800.2	3.24062	3.52618	29.0739	6.96694e-08	2.77439e-05	S-formylglutathione hydrolase
35384	TraesCS3B02G384900.1	3.59393	3.33001	29.0576	7.02579e-08	2.77439e-05	ATP-dependent Clp protease adapter protein ClpS
66345	TraesCS5A02G124300.2	2.69591	4.33111	28.7507	8.23182e-08	3.18858e-05	Actin
54407	TraesCS5D02G172800.3	3.49512	3.34602	28.7334	8.30572e-08	3.18858e-05	Aminopeptidase, putative
116055	TraesCS4B02G153700.5	6.39173	2.8357	28.7159	8.38132e-08	3.18858e-05	Dentin sialophosphoprotein-related, putative isoform 1
85682	TraesCS4D02G264500.1	-3.83069	3.31852	28.5951	8.92064e-08	3.35287e-05	Aminotransferase
29552	TraesCS6D02G243700.1	6.98015	3.28612	28.2279	1.0784e-07	4.00497e-05	50S ribosomal protein L18
83508	TraesCS7D02G492200.1	-6.36812	2.81674	28.1553	1.1196e-07	4.10907e-05	Photosystem II reaction center PsbP family protein
8757	TraesCS5B02G009000.1	-3.05222	6.45163	27.9767	1.22787e-07	4.41531e-05	Protein PLANT CADMIUM RESISTANCE 2
46751	TraesCS7B02G137600.1	5.8	2.84171	27.9712	1.23135e-07	4.41531e-05	Alanine--tRNA ligase
52509	TraesCS4B02G163100.1	-6.32004	2.78728	27.2213	1.81445e-07	6.42423e-05	Protein transport protein SEC23
84902	TraesCS3B02G014900.1	6.66055	3.02452	27.1765	1.85703e-07	6.42423e-05	Tetratricopeptide repeat protein, tpr, putative
87542	TraesCS4B02G165000.1	6.30549	2.74356	27.1635	1.86957e-07	6.42423e-05	Beta-adaptin-like protein
106261	TraesCS1D02G233800.1	-4.42594	3.02493	27.1512	1.88151e-07	6.42423e-05	NRR repressor homolog 1
4906	TraesCS1D02G065000.1	-3.70303	4.02438	27.1378	1.89457e-07	6.42423e-05	calpain-type cysteine protease family
92899	TraesCS1D02G123900.1	-6.31152	2.78488	27.0589	1.97353e-07	6.56511e-05	Derlin
27164	TraesCS7B02G451400.1	-6.53792	2.94354	27.0357	1.9973e-07	6.56511e-05	Coiled-coil domain-containing protein 14
44926	TraesCS1B02G194400.1	4.97642	2.9149	27.0338	1.99925e-07	6.56511e-05	Glutathione S-transferase
14413	TraesCS4B02G023200.1	-3.83327	3.1606	26.4323	2.72937e-07	8.81633e-05	VQ motif-containing protein
37648	TraesCS7B02G017000.1	4.80462	4.47447	26.4239	2.74133e-07	8.81633e-05	Histone H3
99758	TraesCS4D02G322800.1	6.29789	2.73825	26.3723	2.81546e-07	8.88096e-05	Ubiquitin family protein, expressed
39427	TraesCS2B02G613400.1	-5.35649	2.90153	26.3703	2.81836e-07	8.88096e-05	Peroxidase
76498	TraesCS7A02G504600.1	-2.93934	5.22223	26.3205	2.89206e-07	9.02207e-05	fimbrin 1
36504	TraesCS2B02G081600.1	-6.47899	2.90036	26.2741	2.9623e-07	9.14971e-05	50S ribosomal protein L30
66313	TraesCS2B02G027300.1	5.68493	3.56563	26.2196	3.04719e-07	9.31962e-05	Apyrase
43725	TraesCS5B02G421100.1	3.09756	3.51951	26.0981	3.24497e-07	9.77145e-05	Leguminosin group485 secreted peptide
55727	TraesCS4A02G151800.2	6.2481	2.71648	26.0907	3.25757e-07	9.77145e-05	Protein transport protein SEC23
33454	TraesCS5A02G533900.1	-4.50433	3.459	25.9728	3.46268e-07	0.000102878	Basic helix loop helix (BHLH) family transcription factor
112342	TraesCS7D02G456600.1	5.47409	3.96332	25.8187	3.75029e-07	0.000110372	30S ribosomal protein S13
97940	TraesCS5D02G224700.1	-5.14499	5.21053	25.5808	4.24231e-07	0.000123685	Histone H4
115040	TraesCS7B02G334600.1	3.89701	3.57494	25.3652	4.744e-07	0.000136247	Histone H4
28392	TraesCS2B02G463500.2	-6.363	2.81874	25.3585	4.76051e-07	0.000136247	Phospholipid scramblase
98126	TraesCS1B02G118400.1	3.30428	3.28417	25.2814	4.95469e-07	0.000140515	Proline synthase co-transcribed bacterial
83103	TraesCS5B02G036000.1	-2.62835	3.64968	25.0433	5.60574e-07	0.000157546	Ribonucleoside-diphosphate reductase
103555	TraesCS7B02G492700.1	-3.03703	4.67107	24.978	5.79885e-07	0.000161519	Paired box protein Pax-4
100305	TraesCS1A02G285300.1	5.18133	3.22971	24.8653	6.14804e-07	0.000169729	Histone H2B
121327	TraesCS2B02G065200.1	3.92986	3.10689	24.8339	6.24889e-07	0.000171	Amino acid transporter family protein
127244	TraesCS4B02G386000.1	2.51301	4.13709	24.8138	6.31449e-07	0.000171293	Cyclin delta-3, putative
11959	TraesCS5A02G503900.1	3.0837	5.93862	24.7254	6.61086e-07	0.000177787	Late embryogenesis abundant protein
110149	TraesCS7A02G410100.2	-3.71538	4.11187	24.6274	6.9554e-07	0.000185454	Peptidyl-prolyl cis-trans isomerase
87063	TraesCS1D02G383400.1	-6.17514	2.68554	24.588	7.09931e-07	0.000187687	U4/U6 small nuclear ribonucleoprotein Prp31
7667	TraesCS2A02G574400.1	4.319	3.30474	24.4051	7.80608e-07	0.000204637	Peroxidase
23283	TraesCS5A02G556700.1	-3.97122	3.09957	24.3609	7.98754e-07	0.000207649	Fatty acid metabolism regulator protein
40958	TraesCS4A02G355000.4	6.14897	2.65288	24.3354	8.09395e-07	0.000208677	Cellulose synthase
132353	TraesCS2B02G613100.1	-5.97676	2.68627	24.2938	8.2705e-07	0.000211481	Chalcone synthase
127430	TraesCS1A02G359900.1	-4.48129	5.17875	24.095	9.16992e-07	0.000230698	Histone H4
34361	TraesCS3A02G297500.1	-6.1463	2.64603	24.095	9.16993e-07	0.000230698	Protein PLASTID TRANSCRIPTIONALLY ACTIVE 12
85743	TraesCS2A02G493400.1	-3.74156	3.06168	24.0201	9.53344e-07	0.000237924	Cysteine/histidine-rich C1 domain protein
115709	TraesCS1D02G353100.4	-4.85689	6.28713	23.9123	1.00827e-06	0.000249634	Tubulin alpha chain
2379	TraesCS4A02G043800.1	-3.99879	2.98919	23.8291	1.05281e-06	0.00025861	Aminotransferase
21382	TraesCS5A02G205300.1	-2.98874	3.36013	23.7586	1.09208e-06	0.000264324	histone mono-ubiquitination 2
22440	TraesCS7D02G058700.1	-2.40947	4.23903	23.7569	1.09302e-06	0.000264324	Histone-lysine N-methyltransferase
98974	TraesCS4A02G437100.1	-2.69397	3.63019	23.6166	1.17566e-06	0.000282123	DAG protein, chloroplastic
94918	TraesCS6D02G390700.1	-6.11661	2.64825	23.5969	1.18776e-06	0.000282851	dyggve-melchior-clausen syndrome protein
22563	TraesCS5D02G158600.2	5.17231	2.73447	23.5623	1.20936e-06	0.000285812	60S acidic ribosomal protein P0
101598	TraesCS3B02G011900.1	-3.17868	4.33185	23.4818	1.26099e-06	0.000295773	50S ribosomal protein L6
42050	TraesCS4B02G196800.1	6.12616	2.61719	23.4175	1.30389e-06	0.000303552	Elongation factor 1-alpha
24548	TraesCS3B02G039900.1	3.00543	3.31113	23.2632	1.41277e-06	0.000326465	Transmembrane protein 214
1961	TraesCS5B02G374200.1	6.52698	2.93027	23.2287	1.43832e-06	0.000329925	Methyl-CpG binding domain containing protein, expressed
87064	TraesCS1D02G383400.2	6.08096	2.59777	23.1993	1.46052e-06	0.000332571	U4/U6 small nuclear ribonucleoprotein Prp31
14137	TraesCS4B02G078200.1	-6.83006	3.13892	23.121	1.52122e-06	0.000343885	MAR-binding filament-like protein
51781	TraesCS3D02G354600.1	-6.26906	2.7382	23.0612	1.56925e-06	0.00035219	P-glycoprotein 7
131631	TraesCS5B02G119400.2	-6.08128	2.60961	23.0181	1.60485e-06	0.000355131	Transmembrane 9 superfamily member
53439	TraesCS7B02G437600.1	-2.55072	4.17904	23.0178	1.60512e-06	0.000355131	Proteasome subunit beta type
125543	TraesCSU02G068900.1	-6.2448	2.73184	22.942	1.66963e-06	0.000366801	Embryo defective 2765
118334	TraesCS1B02G093900.1	-4.82441	2.756	22.8753	1.72859e-06	0.000377098	DNA-directed RNA polymerase III subunit RPC3
112377	TraesCS2B02G612400.1	-5.83746	2.64242	22.8054	1.7926e-06	0.000387732	Peroxidase
51381	TraesCS3B02G589900.1	2.44362	4.14519	22.7952	1.80219e-06	0.000387732	Chloroplast outer envelope 24 kD protein
46226	TraesCS3D02G529200.1	6.54454	2.94743	22.4347	2.17416e-06	0.000462458	Pentatricopeptide repeat-containing protein
104603	TraesCS7D02G355900.1	-4.24794	2.85057	22.4302	2.17917e-06	0.000462458	Iron-regulated surface determinant protein B
128477	TraesCS4A02G320000.1	6.03102	2.56914	22.3983	2.21569e-06	0.000467032	Sucrose nonfermenting 4-like protein
110861	TraesCS6A02G046900.1	-2.27599	4.05631	22.343	2.28044e-06	0.000477454	Low PSII Accumulation 3
54567	TraesCS2D02G220900.2	-6.2809	2.75096	22.2403	2.40577e-06	0.000500335	Beta-amylase
96604	TraesCS2A02G212100.2	2.6656	3.86811	22.2212	2.42976e-06	0.000501978	V-type proton ATPase subunit H
16416	TraesCS2B02G034600.2	4.50338	2.78203	22.131	2.54658e-06	0.000522652	receptor kinase 1
19947	TraesCS2B02G013600.1	-2.53656	6.48955	22.0952	2.5946e-06	0.000529026	ATP synthase E chain
130339	TraesCS1B02G433400.3	-6.02008	2.58214	22.0478	2.65951e-06	0.000538525	Kinase-related protein DUF1296
88658	TraesCS5D02G232900.2	-4.31959	2.83312	22.0361	2.67571e-06	0.000538525	WRKY transcription factor
70746	TraesCS3D02G005900.1	-2.17596	4.55539	21.977	2.75941e-06	0.000551811	Protein Jade-2
119316	TraesCS2B02G335400.2	2.67277	3.87371	21.9362	2.81864e-06	0.000560066	Zeaxanthin epoxidase, chloroplastic
106776	TraesCS6D02G295500.2	-2.25539	3.95924	21.8407	2.96245e-06	0.000584915	Heat-shock protein, putative
79577	TraesCS6D02G280000.1	-3.56028	3.01447	21.8092	3.01149e-06	0.000590858	NF-X-like 1
124008	TraesCS3B02G009200.1	4.26176	3.42137	21.6577	3.25897e-06	0.000635417	Neurotoxin BmP08
80485	TraesCS5B02G018700.3	3.00843	3.21358	21.5514	3.44472e-06	0.000663431	Cysteine synthase
95198	TraesCS1A02G173200.1	-3.35461	3.09194	21.5511	3.44518e-06	0.000663431	Membrane steroid-binding protein
2531	TraesCS2A02G467900.1	2.23092	6.47864	21.5313	3.48092e-06	0.000666202	Aminomethyltransferase
80412	TraesCS5A02G111500.1	5.95814	2.52139	21.278	3.9726e-06	0.000755666	Fe/S biogenesis protein nfuA
24863	TraesCS3A02G011600.1	-2.63454	3.45626	21.2417	4.04868e-06	0.000761545	Myozenin-2
68703	TraesCS4A02G397800.1	-3.82591	2.9147	21.2399	4.05233e-06	0.000761545	tRNA-specific adenosine deaminase
81613	TraesCS1D02G392000.1	-2.25064	4.06943	21.2154	4.10456e-06	0.000766741	CASP-like protein
73128	TraesCSU02G009000.1	-3.75175	3.7707	21.1239	4.3053e-06	0.000799452	Glycosyltransferase
39014	TraesCS4B02G397100.1	5.93797	2.49699	20.9781	4.64567e-06	0.000857553	Low-molecular-weight cysteine-rich protein LCR70
91538	TraesCS5B02G448900.1	-6.66255	3.0075	20.962	4.68491e-06	0.000859709	TPX2 (Targeting protein for Xklp2) family protein
116719	TraesCS5A02G128300.2	-6.70327	3.03665	20.9361	4.74872e-06	0.000863959	Bifunctional uridylyltransferase/uridylyl-removing enzyme
4213	TraesCS5D02G557200.1	4.22145	2.78391	20.9301	4.76346e-06	0.000863959	Derlin
65280	TraesCS6B02G424300.1	-3.16841	3.68864	20.8232	5.03701e-06	0.000905557	Cytochrome c1
1113	TraesCS4A02G262400.1	5.13904	3.46357	20.8179	5.05087e-06	0.000905557	Heat stress transcription factor A-3
51587	TraesCS3A02G421700.1	-2.51566	3.96513	20.7713	5.17537e-06	0.000922576	Ras protein Rab-18
15704	TraesCS1B02G110800.1	-2.93889	3.39599	20.7003	5.37075e-06	0.000951966	cDNA clone:001-032-A03, full insert sequence
69579	TraesCS7D02G222500.1	-5.9206	2.49358	20.5564	5.7899e-06	0.00101909	BURP domain protein RD22
89148	TraesCS3A02G148800.4	5.90859	2.48296	20.5482	5.81477e-06	0.00101909	Glutathione transport system permease protein gsiD
111606	TraesCS3D02G306900.2	-5.91285	2.49455	20.4445	6.13867e-06	0.00106984	Mal d 1-associated protein
121158	TraesCS7D02G007500.1	-4.99018	2.62859	20.3496	6.45064e-06	0.00111797	NBS-LRR-like resistance protein
44338	TraesCS7D02G117100.1	-3.48667	4.43491	20.2789	6.69362e-06	0.00115367	Histone H3
46665	TraesCS4B02G188200.2	-6.8134	3.11385	20.2454	6.81185e-06	0.0011676	Aminotransferase
118808	TraesCS5B02G170400.1	5.87659	2.47407	20.0898	7.38892e-06	0.00125959	Protein ENHANCED DISEASE RESISTANCE 2-like
66591	TraesCSU02G215200.1	-4.36297	2.69363	19.9667	7.88013e-06	0.00132225	UPF0226 protein YfcJ
109745	TraesCS1A02G022000.1	-2.51529	4.52401	19.9665	7.8809e-06	0.00132225	Bowman-Birk trypsin inhibitor-like protein
2470	TraesCS4B02G150600.2	5.42194	2.50944	19.9659	7.88368e-06	0.00132225	3-oxoacyl-[acyl-carrier-protein] synthase
54569	TraesCS2D02G220900.3	2.94867	3.88343	19.8775	8.25662e-06	0.00137011	Beta-amylase
116159	TraesCS1B02G025900.1	-2.45883	4.17957	19.8775	8.25684e-06	0.00137011	Trypsin inhibitor
34750	TraesCS5B02G469500.1	-5.87046	2.48539	19.8424	8.40973e-06	0.00138704	Hydrolase, NUDIX family protein, expressed
13259	TraesCS3B02G242600.1	-5.8698	2.46942	19.8333	8.44971e-06	0.00138704	Protein kinase
95346	TraesCS5D02G170600.2	-6.56286	2.93127	19.8237	8.49226e-06	0.00138704	Protein kinase-like
91380	TraesCS4D02G189600.1	-6.27323	2.7348	19.7215	8.95875e-06	0.00145561	Aminotransferase
50913	TraesCS6A02G198100.3	-5.85869	2.46172	19.6786	9.1621e-06	0.00147576	U1 small nuclear ribonucleoprotein C
112599	TraesCS5D02G172700.3	5.84701	2.43335	19.6754	9.17735e-06	0.00147576	Serine/threonine protein phosphatase 2a regulatory subunit A, putative
86688	TraesCS7B02G447900.1	2.97922	3.11826	19.6437	9.33088e-06	0.00149275	Transcription factor
102866	TraesCS2B02G255900.1	-6.0082	2.56782	19.6255	9.42052e-06	0.0014994	Asparagine-tRNA ligase
86022	TraesCS4B02G394000.1	-5.17719	2.69701	19.6142	9.47638e-06	0.00150064	pleckstrin homology (PH) domain-containing protein
77411	TraesCS5A02G512600.1	-5.85279	2.4449	19.5971	9.56145e-06	0.00150646	homeodomain GLABROUS 7
87540	TraesCS4B02G165000.4	-5.84272	2.45642	19.4581	1.0283e-05	0.0016095	Beta-adaptin-like protein
12046	TraesCS6A02G045000.1	-3.79702	2.80795	19.4515	1.03186e-05	0.0016095	Cysteine-rich receptor kinase
55299	TraesCS5B02G394200.2	5.82555	2.4269	19.3797	1.07139e-05	0.00165566	Beta-glucosidase
20917	TraesCS2B02G320100.3	-5.8369	2.44869	19.3785	1.07207e-05	0.00165566	F-box family protein
34534	TraesCS5A02G225600.1	-3.32665	3.15089	19.3413	1.09315e-05	0.0016799	WRKY transcription factor
35970	TraesCS5D02G050200.1	-2.13252	5.17535	19.2923	1.1216e-05	0.00171516	Disease resistance protein (TIR-NBS-LRR class) family
55300	TraesCS5B02G394200.1	-3.21316	3.01091	19.1458	1.21104e-05	0.00184291	Beta-glucosidase
12526	TraesCS4A02G319900.1	-2.6837	3.26094	19.0361	1.2827e-05	0.00192516	Acyl carrier protein
23778	TraesCS4D02G318900.2	-5.81155	2.4288	19.0352	1.28332e-05	0.00192516	Dolichyl-diphosphooligosaccharide--protein glycosyltransferase subunit 1
88662	TraesCS3A02G509600.1	4.29025	2.66447	19.0347	1.2836e-05	0.00192516	Peroxidase
91509	TraesCS1B02G445200.1	2.96094	3.75484	19.0112	1.29952e-05	0.00193376	Protein CHUP1, chloroplastic
96622	TraesCS2D02G315400.2	2.59798	3.47858	19.008	1.30174e-05	0.00193376	RNA-binding protein
120326	TraesCS3B02G022300.1	-3.07402	3.367	18.8908	1.38421e-05	0.00204653	LisH and RanBPM domains containing protein
93435	TraesCS4A02G143000.4	6.44663	2.88576	18.8712	1.39845e-05	0.00205783	ABC transporter (ATP-binding protein), putative
29953	TraesCS7D02G292900.1	2.07116	3.97067	18.7988	1.45257e-05	0.00212744	Acyl-CoA-binding protein
41292	TraesCS6B02G389700.1	-5.46354	2.58092	18.7636	1.47966e-05	0.00215699	Replication protein A 32 kDa subunit-like protein
19833	TraesCS2D02G566500.1	-2.10087	4.3948	18.7234	1.51113e-05	0.00219262	Dolichyl-diphosphooligosaccharide--protein glycosyltransferase subunit 1
53951	TraesCS6B02G128000.1	-4.78418	2.54366	18.6239	1.59214e-05	0.00229347	Zinc transporter, putative
19911	TraesCS1D02G398700.1	-2.16284	4.92764	18.62	1.59534e-05	0.00229347	Protein PLANT CADMIUM RESISTANCE 2
24856	TraesCS3B02G038700.1	-2.01498	6.14174	18.4301	1.76247e-05	0.00252212	Trypsin inhibitor
50456	TraesCS4A02G174100.1	-3.94841	2.71041	18.2794	1.90755e-05	0.00271725	Zinc finger protein, putative
29235	TraesCS6A02G061500.1	-3.61856	5.89474	18.254	1.93315e-05	0.00273976	Histone H3
7184	TraesCS7A02G092300.1	-6.18858	2.67186	18.2464	1.94091e-05	0.00273976	6-phosphogluconate dehydrogenase, decarboxylating
129992	TraesCS1B02G112100.1	6.67997	3.07509	18.2286	1.95919e-05	0.00275311	NBS-LRR disease resistance protein-like protein
89074	TraesCS5A02G373400.1	-3.21042	2.9446	18.1497	2.04202e-05	0.00285447	Expp1 protein
27969	TraesCS3B02G017100.1	5.73206	2.36094	18.1423	2.05e-05	0.00285447	ABC transporter G family member
47212	TraesCS2A02G442400.1	-4.57237	2.65792	18.1341	2.05878e-05	0.00285447	Phospholipid scramblase
79668	TraesCS2D02G361100.1	5.73063	2.36582	18.1239	2.06984e-05	0.00285712	Isocitrate dehydrogenase [NADP]
102177	TraesCS7A02G486400.1	5.73133	2.35385	18.1119	2.08294e-05	0.00286253	Nuclear transcription factor Y subunit B
18493	TraesCS4D02G141500.1	-3.64208	2.77163	17.9963	2.21334e-05	0.00301919	Zinc finger protein, putative
93644	TraesCS6B02G189300.1	2.02975	4.1533	17.9938	2.21629e-05	0.00301919	Peptidylprolyl isomerase
45067	TraesCS2D02G388400.1	5.71661	2.35597	17.9453	2.27343e-05	0.00308357	RNA binding protein, putative
48956	TraesCS5D02G125400.1	5.71398	2.35586	17.912	2.31362e-05	0.00312449	DNA-directed RNA polymerase subunit 10-like protein
48290	TraesCS3A02G513700.1	3.84322	2.68985	17.8744	2.35977e-05	0.00317259	General transcription factor IIE subunit 1
104715	TraesCS2D02G229100.3	-5.74975	2.40726	17.8665	2.36957e-05	0.00317259	Calcium-dependent protein kinase
87096	TraesCS1D02G175000.1	2.27947	4.07749	17.7415	2.53039e-05	0.00337342	Chloroplast inner envelope protein, putative, expressed
33995	TraesCS2A02G050600.2	-2.52099	3.40861	17.7261	2.55096e-05	0.00338	Peptidylprolyl isomerase
122905	TraesCS3D02G475200.1	-2.70056	3.44315	17.7185	2.56118e-05	0.00338	Beta-1,3-glucanase
116054	TraesCS4B02G153700.6	-5.70963	2.35984	17.7136	2.56783e-05	0.00338	Dentin sialophosphoprotein-related, putative isoform 1
126290	TraesCS7A02G271400.1	-2.91604	3.0516	17.6958	2.59195e-05	0.00339741	ER lumen protein-retaining receptor-like
69615	TraesCS1A02G403900.1	5.69174	2.33741	17.6327	2.67935e-05	0.00349728	Kinase-related protein DUF1296
77225	TraesCS1D02G377500.1	-5.88791	2.48435	17.5997	2.72628e-05	0.00351794	Rotundifolia-like protein
38405	TraesCS7A02G157100.1	-6.22294	2.68985	17.5991	2.72717e-05	0.00351794	Histone H3
132033	TraesCS7D02G449700.2	-5.70036	2.36999	17.5978	2.72901e-05	0.00351794	Geranylgeranyl diphosphate synthase
38122	TraesCS2A02G051700.1	-2.4736	3.62058	17.5868	2.74481e-05	0.00352375	2-oxoglutarate (2OG) and Fe(II)-dependent oxygenase superfamily protein, putative
74355	TraesCS7A02G349400.1	-2.46285	3.70469	17.5661	2.77487e-05	0.00354774	VQ motif family protein
34850	TraesCS2B02G033900.1	5.81062	2.42727	17.556	2.78968e-05	0.00355211	Jasmonate-induced protein
127833	TraesCS4B02G187800.1	2.66834	3.15595	17.5405	2.81252e-05	0.00355307	Pathogenesis-related protein 1
62306	TraesCS1A02G107800.3	-5.74118	2.4004	17.54	2.81321e-05	0.00355307	Arginine--tRNA ligase
80930	TraesCS2A02G536200.1	3.34452	2.83581	17.5247	2.83605e-05	0.00356748	Sulfotransferase
132432	TraesCS3D02G390800.1	5.6803	2.3485	17.4906	2.88738e-05	0.00361746	DUF1685 family protein
107289	TraesCS2A02G571300.1	-2.76448	5.9271	17.4027	3.02399e-05	0.00377346	Peroxidase
80925	TraesCS3A02G392800.1	2.25717	3.81008	17.3522	3.10541e-05	0.00385961	Peptide transporter
130342	TraesCS1B02G433400.1	5.66691	2.33093	17.3259	3.14866e-05	0.00389784	Kinase-related protein DUF1296
60767	TraesCS3A02G444100.1	-5.04151	2.42769	17.3054	3.18285e-05	0.00392459	cDNA clone:J013058P10, full insert sequence
125232	TraesCS7D02G536900.1	-3.43736	3.74449	17.271	3.24104e-05	0.00398061	2-oxoglutarate (2OG) and Fe(II)-dependent oxygenase superfamily protein
57366	TraesCS6A02G162700.1	-3.12493	2.93348	17.2228	3.32419e-05	0.00406672	26S protease regulatory subunit
3531	TraesCS4D02G152400.1	-7.39968	3.5616	17.1953	3.37265e-05	0.0040951	H/ACA ribonucleoprotein complex subunit 1-like protein 1
65683	TraesCS5D02G381000.2	5.65616	2.31496	17.1948	3.37364e-05	0.0040951	Serine protease HTRA1
115710	TraesCS1D02G353100.2	-5.8223	3.77535	17.1061	3.53478e-05	0.004272	Tubulin alpha chain
127969	TraesCS4D02G164800.3	5.64815	2.31967	17.0976	3.55073e-05	0.004272	alpha/beta-Hydrolases superfamily protein
4395	TraesCS3A02G056900.1	5.64715	2.30658	17.0857	3.573e-05	0.004272	Ras-related protein, putative
115247	TraesCSU02G198000.1	-2.59849	4.29812	17.0851	3.57415e-05	0.004272	Dirigent protein
67809	TraesCS1B02G299300.1	-2.49162	3.3444	17.0096	3.71915e-05	0.00442835	QWRF motif protein (DUF566)
93723	TraesCS7A02G545200.1	-3.11378	4.15791	16.9622	3.81313e-05	0.00450716	Thiosulfate sulfurtransferase GlpE
67894	TraesCS4B02G248500.1	-5.64769	2.34098	16.9546	3.82835e-05	0.00450716	Protein transport protein Sec61 subunit alpha
100785	TraesCS3B02G139700.2	5.6359	2.31111	16.9501	3.83745e-05	0.00450716	Valine--tRNA ligase
32143	TraesCS5B02G477800.2	-5.64706	2.31669	16.9473	3.84313e-05	0.00450716	Mg-protoporphyrin IX chelatase
45805	TraesCS1B02G388400.1	-2.02492	7.40452	16.9153	3.90853e-05	0.00456669	Pectate lyase
8251	TraesCS2D02G430700.1	5.63002	2.29091	16.8799	3.98202e-05	0.00463519	Calcium-transporting ATPase
45295	TraesCS3A02G110100.1	4.27858	2.68299	16.7873	4.18111e-05	0.00484885	Protodermal factor 1
8806	TraesCS7B02G175800.1	-5.19752	2.39198	16.7311	4.30694e-05	0.00497203	Manganese-dependent ADP-ribose/CDP-alcohol diphosphatase
128476	TraesCS4A02G320000.2	-5.62841	2.32107	16.7252	4.3204e-05	0.00497203	Sucrose nonfermenting 4-like protein
118809	TraesCS5B02G170400.6	-5.62786	2.30948	16.7187	4.33515e-05	0.00497203	Protein ENHANCED DISEASE RESISTANCE 2-like
93520	TraesCS7B02G083300.1	5.61259	2.30242	16.6729	4.44107e-05	0.00507486	Heat-shock protein, putative
68216	TraesCS6A02G063900.1	-2.26807	3.39229	16.6511	4.49243e-05	0.00511481	Glutamine--fructose-6-phosphate aminotransferase [isomerizing]
88730	TraesCS6B02G198200.1	5.60952	2.29429	16.6368	4.5264e-05	0.00513475	auxin transport protein (BIG)
107042	TraesCS7B02G456200.1	2.17814	4.91004	16.5212	4.81103e-05	0.00543786	O-methyltransferase
102250	TraesCS1A02G289800.1	-3.58753	2.70328	16.4438	5.01128e-05	0.00564375	Anthranilate phosphoribosyltransferase
108761	TraesCS3B02G259300.2	2.07729	5.28123	16.4119	5.09651e-05	0.00571909	Carbonic anhydrase
43274	TraesCS7B02G445700.1	-2.20334	4.74466	16.4042	5.11729e-05	0.00572182	Chaperone protein dnaJ
5100	TraesCS1B02G084700.1	1.99362	4.10469	16.3936	5.14579e-05	0.00573315	Dihydrolipoyl dehydrogenase
80539	TraesCS4A02G320200.2	4.89776	2.38456	16.3144	5.36544e-05	0.00595659	Ribosome hibernation promotion factor
131684	TraesCS4B02G233700.2	-5.71543	2.3775	16.2717	5.48782e-05	0.00605275	Coatomer subunit gamma
55729	TraesCS4A02G151800.1	-5.58947	2.29848	16.2706	5.49086e-05	0.00605275	Protein transport protein SEC23
56317	TraesCS4A02G035700.1	2.10474	3.48265	16.2619	5.51626e-05	0.00605934	Cell division cycle protein 48-like protein
112604	TraesCS5D02G172700.2	-5.58734	2.28726	16.2462	5.56223e-05	0.00606029	Serine/threonine protein phosphatase 2a regulatory subunit A, putative
60318	TraesCS5D02G110900.1	2.86886	2.97282	16.2444	5.56744e-05	0.00606029	Methylthioribulose-1-phosphate dehydratase
121008	TraesCS5D02G327500.1	2.86627	2.95565	16.2417	5.5754e-05	0.00606029	Sentrin-specific protease
57768	TraesCS3D02G536700.1	-1.89691	4.28992	16.2325	5.60249e-05	0.00606858	Metallothionein
46627	TraesCS2A02G234200.1	-2.74687	3.0525	16.1709	5.78777e-05	0.00624758	NADH oxidoreductase F subunit
972	TraesCS5A02G503800.1	2.57498	3.12827	16.1618	5.81541e-05	0.00625578	Late embryogenesis abundant protein
20916	TraesCS2B02G320100.1	2.72793	3.03935	16.1419	5.87696e-05	0.00630026	F-box family protein
25648	TraesCS3D02G253900.3	2.00936	3.94882	16.1339	5.90181e-05	0.00630524	Plastid transcriptionally active protein
83050	TraesCS1B02G122000.3	5.56485	2.26367	16.1191	5.94804e-05	0.00633294	Translocase of chloroplast 159, chloroplastic
68000	TraesCS4A02G445000.5	-2.03328	4.26372	16.109	5.97976e-05	0.00633702	GDSL esterase/lipase
100504	TraesCS2B02G034000.1	5.56363	2.27996	16.105	5.9925e-05	0.00633702	Receptor-like protein kinase
107532	TraesCS7A02G110200.1	1.9073	4.81804	16.09	6.04011e-05	0.00634758	Proteasome subunit beta type
65700	TraesCS3B02G375400.2	3.98863	2.53353	16.0891	6.04318e-05	0.00634758	Fatty acid desaturase
92828	TraesCS4A02G301200.1	2.91856	2.92448	16.0627	6.12798e-05	0.00641505	Zinc finger protein 512B family
52508	TraesCS4B02G163100.3	3.0406	2.8568	16.0194	6.26966e-05	0.00654141	Protein transport protein SEC23
4592	TraesCS6B02G024500.1	5.057	5.7542	15.95	6.50384e-05	0.00674544	histone acetyltransferase of the CBP family 12
50209	TraesCS2D02G043400.1	-5.56124	2.28838	15.9486	6.50845e-05	0.00674544	Mortality factor 4-like protein 1
40957	TraesCS4A02G355000.3	-5.84499	2.45987	15.9168	6.61882e-05	0.00683711	Cellulose synthase
92416	TraesCS1B02G401400.1	-1.94384	5.52152	15.8746	6.76803e-05	0.00694916	Short-chain dehydrogenase/reductase
110905	TraesCS4B02G300100.2	5.54319	2.26697	15.8736	6.77184e-05	0.00694916	Phytoene desaturase
49607	TraesCS6A02G382200.1	-1.86384	5.64257	15.8412	6.88856e-05	0.00703793	Germin-like protein 1-1
3434	TraesCS6D02G010500.1	-2.43789	3.6175	15.8371	6.90347e-05	0.00703793	Histone-lysine N-methyltransferase EZH2
129292	TraesCS1D02G052200.2	-5.53794	2.26633	15.6877	7.47068e-05	0.00759138	Alcohol dehydrogenase, putative
79667	TraesCS2D02G361100.2	-5.53117	2.25341	15.6128	7.77281e-05	0.00787275	Isocitrate dehydrogenase [NADP]
27274	TraesCS3B02G535300.1	4.16164	2.67328	15.6058	7.80131e-05	0.00787604	Glutathione S-transferase
109142	TraesCS4B02G153400.1	-3.04474	2.86178	15.5581	8.00068e-05	0.00805127	SAP domain-containing protein
8252	TraesCS2D02G430700.2	-5.52222	2.2372	15.5142	8.18885e-05	0.00821413	Calcium-transporting ATPase
46227	TraesCS3D02G529200.2	-3.84864	2.56559	15.4946	8.27412e-05	0.00827306	Pentatricopeptide repeat-containing protein
4665	TraesCS5D02G530900.1	5.17843	2.29215	15.451	8.46711e-05	0.00843897	Poly(ADP-ribose) glycohydrolase 1
15535	TraesCS2B02G060800.1	-2.68156	4.25673	15.3995	8.70116e-05	0.00864463	Nicotianamine synthase
117078	TraesCS2A02G126700.2	5.49949	2.22471	15.3899	8.74542e-05	0.00865597	WD40 repeat-like protein
114115	TraesCS6B02G160400.1	-3.25847	3.57465	15.385	8.76807e-05	0.00865597	Lipoxygenase
4512	TraesCS1B02G303300.1	5.49087	2.44172	15.3417	8.97163e-05	0.00882899	Disease resistance protein (TIR-NBS-LRR class) family
130394	TraesCS2B02G184300.1	-1.90163	4.08128	15.3288	9.03285e-05	0.00886129	Chymotrypsin inhibitor
127450	TraesCS2A02G586500.1	-2.11637	3.54865	15.317	9.0896e-05	0.00888125	Stem-specific protein TSJT1
71096	TraesCS4D02G153700.1	-4.87542	2.3236	15.3127	9.11014e-05	0.00888125	Peptidyl-prolyl cis-trans isomerase
114443	TraesCSU02G241600.1	-3.69827	2.58558	15.3063	9.14089e-05	0.00888346	F-box protein PP2
20746	TraesCS2D02G239400.1	3.91757	2.731	15.292	9.21064e-05	0.00892345	Auxin response factor
69216	TraesCS7B02G370700.1	-5.50058	2.23302	15.2781	9.27862e-05	0.00896148	Chitinase
2674	TraesCS2A02G261500.1	4.4043	2.45094	15.2513	9.41101e-05	0.00903673	C2 domain-containing protein
34204	TraesCS5D02G149000.1	-5.81479	2.42544	15.2506	9.41446e-05	0.00903673	2-C-methyl-D-erythritol 4-phosphate cytidylyltransferase
35517	TraesCS7D02G299500.1	3.0366	4.31463	15.2273	9.53171e-05	0.0091212	Monodehydroascorbate reductase
68322	TraesCS5B02G179700.2	-2.85167	3.58057	15.2169	9.58428e-05	0.00914347	Ubiquitin-conjugating enzyme E2
76210	TraesCS2D02G443100.2	-3.52659	2.79994	15.2017	9.66141e-05	0.00918895	Secretory carrier-associated membrane protein
14663	TraesCS5A02G115700.1	-3.3864	2.6757	15.1921	9.71064e-05	0.0092077	GRF zinc finger family protein, expressed
82198	TraesCS6A02G062600.1	-3.54191	5.91486	15.1751	9.79895e-05	0.00925589	Histone H2A
62586	TraesCS3A02G265900.2	2.18278	3.70344	15.1708	9.82081e-05	0.00925589	Glycerate kinase
21833	TraesCS2B02G613300.2	-5.48872	2.23748	15.1501	9.92943e-05	0.00933007	Flavanone 3-hydroxylase
57723	TraesCS3D02G247300.3	-5.48734	2.21769	15.1355	0.000100065	0.00937426	IQ domain-containing protein
23626	TraesCS7B02G267700.1	8.09738	4.15813	15.1296	0.000100379	0.00937556	vacuolar ATP synthase catalytic subunit-related / V-ATPase-related / vacuolar proton pump-like protein
107206	TraesCSU02G259900.1	-5.47885	2.23574	15.0445	0.000105008	0.00977863	Acetylcholine receptor subunit beta
81872	TraesCS5D02G488900.1	-2.36819	3.30468	15.0072	0.000107101	0.00993398	O-methyltransferase
66098	TraesCS6B02G389200.1	1.79383	4.64581	15.0035	0.000107314	0.00993398	Leucine aminopeptidase, putative
43055	TraesCS4D02G229200.1	5.46046	2.20482	14.9699	0.00010924	0.0100824	Stress inducible protein coi6.1
91704	TraesCSU02G053300.1	1.93359	4.49536	14.9607	0.000109776	0.010102	Vacuolar protein sorting 55 containing protein
15821	TraesCS7A02G164100.1	-2.16085	4.39394	14.9231	0.000111981	0.0102745	Plant basic secretory family protein
107163	TraesCS3B02G038600.1	-2.37886	5.88267	14.9081	0.000112875	0.0103263	Trypsin inhibitor
119353	TraesCS3D02G540600.1	-2.35216	4.74193	14.8918	0.000113859	0.0103822	MYB transcription factor
104601	TraesCS3B02G586700.1	4.68478	2.33805	14.8869	0.000114152	0.0103822	plant/protein (Protein of unknown function, DUF538)
6230	TraesCS1D02G188000.1	3.56858	2.64827	14.8726	0.000115021	0.0104308	Cyclic AMP receptor-like protein C
77267	TraesCS1A02G120900.1	-5.4619	2.22477	14.8647	0.000115502	0.010444	Hypoxanthine phosphoribosyltransferase
111342	TraesCS3A02G234800.3	-5.46046	2.21023	14.8497	0.000116427	0.0104972	Malate dehydrogenase
45845	TraesCS2A02G262700.2	-5.45742	2.21325	14.8176	0.000118423	0.0106464	Aspartyl/glutamyl-tRNA(Asn/Gln) amidotransferase subunit B
111486	TraesCS5B02G145900.1	5.44706	2.21296	14.8074	0.000119065	0.0106735	Non-specific lipid-transfer protein
87371	TraesCS6D02G222900.1	-1.97768	3.51611	14.746	0.000123009	0.0109954	Cytochrome b5
61271	TraesCS3A02G202600.2	3.32123	3.01187	14.7062	0.000125634	0.0111979	RWD domain-containing protein 1
35996	TraesCS3B02G191900.2	5.43443	2.18397	14.6961	0.00012631	0.0112261	COP9 signalosome complex subunit 5
11075	TraesCS4A02G027800.1	1.8874	6.02806	14.6737	0.000127817	0.0113278	1,2-dihydroxy-3-keto-5-methylthiopentene dioxygenase
13182	TraesCS5A02G398100.2	-5.43807	2.21864	14.6155	0.000131825	0.0116499	TIP41-like family protein
57722	TraesCS3D02G247300.1	5.42579	2.18358	14.6062	0.000132478	0.0116745	IQ domain-containing protein
43056	TraesCS4D02G229200.2	-5.43382	2.19846	14.5717	0.000134927	0.0118568	Stress inducible protein coi6.1
15484	TraesCS6A02G300100.1	-5.91485	2.52064	14.5618	0.000135637	0.0118857	Pesticidal crystal protein Cry7Ab
3354	TraesCS5D02G091800.1	-5.43195	2.1952	14.5524	0.000136317	0.0118859	Rotundifolia-like protein
28580	TraesCS2D02G212800.2	5.42047	2.18113	14.5512	0.000136401	0.0118859	Brefeldin A-inhibited guanine nucleotide-exchange protein
17962	TraesCS6B02G204200.1	-5.43003	2.20232	14.5325	0.000137763	0.0119712	Serine protease SplC
26872	TraesCS7A02G489500.1	2.76326	3.35359	14.5168	0.000138912	0.0120224	ATP synthase subunit beta
126404	TraesCS2B02G217400.2	5.41678	2.18242	14.5131	0.000139191	0.0120224	WRKY transcription factor
79132	TraesCS3D02G440200.2	2.62626	2.97049	14.5088	0.000139509	0.0120224	Beta-glucosidase, putative
32866	TraesCS2D02G029800.1	-2.90861	3.33846	14.4995	0.000140198	0.012045	Glycosyltransferase
10713	TraesCS6B02G078600.1	3.14865	3.92665	14.4932	0.000140669	0.012045	Histone H4
128391	TraesCS1B02G148500.2	-2.65875	4.91871	14.4897	0.000140929	0.012045	ATP synthase gamma chain
97207	TraesCS7A02G401300.2	5.40958	2.16016	14.4394	0.000144745	0.012322	1,4-dihydroxy-2-naphthoate polyprenyltransferase
20932	TraesCS2D02G330200.1	-3.11095	2.7253	14.4366	0.00014496	0.012322	Heavy metal transport/detoxification superfamily protein, putative
69820	TraesCS7B02G185600.1	2.18358	3.27404	14.4236	0.000145963	0.012355	Rer1 protein, putative
15636	TraesCS7B02G180600.1	-5.41921	2.2003	14.4213	0.00014614	0.012355	Multiple myeloma tumor-associated protein 2
22082	TraesCS6A02G297500.1	-1.80166	4.08819	14.3955	0.000148154	0.0124914	Blue copper protein
60708	TraesCS5A02G208900.2	-4.11489	2.4187	14.3594	0.000151022	0.0126988	Aspartyl aminopeptidase, putative, expressed
32655	TraesCS1D02G191100.1	-1.85309	4.70588	14.3456	0.000152132	0.0127339	Glutathione S-transferase
78689	TraesCS6B02G462300.1	2.24114	4.26513	14.3441	0.000152255	0.0127339	Peroxidase
103480	TraesCS1B02G410400.1	-3.60076	2.5367	14.3375	0.00015279	0.0127445	CASP-like protein
124332	TraesCS7D02G455800.1	-4.22279	2.38331	14.3221	0.000154044	0.0128148	SAUR-like auxin-responsive protein family
69169	TraesCS6B02G249300.1	2.62049	2.95418	14.3	0.000155867	0.0129281	Enhancer of rudimentary homolog
48358	TraesCS2A02G469100.1	2.23068	3.30351	14.2898	0.000156713	0.0129281	actin cytoskeleton-regulatory complex pan-like protein
109096	TraesCS7A02G422500.1	-4.84005	2.26753	14.287	0.000156943	0.0129281	Mitogen-activated protein kinase
78092	TraesCS5B02G463300.1	-1.86153	3.59138	14.2856	0.000157063	0.0129281	Cysteine/Histidine-rich C1 domain family protein
132598	TraesCS6B02G208600.1	5.39357	2.16129	14.276	0.000157861	0.0129595	Contactin-associated protein-like 5
124640	TraesCS3B02G049800.1	-4.7291	2.95403	14.2557	0.000159578	0.0130661	Heat shock protein
28543	TraesCS6B02G208500.1	5.38866	2.15532	14.2264	0.00016208	0.0132127	Contactin-associated protein like 5-2
14030	TraesCS1A02G371000.1	-1.80969	3.95342	14.2248	0.000162215	0.0132127	Dihydroorotate dehydrogenase B (NAD(+)), catalytic subunit
40600	TraesCS1D02G028400.1	-2.07783	3.37025	14.1671	0.000167271	0.013589	Chymotrypsin inhibitor
19201	TraesCS4B02G101800.2	-5.39307	2.19155	14.1561	0.000168246	0.0136328	Protein disulfide-isomerase
14394	TraesCS6B02G331300.3	-2.46332	3.05397	14.0991	0.000173423	0.0140158	Beta-xylosidase, putative
108127	TraesCS3B02G388300.1	-4.61251	2.29722	14.0881	0.000174443	0.0140618	Plant protein 1589 of unknown function
70183	TraesCS5A02G525800.1	-2.72457	2.93827	14.0372	0.000179228	0.0143998	Asparagine synthetase [glutamine-hydrolyzing] protein
115036	TraesCS6D02G001400.1	-5.00116	2.22258	14.0337	0.000179559	0.0143998	Receptor-like protein kinase
48012	TraesCS2A02G513900.1	-2.19948	3.70147	14.0221	0.000180676	0.0144522	Glycine-rich cell wall structural protein
51403	TraesCSU02G156500.1	3.17305	4.71564	14.0137	0.000181488	0.0144801	2-oxoglutarate (2OG) and Fe(II)-dependent oxygenase superfamily protein, putative
102143	TraesCS3A02G317000.1	2.63596	2.93152	13.9875	0.000184035	0.0146458	Vacuolar sorting-associated protein 28-like protein
44407	TraesCS6A02G141900.1	-1.91861	6.64696	13.9748	0.000185276	0.0146751	Leucine-rich repeat protein kinase family protein
121177	TraesCS5B02G321100.1	-5.50491	2.24722	13.9741	0.000185344	0.0146751	Ornithine carbamoyltransferase
32811	TraesCS1D02G332900.2	-5.37361	2.15248	13.9622	0.000186527	0.0147314	Protein kinase
9975	TraesCS1A02G272800.1	2.77521	2.8212	13.9368	0.000189063	0.0148939	Imidazole glycerol phosphate synthase subunit HisF
58574	TraesCS1B02G410300.1	-2.30424	3.7193	13.9317	0.000189574	0.0148966	Tropinone reductase-like protein
64375	TraesCS4A02G444500.3	4.30889	2.33667	13.9188	0.000190876	0.0149612	Haloacid dehalogenase-like hydrolase domain-containing protein 3
15745	TraesCS4D02G015000.1	-3.77852	2.61737	13.8968	0.000193128	0.0150998	SAUR-like auxin-responsive protein family
30602	TraesCS2D02G418600.1	-4.55445	2.30349	13.8914	0.000193684	0.0151054	Cysteine protease
75995	TraesCS6B02G261000.1	-2.08199	3.35549	13.874	0.000195486	0.0151734	Nitrilase
72516	TraesCS5B02G224100.1	-4.49788	2.40262	13.8736	0.000195528	0.0151734	WRKY transcription factor
55506	TraesCS3B02G420000.1	-5.35985	2.16531	13.8262	0.000200523	0.0154573	Myb/SANT-like DNA-binding domain protein
75499	TraesCS2B02G486000.1	-6.01206	2.52999	13.8251	0.000200636	0.0154573	RNA binding protein, putative
94804	TraesCS3A02G310300.1	3.9163	2.41734	13.8248	0.000200674	0.0154573	LL-diaminopimelate aminotransferase
92140	TraesCS3B02G437600.2	-2.97922	2.76128	13.8136	0.000201868	0.015511	Glycine-rich protein
90371	TraesCS3D02G506600.3	-5.35788	2.16979	13.8068	0.0002026	0.015529	Eukaryotic translation initiation factor 3 subunit M
87632	TraesCS2D02G394600.1	-3.02117	3.3214	13.7965	0.000203715	0.0155762	pleckstrin homology (PH) domain-containing protein
113058	TraesCS1A02G444300.1	-1.83281	5.83408	13.7909	0.000204318	0.0155841	Nucleoside diphosphate kinase
93645	TraesCS1B02G170200.1	2.60701	4.39936	13.7428	0.000209621	0.0159151	Ribonuclease
9021	TraesCS1D02G112300.1	2.09149	3.52982	13.7423	0.000209677	0.0159151	6-phosphofructo-2-kinase/fructose-2, 6-bisphosphatase
16598	TraesCSU02G137400.1	1.65188	4.48553	13.7264	0.000211459	0.0160114	Hfr-2-like protein
57215	TraesCS6B02G265600.1	2.01299	3.36715	13.6673	0.000218225	0.0164461	Methyltransferase
125452	TraesCS3B02G331400.3	-3.67755	3.1205	13.664	0.000218609	0.0164461	Chaperone DnaK
97418	TraesCS6D02G002000.1	-5.07434	2.19252	13.6625	0.000218782	0.0164461	UDP-Glycosyltransferase superfamily protein
32144	TraesCS5B02G477800.1	3.05741	2.70116	13.64	0.000221413	0.0166038	Mg-protoporphyrin IX chelatase
106009	TraesCS5A02G007900.1	-1.77866	6.59908	13.6209	0.000223685	0.016734	Lipoxygenase
103867	TraesCS2B02G125200.2	-3.70531	2.81039	13.5866	0.0002278	0.0170011	Peroxidase
25367	TraesCS5A02G232600.1	-2.53786	2.96318	13.5157	0.000236578	0.0176141	Ribose-5-phosphate isomerase A
99724	TraesCS3D02G428000.1	-3.1466	2.64594	13.4762	0.000241608	0.0179457	MADS-box transcription factor
120380	TraesCS3A02G085200.2	3.20192	2.59533	13.4625	0.00024338	0.0180344	Disease resistance protein RPM1
41941	TraesCS1D02G422700.2	2.17608	3.22721	13.4296	0.000247691	0.0183103	Protein CHUP1, chloroplastic
49725	TraesCS2A02G111600.1	2.23767	3.6466	13.3923	0.000252655	0.0186331	splicing factor-like protein
129825	TraesCS5B02G089200.1	3.79821	2.39192	13.3794	0.000254408	0.0187182	MYB transcription factor
58529	TraesCS6D02G091700.1	3.12917	2.61589	13.325	0.000261895	0.0192237	Leucine-rich repeat protein kinase-like protein
79042	TraesCS4D02G329500.1	2.09432	5.42887	13.3121	0.000263699	0.0193107	Late embryogenesis abundant protein
20440	TraesCS2B02G040600.1	-2.69303	3.36928	13.3017	0.000265163	0.0193724	Glycosyltransferase
132400	TraesCS6B02G260100.1	1.88834	3.93003	13.2714	0.000269483	0.019642	3'(2'),5'-bisphosphate nucleotidase 1
78181	TraesCS5B02G418600.1	2.24066	3.12812	13.2456	0.000273227	0.0198685	Inosine-5'-monophosphate dehydrogenase
37407	TraesCS1D02G391400.1	-3.66056	2.45514	13.24	0.000274037	0.0198811	Prefoldin chaperone subunit family protein
36772	TraesCS7D02G189200.1	1.7512	3.60472	13.1733	0.000283965	0.0205535	Heterogeneous nuclear ribonucleoprotein F
111626	TraesCS5D02G029400.2	-5.99218	2.5121	13.1561	0.000286584	0.0206677	Glycosyltransferase
4328	TraesCS7B02G431600.1	-3.70509	2.43214	13.1542	0.000286868	0.0206677	XH/XS domain-containing family protein
92667	TraesCS3B02G036900.1	-1.83944	7.23988	13.1456	0.000288197	0.0207157	Wound-induced protease inhibitor
26145	TraesCS3B02G048900.1	-2.45433	2.99099	13.1181	0.000292462	0.0209739	Short-chain dehydrogenase/reductase
28806	TraesCS1B02G418800.1	-1.76449	4.07894	13.1117	0.000293453	0.0209967	Protein PLANT CADMIUM RESISTANCE 2
77827	TraesCS2A02G151400.1	3.03029	2.6432	13.0839	0.000297845	0.0212622	Ribosomal protein L7Ae/L30e/S12e/Gadd45 family protein
58787	TraesCS3A02G023500.1	2.11927	3.23009	13.0702	0.000300033	0.0213339	Calpain-6
96898	TraesCS4B02G270400.1	-3.41289	2.71701	13.069	0.000300218	0.0213339	Methylenetetrahydrofolate--tRNA-(uracil-5-)-methyltransferase TrmFO
48106	TraesCS2D02G046600.1	-1.71798	3.79532	13.0632	0.000301149	0.0213515	Flowering-promoting factor 1-like protein 1
103774	TraesCS2D02G239300.1	-3.10562	2.63349	13.0256	0.000307254	0.0217349	RanBP2-type zinc finger protein
78737	TraesCS2D02G107800.1	-3.99236	2.61527	13.016	0.000308836	0.0217974	Peroxidase
88464	TraesCS4A02G002200.1	-2.96831	3.89621	12.863	0.000335147	0.023601	DNA-directed RNA polymerase subunit
98345	TraesCS4A02G080800.1	2.43375	2.95379	12.8545	0.000336661	0.0236542	bZIP transcription factor family protein
121876	TraesCS4D02G014100.1	-2.33304	3.03669	12.8233	0.000342338	0.0239991	WRKY transcription factor
86763	TraesCS2A02G026600.1	-2.27053	3.89239	12.7859	0.000349246	0.0244284	12-oxophytodienoate reductase-like protein
98185	TraesCS5D02G111200.1	-4.52185	2.21329	12.7316	0.000359523	0.0250291	Auxin-binding protein
118349	TraesCS5B02G224000.1	-3.66118	2.39484	12.7292	0.000359996	0.0250291	WRKY transcription factor
18021	TraesCS3B02G007200.1	2.16046	5.27271	12.7279	0.00036024	0.0250291	50S ribosomal protein L6
68530	TraesCS7A02G034300.1	-1.79651	4.02436	12.6711	0.000371358	0.0257442	Glutathione S-transferase
115640	TraesCS7B02G038300.1	4.5685	2.18814	12.6584	0.000373877	0.0258613	Pheophorbide a oxygenase, chloroplastic
130571	TraesCS5A02G224000.1	1.5918	5.79359	12.6276	0.000380086	0.0261687	Ubiquitin, putative
52323	TraesCS1A02G092700.1	1.78785	4.87096	12.6247	0.000380686	0.0261687	Bifunctional protein FolD
82602	TraesCS2D02G231700.1	-3.58017	2.42128	12.6239	0.000380837	0.0261687	SH3 domain-containing protein 1
109823	TraesCS6A02G059600.1	-1.88478	3.43789	12.6168	0.000382296	0.0262112	Glutathione S-transferase,-like protein
74823	TraesCS1B02G342200.2	-3.14479	3.02158	12.5874	0.000388361	0.0265687	Proline--tRNA ligase
20429	TraesCS1B02G390700.1	5.46567	2.20157	12.4919	0.000408729	0.0279009	Rotundifolia-like protein
14023	TraesCS2B02G049200.1	2.31422	3.0075	12.4827	0.000410736	0.0279767	3-ketoacyl-CoA thiolase
80967	TraesCS5B02G299600.1	-2.1733	3.19807	12.447	0.000418658	0.0284542	transcriptional activator (DUF662)
17825	TraesCS7B02G432800.1	-1.90156	6.12362	12.4391	0.000420431	0.0285125	Rotundifolia-like protein
64424	TraesCS2B02G071800.1	3.01557	3.10201	12.4166	0.000425544	0.0287967	F-box protein PP2
63110	TraesCS2D02G023900.1	1.86063	5.99272	12.4124	0.000426487	0.028798	ATP-dependent Clp protease adapter protein clpS
125542	TraesCSU02G068900.2	2.11859	3.40211	12.4031	0.000428617	0.0288794	Embryo defective 2765
132188	TraesCS2B02G050400.1	1.56475	4.6207	12.3863	0.000432487	0.0290773	Stress responsive A/B barrel domain protein
54652	TraesCS1D02G271100.1	-1.93179	3.33397	12.3436	0.000442509	0.029644	transmembrane protein, putative (DUF1218)
100003	TraesCS5B02G204000.2	-2.81335	3.55298	12.3423	0.000442817	0.029644	Uv excision repair protein rad23, putative
116932	TraesCS6B02G193400.1	-1.61878	4.01915	12.3035	0.000452102	0.0302008	Lipoxygenase
128585	TraesCS3D02G415400.1	-2.2537	6.56051	12.2976	0.000453536	0.0302318	Protease inhibitor/seed storage/lipid transfer protein family protein
122980	TraesCS7B02G446000.1	-2.68969	2.77685	12.2853	0.000456545	0.0303675	Chaperone protein dnaJ
3068	TraesCS3D02G530800.1	3.965	2.37111	12.2394	0.000467897	0.0310491	Pathogenesis-related protein 1
18306	TraesCSU02G024500.1	-4.15016	4.19195	12.2359	0.000468782	0.0310491	Proline-rich protein, putative, expressed
30474	TraesCS1B02G165900.1	-6.05999	2.54535	12.2078	0.00047591	0.0313906	WD40 repeat-like protein
65110	TraesCS1D02G355100.1	-1.95217	5.38934	12.2076	0.000475951	0.0313906	Pathogenesis-related protein PR-4
49319	TraesCS3B02G376700.1	5.68779	4.52689	12.1999	0.000477918	0.0314313	Non-specific lipid-transfer protein
53680	TraesCS2B02G053600.1	2.14385	3.12201	12.1967	0.000478736	0.0314313	Acetyltransferase component of pyruvate dehydrogenase complex
62845	TraesCS2B02G612300.1	-3.4464	2.43684	12.1934	0.000479591	0.0314313	Prenylcysteine oxidase / farnesylcysteine lyase
86200	TraesCS5D02G292800.1	-1.87803	6.24986	12.1756	0.000484177	0.0316654	Ribulose-phosphate 3-epimerase
115524	TraesCS4D02G030500.2	2.47555	2.85575	12.1265	0.000497112	0.0324433	Protein DETOXIFICATION
83109	TraesCS2D02G523800.1	-1.82629	7.51781	12.1158	0.000499968	0.0325616	LIGHT-DEPENDENT SHORT HYPOCOTYLS-like protein (DUF640)
15581	TraesCS6B02G113200.1	2.91581	2.62051	12.1036	0.000503249	0.032707	Adenylate kinase, putative
70376	TraesCS3D02G508500.1	-3.76885	2.32871	12.0702	0.000512332	0.0332281	Expressed protein-RZ53
52157	TraesCS3D02G000900.1	2.48718	3.99006	12.0544	0.000516693	0.0334414	Leucine-rich repeat protein kinase family protein
47849	TraesCS2D02G102100.3	3.29145	2.69248	12.0456	0.000519154	0.0335311	Cellulose synthase
52896	TraesCS2B02G008000.1	-2.89155	2.63472	12.0083	0.00052965	0.0341383	Protein PLANT CADMIUM RESISTANCE 2
55897	TraesCS2B02G609400.1	-2.1539	3.09848	11.9179	0.000555972	0.035761	Glutathione S-transferase
51717	TraesCS7B02G259700.1	-1.6079	6.19935	11.8516	0.000576132	0.0369815	Chaperone DnaJ-domain superfamily protein
30648	TraesCS3D02G359900.1	-2.76048	5.49789	11.8451	0.000578126	0.0370333	Fructose-1,6-bisphosphatase class 1
119060	TraesCS5D02G232800.1	-3.92132	2.25758	11.8147	0.000587663	0.0375671	WRKY transcription factor
31206	TraesCS5B02G154400.1	2.68239	2.69399	11.8034	0.000591231	0.0377179	Carbamoyl-phosphate synthase small chain
84043	TraesCS3D02G223300.3	1.93592	5.32181	11.7874	0.000596338	0.037966	Carbonic anhydrase
58788	TraesCS3B02G525000.1	-2.49192	2.82142	11.6916	0.000627844	0.0397663	Beta-1,3-glucanase
100493	TraesCS5A02G077400.1	4.21175	4.1989	11.6906	0.000628168	0.0397663	Pathogenesis-related thaumatin-like protein
98770	TraesCS7A02G042500.1	-1.50305	4.35227	11.6898	0.000628439	0.0397663	Seed maturation protein
73949	TraesCS1B02G027800.1	-2.07319	3.12245	11.6305	0.000648804	0.040909	Trypsin inhibitor
43891	TraesCS7A02G260800.1	-3.20948	4.82124	11.6296	0.00064912	0.040909	Glutamate-1-semialdehyde 2,1-aminomutase
16742	TraesCSU02G114800.1	2.33346	2.91651	11.6148	0.000654291	0.0411517	HTH-type transcriptional regulator SgrR
100934	TraesCS4B02G056700.2	-2.13257	6.21352	11.6026	0.000658587	0.0413386	Tubulin alpha chain
24402	TraesCS7B02G130200.1	3.18287	2.45875	11.555	0.000675673	0.0423259	pfkB-like carbohydrate kinase family protein
86818	TraesCS2D02G540400.1	-1.53997	4.03202	11.5274	0.00068576	0.0428416	Heavy metal transport/detoxification superfamily protein
16436	TraesCS7B02G328000.1	3.1021	2.48979	11.525	0.000686652	0.0428416	Ulp1 protease family, C-terminal catalytic domain containing protein, expressed
114102	TraesCSU02G174000.1	-2.83654	2.95397	11.5088	0.000692673	0.043131	Harpin-induced protein
110908	TraesCS4A02G315700.2	3.76298	2.54834	11.5017	0.000695336	0.0432105	RNA polymerase sigma factor
126138	TraesCS2B02G617000.1	-3.43235	2.37414	11.4847	0.000701705	0.0435196	Ras family protein
37816	TraesCS6A02G132200.1	-3.26373	3.88353	11.4802	0.000703432	0.0435402	Lipoxygenase
61336	TraesCS3B02G468000.1	-3.0946	2.48611	11.435	0.000720742	0.0445233	MYND type zinc finger protein
64869	TraesCS6B02G230800.5	-2.86603	2.78235	11.3892	0.000738733	0.0455445	histone acetyltransferase of the CBP family 12
21024	TraesCS2D02G540000.1	-2.55479	2.75541	11.3849	0.000740421	0.0455585	Heavy metal transport/detoxification superfamily protein
98989	TraesCS7D02G283900.1	1.69013	4.58384	11.3715	0.000745782	0.0457981	Malate dehydrogenase
22788	TraesCS3D02G359300.1	2.57071	2.71969	11.3344	0.000760839	0.0466309	Alpha-1,4 glucan phosphorylase
33768	TraesCS1A02G072000.2	-1.78512	4.56475	11.3279	0.000763531	0.0467041	Glutamate--cysteine ligase, chloroplastic
69778	TraesCS3D02G206400.1	2.93456	2.53297	11.2989	0.000775525	0.047345	Vacuolar cation/proton exchanger, putative
85122	TraesCS1B02G458900.2	2.13707	3.336	11.2847	0.000781496	0.0476163	SPFH domain/band 7 family protein
50395	TraesCSU02G197500.2	-3.14513	2.57028	11.2531	0.000794911	0.0483393	Peptide chain release factor 1
10393	TraesCS5D02G488800.1	-3.13864	2.45648	11.2424	0.000799487	0.0485229	O-methyltransferase
126474	TraesCS5B02G494400.1	-2.25776	2.95189	11.2308	0.000804521	0.0486268	Expansin
17608	TraesCS7A02G286800.1	1.86736	3.27786	11.23	0.000804837	0.0486268	HAUS augmin-like complex subunit 1
64376	TraesCS4A02G444500.2	3.66634	2.26318	11.2277	0.000805875	0.0486268	Haloacid dehalogenase-like hydrolase domain-containing protein 3
14686	TraesCS3A02G191700.4	1.92194	4.20399	11.1686	0.000831918	0.0501014	Magnesium-protoporphyrin IX monomethyl ester [oxidative] cyclase
52333	TraesCS3B02G006300.1	1.9631	3.1787	11.1601	0.000835766	0.0502361	Transcription elongation factor SPT5
54615	TraesCS1A02G049100.1	-1.56312	4.35807	11.1346	0.000847318	0.0507396	BURP domain protein RD22
9751	TraesCS2B02G505700.2	-2.35314	2.8826	11.1344	0.000847395	0.0507396	zinc finger WD40 repeat protein 1
58044	TraesCS6B02G429000.1	-2.74816	3.74633	11.1261	0.000851194	0.0508694	O-methyltransferase
108653	TraesCS6D02G161800.1	3.35103	2.34523	11.1181	0.000854883	0.0509922	Branched-chain amino acid aminotransferase, putative, expressed
3471	TraesCS2D02G235900.2	-1.90282	3.2855	11.1087	0.000859254	0.0511551	Asparagine--tRNA ligase
39575	TraesCS1B02G386900.1	1.45878	4.51786	11.1049	0.000861014	0.0511622	VIP1 protein
70975	TraesCS3B02G455500.2	-2.11519	3.07604	11.0533	0.000885296	0.0525051	Endo-1,31,4-beta-D-glucanase
65707	TraesCS3B02G463000.1	1.93661	3.48599	11.044	0.000889755	0.0526695	Acyl-[acyl-carrier-protein] desaturase
21839	TraesCS1A02G166200.1	-2.27463	2.90718	11.0315	0.000895772	0.0529252	Plant basic secretory family protein
55631	TraesCS3A02G201000.3	-2.45553	3.035	11.0259	0.000898482	0.052985	Ubiquitin carboxyl-terminal hydrolase
27651	TraesCS4B02G200100.2	-3.38652	2.35102	10.9944	0.000913852	0.0537897	Glutathione-S-transferase
37748	TraesCS3A02G209800.1	-2.54064	2.72143	10.9564	0.000932814	0.0548024	WRKY transcription factor
29056	TraesCS3B02G042400.1	1.65793	4.21456	10.9453	0.000938422	0.0550282	AP2-EREBP transcription factor
5706	TraesCS7B02G233400.1	-1.81137	3.37059	10.9244	0.000949045	0.0555467	VQ motif family protein
72080	TraesCSU02G135100.2	2.75876	4.46413	10.9117	0.000955597	0.0558255	Malate dehydrogenase
20844	TraesCS1B02G046200.1	1.48782	3.97435	10.8957	0.000963883	0.0561985	Chalcone-flavonone isomerase family protein
64276	TraesCS7B02G485300.1	3.57997	2.25439	10.8924	0.000965586	0.0561985	Cysteine protease, putative
63280	TraesCS4A02G307300.1	-1.91163	5.76453	10.8747	0.000974864	0.0565343	F1F0-ATPase inhibitor protein
41020	TraesCS2A02G571700.1	-2.89486	2.56055	10.8711	0.000976761	0.0565343	Peroxidase
72965	TraesCS6B02G404000.1	-2.07655	3.05186	10.8711	0.000976791	0.0565343	Sulfotransferase
138	TraesCS3A02G419800.1	-2.24116	5.94268	10.8576	0.00098391	0.0568408	Bifunctional inhibitor/lipid-transfer protein/seed storage 2S albumin-like protein
10563	TraesCS1B02G026700.1	-1.4744	6.00423	10.8402	0.000993206	0.0572145	Trypsin inhibitor
75458	TraesCS1A02G323400.1	2.44257	2.93091	10.8386	0.000994045	0.0572145	Sulfite reductase [NADPH] hemoprotein beta-component
21196	TraesCS2D02G161900.1	-1.84807	6.83844	10.8172	0.00100563	0.0577745	RNA-binding protein
108102	TraesCS4B02G359700.1	-1.83344	3.46625	10.8049	0.00101232	0.0580521	L-gulonolactone oxidase
85185	TraesCS3A02G387600.1	2.42643	2.77281	10.7989	0.00101561	0.0581338	4,5-dioxygenase-like protein
13260	TraesCS3B02G242600.2	2.69222	2.59736	10.7861	0.00102264	0.0584289	Protein kinase
68882	TraesCS1A02G383800.1	-2.33276	2.84633	10.7761	0.0010282	0.0586179	CASP-like protein
121236	TraesCS6A02G208300.1	-5.63104	2.28029	10.7725	0.00103017	0.0586179	Ubiquitin-associated protein
98134	TraesCS1B02G279100.1	-2.85803	2.52612	10.77	0.00103158	0.0586179	Isoflavone reductase-like protein
78650	TraesCS2D02G583100.1	-1.52303	4.79917	10.7525	0.00104139	0.0590184	Peroxidase
81173	TraesCS3B02G223300.2	2.19561	2.92275	10.7464	0.00104484	0.0590184	RWD domain-containing protein 1
13167	TraesCS1A02G110900.1	3.40925	2.31907	10.7441	0.0010461	0.0590184	6-phosphofructo-2-kinase/fructose-2, 6-bisphosphatase
130215	TraesCS3A02G232700.2	3.11808	2.42456	10.7434	0.00104649	0.0590184	Sodium Bile acid symporter family
15277	TraesCS5A02G305100.1	-1.46535	3.99346	10.7406	0.00104809	0.0590184	Glycosyltransferase
74764	TraesCS1A02G165700.1	1.8416	4.56845	10.729	0.00105471	0.0592839	Chloroplast inner envelope protein, putative, expressed
62012	TraesCS7A02G054400.1	-2.14087	2.98634	10.7046	0.00106871	0.0599631	Protein B602L
75602	TraesCS3A02G130800.1	-3.271	2.37231	10.6691	0.0010894	0.0610142	DUF674 family protein
43914	TraesCS2D02G540300.1	-2.03345	3.06563	10.6101	0.0011247	0.0628785	Heavy metal transport/detoxification superfamily protein
126901	TraesCS1B02G446300.2	-1.96971	3.12808	10.5969	0.00113276	0.0631342	Delta(14)-sterol reductase
11870	TraesCS3A02G402000.1	1.8057	3.29652	10.596	0.00113332	0.0631342	Tropinone reductase-like protein
111894	TraesCS7B02G251100.1	-1.55763	5.02031	10.5924	0.00113554	0.063145	Peroxidase
74035	TraesCS1D02G111300.2	2.00008	3.3281	10.5596	0.00115587	0.0641608	Arginine--tRNA ligase
82997	TraesCS6B02G424200.1	1.69385	4.284	10.5478	0.00116326	0.0644568	Zinc transporter 7
29210	TraesCS2B02G083800.1	-1.45197	4.04225	10.5263	0.0011769	0.0650967	Lactoylglutathione lyase
84625	TraesCS1A02G350200.3	-1.60884	6.18778	10.5017	0.00119264	0.0658508	Tubulin alpha chain
81596	TraesCS4A02G398700.1	1.88489	3.2406	10.4853	0.00120325	0.0663192	GDSL esterase/lipase
48429	TraesCS1D02G020600.1	-3.16564	2.39433	10.469	0.00121395	0.0667911	Trypsin inhibitor
52015	TraesCS4D02G287100.1	-1.7802	3.30925	10.4518	0.00122528	0.0672952	BTB-POZ and MATH domain 4
72438	TraesCS6A02G242500.1	-1.58169	4.12331	10.4439	0.00123057	0.0674671	Blue copper protein
44253	TraesCS3A02G090000.1	3.4456	2.32574	10.4399	0.00123322	0.0674937	SUMO-activating enzyme subunit 1A
74392	TraesCS2A02G412600.1	3.26288	3.35552	10.4326	0.00123811	0.0676429	Pectinesterase
49382	TraesCS2D02G348800.1	-1.59915	7.00077	10.4294	0.00124028	0.0676431	Chitinase
125050	TraesCS2D02G117500.2	3.42518	2.26054	10.4105	0.00125302	0.0682183	Ankyrin repeat protein-like
58750	TraesCS1B02G388300.1	1.56163	6.47245	10.4055	0.00125641	0.0682838	Chlorophyll a-b binding protein, chloroplastic
71689	TraesCS5A02G316500.1	-3.11819	2.40105	10.3885	0.00126804	0.0687963	GTPase-activating protein GYP7
92034	TraesCS1D02G085800.1	2.37111	2.74937	10.3567	0.00129006	0.0698693	S-adenosyl-L-methionine-dependent methyltransferases superfamily protein
93920	TraesCS1A02G289900.1	-2.40738	2.75673	10.3525	0.00129301	0.0699076	Factor in the germline alpha
76216	TraesCS1D02G367400.1	2.42806	2.7026	10.3058	0.00132614	0.0714664	Cytokinin riboside 5'-monophosphate phosphoribohydrolase
2005	TraesCS5A02G556500.2	3.65536	2.18827	10.3054	0.00132642	0.0714664	Kinesin-like protein
14013	TraesCS2D02G046000.1	2.22844	3.16666	10.2915	0.00133645	0.0718824	ATP-dependent RNA helicase DBP1
38231	TraesCS3D02G127300.1	2.62586	2.59639	10.2794	0.00134522	0.0722297	Boron transporter
95564	TraesCS7B02G439100.1	-2.38845	2.94846	10.2427	0.00137224	0.0735541	Protein mak16
62853	TraesCS2D02G047200.1	3.34726	2.2662	10.2389	0.0013751	0.073581	Rab GTPase-activating protein 1
131679	TraesCS2D02G592500.1	2.07312	3.30436	10.2095	0.00139722	0.0746364	Cleavage and polyadenylation specificity factor subunit 5
127859	TraesCS3D02G023900.2	2.47692	2.88566	10.1845	0.00141623	0.0755225	Glutamate decarboxylase
63396	TraesCS3D02G131500.1	-2.6635	2.57129	10.1495	0.0014434	0.07684	DUF674 family protein
47798	TraesCS1A02G439300.1	1.38779	4.48315	10.1076	0.00147655	0.0784712	calcium-dependent lipid-binding family protein
114851	TraesCS4B02G325900.2	2.78838	2.51967	10.0988	0.00148366	0.0787148	Ubiquitin family protein, expressed
66302	TraesCS1D02G022000.1	-1.48755	6.37762	10.0843	0.00149537	0.079083	Trypsin inhibitor
45663	TraesCS5D02G186100.2	-1.76039	3.28112	10.0812	0.00149794	0.079083	Ubiquitin-conjugating enzyme E2
125523	TraesCS4D02G358800.1	2.08431	3.02759	10.0808	0.00149821	0.079083	Metacaspase-1
132392	TraesCS6B02G145200.1	2.51451	5.08291	10.0697	0.00150724	0.0794252	Histone H2A
14919	TraesCS4A02G440200.1	-1.55336	3.8591	10.0491	0.00152425	0.0801864	Seed maturation protein
120986	TraesCS3D02G085700.1	1.42562	3.70788	10.0293	0.0015407	0.0808554	BREAST CANCER 2 like 2A
81172	TraesCS3B02G223300.1	-2.54051	2.63376	10.0254	0.00154395	0.0808554	RWD domain-containing protein 1
48906	TraesCS3B02G090900.1	2.75787	2.499	10.0245	0.00154474	0.0808554	Cellulose synthase-like protein
48933	TraesCS4A02G131700.2	2.10668	2.91314	10.0186	0.00154965	0.0809766	Myb-like transcription factor family protein
100786	TraesCS3B02G139700.1	-2.29194	2.78648	9.98642	0.00157699	0.082267	Valine--tRNA ligase
102978	TraesCS7B02G216200.1	2.86948	2.44027	9.96259	0.00159753	0.0831995	Thioesterase family protein
77603	TraesCS6B02G298800.1	2.1836	4.57427	9.95337	0.00160555	0.0833742	9-cis epoxycarotenoid dioxygenase
14229	TraesCS7A02G524400.3	-2.02976	3.20519	9.9502	0.00160832	0.0833742	Calcium-dependent lipid-binding domain-containing protein
13627	TraesCS7A02G014600.2	-1.40713	3.77452	9.94594	0.00161204	0.0833742	Acetyltransferase component of pyruvate dehydrogenase complex
15528	TraesCSU02G172400.1	-3.20479	2.30168	9.94458	0.00161323	0.0833742	Protein kinase domain containing protein, expressed
2807	TraesCS5A02G004900.1	-3.43322	2.22641	9.94091	0.00161646	0.0833742	Terpene cyclase/mutase family member
117250	TraesCS7A02G131287.1	-2.38215	3.90744	9.94038	0.00161692	0.0833742	#N/A
57542	TraesCS5A02G004800.1	-3.3652	2.2514	9.93274	0.00162365	0.0835831	Hydroxysteroid dehydrogenase, putative
65721	TraesCS3D02G046300.1	2.79284	2.46955	9.92417	0.00163123	0.0838349	Heat shock protein
107992	TraesCS1A02G260900.1	2.16277	3.0549	9.90375	0.00164942	0.0846304	Guanosine nucleotide diphosphate dissociation inhibitor
31389	TraesCS1D02G346800.1	-1.41712	4.28475	9.90011	0.00165269	0.0846589	Protein kinase, putative
120805	TraesCS5D02G049200.1	-1.8287	5.8537	9.85096	0.00169744	0.0868086	tRNA-specific 2-thiouridylase MnmA
121877	TraesCS4D02G014100.2	-2.50557	2.6257	9.8447	0.00170322	0.0869617	WRKY transcription factor
120771	TraesCS7D02G329300.1	-2.03974	2.98232	9.83488	0.00171233	0.0872841	VQ motif family protein
76243	TraesCS1B02G150900.1	1.99445	2.99422	9.82494	0.00172161	0.0876139	Ras-related protein Rab-11A
128809	TraesCS5B02G226900.2	2.76524	2.47275	9.78766	0.00175687	0.0892629	CAAX amino terminal protease family protein
89608	TraesCS2D02G376000.1	1.66486	6.14637	9.77972	0.00176447	0.0893715	Aquaporin
66460	TraesCS5D02G536100.1	2.21088	3.73885	9.77944	0.00176474	0.0893715	Mitochondrial carrier protein, putative
130579	TraesCS4D02G175900.3	-3.81055	2.17131	9.76305	0.00178054	0.0900257	Ricin B-like lectin R40C1
63887	TraesCS3A02G483000.1	-1.85067	3.66738	9.75003	0.0017932	0.0905187	Beta-1,3-glucanase
60615	TraesCS6A02G000600.1	-2.12172	2.88348	9.73991	0.0018031	0.0908716	Protein disulfide-isomerase
69213	TraesCS2D02G422100.2	-1.42618	3.67606	9.68844	0.00185431	0.0933019	Vacuolar ATPase assembly integral membrane protein VMA21 homolog
38283	TraesCS6B02G387000.1	-2.65552	2.53358	9.66137	0.00188184	0.0945342	Isopentenyl-diphosphate delta-isomerase
42738	TraesCS6D02G261100.3	2.51771	2.57945	9.64952	0.00189402	0.0949931	Clustered mitochondria protein homolog
26393	TraesCS4B02G059300.1	-2.07559	4.43075	9.64418	0.00189953	0.0951165	Glutathione S-transferase
95104	TraesCS3D02G492700.1	-2.17803	3.05403	9.63573	0.00190828	0.0952389	P-loop containing nucleoside triphosphate hydrolases superfamily protein
90858	TraesCS3A02G267400.1	1.495	4.04987	9.63471	0.00190934	0.0952389	Polyketide cyclase / dehydrase and lipid transport protein
87918	TraesCS4A02G000200.1	-3.07731	2.33203	9.63299	0.00191113	0.0952389	SPFH domain/band 7 family protein
119097	TraesCS3D02G338300.1	3.38859	5.03616	9.62807	0.00191626	0.0953422	Non-specific lipid-transfer protein
124073	TraesCS4D02G015800.1	-1.70613	4.06815	9.60387	0.00194168	0.0964531	Thaumatin like protein
67328	TraesCS1D02G104200.1	2.20081	2.78855	9.59399	0.00195215	0.0968045	Kinesin-like protein
19328	TraesCS2A02G571500.1	-1.63321	4.43928	9.59135	0.00195496	0.0968045	Peroxidase
74972	TraesCSU02G009400.1	-2.32736	3.40034	9.57218	0.00197548	0.0974284	Receptor-like protein kinase
75037	TraesCS2A02G539300.1	-1.53409	3.77455	9.57101	0.00197674	0.0974284	Heavy metal transport/detoxification superfamily protein
80752	TraesCS6B02G326900.1	1.97032	2.97955	9.57084	0.00197693	0.0974284	Cyclin-dependent kinase 1
11694	TraesCS6A02G332000.1	2.14998	3.72197	9.55614	0.00199282	0.0980566	Peptide methionine sulfoxide reductase msrB
95327	TraesCS7B02G130900.1	1.6628	3.50957	9.54483	0.00200513	0.0985074	Heat-shock protein, putative
81781	TraesCS1D02G389200.1	-2.08793	3.01809	9.52326	0.00202884	0.0995154	Avr9/Cf-9 rapidly elicited protein
105405	TraesCS7B02G190100.2	2.14025	3.61939	9.50347	0.00205083	0.100177	RNA recognition motif
126071	TraesCS6D02G001500.1	3.64328	2.75456	9.50275	0.00205165	0.100177	PHD finger transcription factor
61448	TraesCS3D02G518200.1	-2.69146	2.54005	9.50247	0.00205196	0.100177	Peroxidase
60798	TraesCS3D02G477300.1	-2.24996	2.90074	9.49771	0.00205729	0.100275	Beta-1,3-glucanase
25220	TraesCS3D02G296700.2	-3.5591	3.10877	9.49173	0.002064	0.100275	Chaperone DnaK
107373	TraesCS4A02G226900.3	-6.4018	6.92086	9.48833	0.00206783	0.100275	Chlorophyll a-b binding protein, chloroplastic
104426	TraesCS3D02G208000.3	-3.58259	3.3918	9.48738	0.0020689	0.100275	UPF0587 protein C1orf123
58438	TraesCS2B02G415700.2	-3.22258	4.12819	9.48636	0.00207005	0.100275	Histone H1
18646	TraesCS1B02G000800.5	-1.73115	3.24429	9.47777	0.00207977	0.10059	Peroxisomal membrane protein PEX14
117684	TraesCS2B02G569100.1	-2.54902	2.65531	9.46024	0.00209974	0.101399	Heavy metal transport/detoxification superfamily protein
11915	TraesCS4B02G051600.1	1.40586	3.70582	9.45106	0.00211027	0.101654	Alpha/beta-Hydrolases superfamily protein
84046	TraesCS3D02G223300.4	-4.31529	5.06287	9.44995	0.00211154	0.101654	Carbonic anhydrase
52819	TraesCS1A02G225900.1	2.28037	3.56308	9.44616	0.00211592	0.101707	Metallothionein-like protein
56284	TraesCS6A02G089100.1	1.67894	3.82389	9.43874	0.00212449	0.101963	Small nuclear ribonucleoprotein family protein
67954	TraesCS4D02G001900.1	-1.71836	3.24409	9.42247	0.00214342	0.102713	Calcium-dependent lipid-binding domain protein
103925	TraesCS5D02G492900.1	-3.55503	2.56072	9.4145	0.00215276	0.103002	70 kDa heat shock protein
1681	TraesCS5B02G391000.1	-2.18656	2.89791	9.40841	0.00215993	0.103187	Dirigent protein
69490	TraesCS4A02G435200.1	-2.9965	2.33727	9.3976	0.00217269	0.103638	SNAP25 homologous protein SNAP33
39244	TraesCS7D02G161200.1	-1.77455	4.7506	9.39238	0.00217889	0.103775	Pathogenesis-related protein 1
113228	TraesCS4B02G009800.1	1.58399	3.66136	9.37783	0.00219626	0.104352	Haloacid dehalogenase-like hydrolase superfamily protein
35038	TraesCS7B02G097800.1	1.31829	4.84837	9.37663	0.00219769	0.104352	Keratin, type II cytoskeletal 4
62312	TraesCS7D02G455900.1	-1.54706	3.68983	9.36416	0.00221269	0.104653	SAUR-like auxin-responsive protein family
97146	TraesCS2A02G254600.1	-1.39403	5.63788	9.36347	0.00221353	0.104653	Oxygen-evolving enhancer protein 2-1, chloroplastic
101602	TraesCS1D02G085700.1	1.83944	4.10891	9.363	0.00221409	0.104653	Tetratricopeptide repeat (TPR)-like superfamily protein
58323	TraesCS7A02G338500.1	-2.22472	2.76573	9.35637	0.00222212	0.104873	WRKY transcription factor
12756	TraesCS7B02G083400.2	-1.95543	4.19055	9.34196	0.00223966	0.105541	Heat-shock protein, putative
120078	TraesCS2A02G051600.2	-2.37581	2.81633	9.32503	0.00226045	0.10636	O-methyltransferase
67881	TraesCS4A02G455900.1	-2.2069	3.05757	9.30398	0.00228657	0.107427	6-phosphogluconate dehydrogenase, decarboxylating
79084	TraesCS1D02G131200.1	1.87604	3.28838	9.29844	0.00229349	0.10759	Ferrochelatase
132169	TraesCSU02G197200.1	-2.66461	2.48369	9.24331	0.00236357	0.110648	Ozone-responsive stress related protein
42074	TraesCS5A02G403700.1	-1.56773	3.83345	9.24162	0.00236576	0.110648	Cold acclimation protein
81623	TraesCS1B02G042600.1	-1.45224	3.59698	9.21715	0.00239759	0.111969	Dirigent protein
11350	TraesCS5D02G488300.1	-1.99039	2.93438	9.20984	0.00240717	0.112248	O-methyltransferase-like protein
131632	TraesCS5B02G119400.1	2.11244	2.81853	9.19369	0.00242851	0.113074	Transmembrane 9 superfamily member
35349	TraesCS2B02G063900.2	2.46394	2.70539	9.18714	0.00243721	0.11331	Peptidylprolyl isomerase
23713	TraesCS2D02G359600.1	2.35251	2.62888	9.17736	0.00245028	0.113748	serine carboxypeptidase-like 11
68536	TraesCS6D02G392100.1	-2.66258	4.08551	9.16895	0.00246156	0.113965	Xyloglucan endotransglucosylase/hydrolase
23739	TraesCS7D02G061500.1	-1.54062	5.50091	9.16843	0.00246226	0.113965	Histone H3
25254	TraesCS6B02G427200.1	3.36627	3.24272	9.15945	0.00247437	0.114356	GDSL esterase/lipase
26180	TraesCS3A02G482200.1	-2.30938	2.67757	9.1548	0.00248066	0.114477	Beta-1,3-glucanase
35837	TraesCS5B02G249000.2	3.35274	2.80007	9.13566	0.00250674	0.11551	Chaperone protein htpG family protein
110010	TraesCS1D02G338000.1	1.43152	3.63906	9.12619	0.00251976	0.115836	O-methyltransferase-like protein
71211	TraesCS4B02G313200.1	-2.41101	2.61332	9.12511	0.00252125	0.115836	Cortical cell-delineating protein
99269	TraesCS1B02G245700.1	-3.5352	2.59082	9.1208	0.0025272	0.115939	NRR repressor homolog 1
90362	TraesCS5B02G442700.1	-1.98094	3.06506	9.10468	0.00254956	0.116793	Pathogenesis-related protein 1
93660	TraesCS1B02G475000.1	2.46262	2.57113	9.08703	0.00257429	0.117753	cDNA clone:J023106B01, full insert sequence
85802	TraesCS2D02G061200.1	-3.51307	2.89616	9.07779	0.00258733	0.118176	Proline-rich protein, putative, expressed
63264	TraesCS5A02G259000.1	2.97273	2.29649	9.07334	0.00259363	0.118291	SHAGGY-like kinase
60793	TraesCS2B02G369100.1	-1.70264	3.50071	9.06523	0.00260515	0.118643	Chitinase
9752	TraesCS2B02G505700.1	1.89174	3.51021	9.0596	0.0026132	0.118836	zinc finger WD40 repeat protein 1
73170	TraesCS4A02G166200.1	2.25913	2.68047	9.03847	0.00264357	0.120042	Beta-adaptin-like protein
6418	TraesCS7A02G034500.1	-1.44795	3.83079	9.02767	0.00265923	0.120577	Glutathione S-transferase
5396	TraesCSU02G021600.1	-1.45233	5.00167	9.023	0.00266604	0.120711	Stem-specific protein TSJT1
3246	TraesCS3B02G171900.1	-3.3819	2.16596	9.01054	0.00268428	0.121267	Actin-related protein 2/3 complex subunit 3
72618	TraesCSU02G122000.1	-1.62256	3.6389	9.00929	0.00268611	0.121267	Glutathione S-transferase,-like protein
25602	TraesCS5B02G047000.1	-3.1292	2.26309	9.00548	0.00269171	0.121345	influenza virus NS1A-binding protein
107237	TraesCS6D02G209200.2	-1.83351	4.35995	8.99878	0.00270159	0.121615	Succinate--CoA ligase [ADP-forming] subunit beta
31069	TraesCS2D02G015000.1	3.16996	2.58598	8.98441	0.00272293	0.122399	Cytochrome P450 family protein, expressed
4883	TraesCS6B02G148000.1	1.40556	6.01645	8.9607	0.00275849	0.123819	Polyubiquitin
88067	TraesCS1B02G249400.1	-2.46465	2.54077	8.95631	0.00276513	0.123868	PAX-interacting protein 1
9887	TraesCS6D02G178300.7	-1.64597	3.27348	8.95254	0.00277085	0.123868	Serine/threonine-protein phosphatase 2A 55 kDa regulatory subunit B
21195	TraesCS2D02G161900.2	2.18519	7.34325	8.95118	0.00277291	0.123868	RNA-binding protein
129113	TraesCS6A02G063100.1	-3.05444	5.77742	8.94949	0.00277547	0.123868	Histone H4
93053	TraesCS7B02G430600.1	2.07641	2.8776	8.94051	0.00278915	0.124301	Methyltransferase-like
85626	TraesCS2B02G551700.1	-1.49645	9.73768	8.92971	0.00280568	0.124859	6,7-dimethyl-8-ribityllumazine synthase
25318	TraesCS6D02G008600.1	-1.51643	3.79515	8.92112	0.00281892	0.125269	Rhodanese-related sulfurtransferase
20972	TraesCS3A02G230000.3	1.33001	4.56926	8.91009	0.002836	0.125849	Carbonic anhydrase
111039	TraesCS6D02G110200.1	-2.27928	3.29761	8.90533	0.0028434	0.125998	cyclic nucleotide gated channel 5
81096	TraesCS6A02G371000.1	-1.32688	4.36915	8.89867	0.00285379	0.126279	Defensin-like (DEFL) family protein
74345	TraesCS2A02G189700.1	2.93835	2.28744	8.87365	0.00289316	0.12784	WRKY transcription factor
86720	TraesCS5B02G182500.1	1.83609	4.84866	8.84736	0.00293513	0.129511	Galactose mutarotase-like superfamily protein
90228	TraesCS1B02G189600.1	-2.89385	2.327	8.84178	0.00294412	0.129572	Lipid transfer protein
49261	TraesCS7A02G172900.1	-2.10428	3.37528	8.84082	0.00294567	0.129572	Chaperonin-like RbcX protein
61428	TraesCS5D02G181600.1	2.78602	2.35377	8.83878	0.00294896	0.129572	Aspartokinase-homoserine dehydrogenase
9522	TraesCS7B02G449200.1	2.01838	2.84011	8.83164	0.00296052	0.129896	BZIP transcription factor
57389	TraesCS5A02G372700.1	-4.36853	6.87683	8.82836	0.00296585	0.129948	60S ribosomal protein L5
103848	TraesCS4A02G441200.1	-2.49928	2.52557	8.82018	0.00297917	0.130348	Translation initiation factor IF-2
94269	TraesCS7A02G127700.1	2.44902	2.79379	8.81189	0.00299274	0.130622	F-box family protein-like
104643	TraesCS3B02G528500.1	-2.13075	2.75871	8.81124	0.0029938	0.130622	Endo-beta-1,3-glucanase
101852	TraesCS2B02G075800.1	-3.95794	4.94104	8.80695	0.00300085	0.130747	Proline-rich protein, putative, expressed
72454	TraesCS1D02G124500.3	-1.47231	4.02814	8.78234	0.00304161	0.132338	Lactoylglutathione lyase
104702	TraesCS1B02G199900.1	-2.07769	3.12144	8.7728	0.00305756	0.132846	beta-galactosidase 8
110004	TraesCS3B02G038300.1	-1.59312	4.51788	8.76858	0.00306464	0.132969	Trypsin inhibitor
99548	TraesCS2A02G460800.1	1.37239	3.6383	8.76369	0.00307286	0.13314	PAP/OAS1 substrate-binding domain superfamily
108451	TraesCSU02G175200.1	-2.5981	2.45135	8.75726	0.00308372	0.133164	Heat shock protein
53821	TraesCS3D02G211700.1	2.22294	2.67454	8.75555	0.00308661	0.133164	Lycopene cyclase family
21094	TraesCS7D02G029100.1	1.41365	4.6819	8.75419	0.00308891	0.133164	5'-methylthioadenosine/S-adenosylhomocysteine nucleosidase
64368	TraesCS2D02G165600.1	-1.50289	3.68581	8.75327	0.00309048	0.133164	Chymotrypsin inhibitor
95635	TraesCS3B02G322800.2	2.04619	2.81889	8.74197	0.00310969	0.133807	Cytosolic Fe-S cluster assembly factor NBP35
87625	TraesCS2D02G295500.1	-3.71504	6.10765	8.73003	0.00313011	0.1345	Peroxiredoxin
60126	TraesCS2A02G350700.1	-1.44895	7.6513	8.71621	0.00315393	0.135061	Chitinase
13852	TraesCS4D02G021000.1	-2.38038	2.57951	8.71612	0.00315409	0.135061	VQ motif-containing protein
55849	TraesCS7A02G108600.1	1.35721	5.18395	8.71177	0.00316161	0.135061	Photosynthetic NDH subcomplex B 3
82195	TraesCS6B02G199400.1	3.07046	2.22379	8.70781	0.0031685	0.135061	Lycopene beta-cyclase
50765	TraesCS2B02G517400.1	-2.64275	3.54736	8.70763	0.0031688	0.135061	WRKY transcription factor
3395	TraesCS4A02G377900.1	-3.3005	2.16484	8.70744	0.00316915	0.135061	Transcription factor GTE1
64972	TraesCS6D02G281600.3	-1.74702	4.07208	8.69853	0.00318467	0.135377	Beta-xylosidase, putative
84627	TraesCS1A02G350200.2	-4.15761	6.42925	8.69756	0.00318637	0.135377	Tubulin alpha chain
30090	TraesCS2B02G191200.1	1.79696	3.0404	8.69516	0.00319055	0.135377	AP-4 complex subunit mu
19746	TraesCS7D02G125900.1	-1.7662	3.11477	8.69092	0.00319799	0.135377	Early nodulin 93
13245	TraesCSU02G175900.1	3.76377	5.18697	8.69077	0.00319826	0.135377	Histone H4
53932	TraesCS3A02G396100.1	1.45612	5.33743	8.64398	0.00328144	0.13871	Late embryogenesis abundant protein
33120	TraesCS6B02G428900.1	-2.24257	3.13734	8.62938	0.00330784	0.139556	O-methyltransferase
110312	TraesCS2D02G149700.1	-1.2944	3.99099	8.62797	0.00331041	0.139556	Lactoylglutathione lyase
91130	TraesCSU02G180600.1	1.39872	6.21684	8.61968	0.00332551	0.140003	Coatomer, beta' subunit
106887	TraesCS1A02G120200.3	-2.35078	3.10949	8.61181	0.00333991	0.14042	70 kDa heat shock protein
82039	TraesCS5D02G419400.2	3.07271	2.2161	8.60527	0.00335192	0.140735	GRAS transcription factor
63352	TraesCS6B02G063000.1	2.23447	3.94072	8.59972	0.00336215	0.140975	Low PSII Accumulation 3
16260	TraesCS3A02G326900.1	-1.46129	3.47351	8.5967	0.00336773	0.14102	DUF4228 domain protein
125831	TraesCS6A02G403200.1	-2.45335	2.52344	8.57688	0.00340458	0.142372	Pathogenesis-related protein PR-4
59572	TraesCS3B02G585700.1	2.59646	2.4209	8.56706	0.00342299	0.14295	Pentatricopeptide repeat-containing protein
65701	TraesCS3B02G375400.1	-2.27757	2.63223	8.56072	0.00343494	0.143257	Fatty acid desaturase
126034	TraesCS2A02G350900.1	-2.04537	3.15839	8.5568	0.00344235	0.143375	Chitinase
54826	TraesCS5A02G419400.1	-3.02963	2.23541	8.55335	0.00344887	0.143454	Leguminosin group485 secreted peptide
37145	TraesCS3A02G344700.1	3.11148	5.68557	8.54037	0.00347355	0.144289	Non-specific lipid-transfer protein
36127	TraesCS7B02G445500.1	-1.64555	3.47013	8.53458	0.00348462	0.144312	Chaperone protein dnaJ
13915	TraesCS5A02G532300.1	-1.8405	4.23223	8.53352	0.00348664	0.144312	Acid phosphatase 1
18898	TraesCS7A02G171300.1	-1.48354	4.28366	8.5328	0.00348802	0.144312	cytochrome P450, family 94, subfamily D, polypeptide 2
52985	TraesCS3B02G513500.1	-2.18966	2.70147	8.52972	0.00349394	0.144312	Basic 7S globulin
59943	TraesCS5A02G278900.1	-2.37086	2.57527	8.528	0.00349725	0.144312	Auxin-induced in root cultures protein 12
5564	TraesCS6A02G299200.1	-1.32153	4.33609	8.52224	0.00350832	0.144578	Dihydroorotate dehydrogenase (Quinone)
112313	TraesCS5B02G317700.1	1.90579	4.55445	8.51218	0.00352777	0.145152	Zinc finger, B-box
92151	TraesCS3A02G050900.1	-2.14347	8.58433	8.51022	0.00353156	0.145152	Glycine-rich cell wall structural protein 2
57380	TraesCS7A02G051100.1	1.55691	3.30441	8.49852	0.00355435	0.145897	Glutamate formiminotransferase 1
90941	TraesCS7D02G354200.1	-1.74934	3.98372	8.494	0.00356319	0.146067	mediator of RNA polymerase II transcription subunit
91026	TraesCS2D02G309400.1	2.58754	2.42035	8.48847	0.00357404	0.14632	12-oxophytodienoate reductase-like protein
56779	TraesCS5A02G064500.1	1.49896	3.38614	8.46946	0.00361159	0.147663	Sulfate transporter 2.1
124145	TraesCS4B02G335300.2	2.56233	2.41801	8.46588	0.00361869	0.14776	2-oxoglutarate (2OG) and Fe(II)-dependent oxygenase superfamily protein
8119	TraesCS6A02G061600.1	-2.53869	5.07855	8.46012	0.00363017	0.148035	Histone H4
71831	TraesCS5B02G328700.1	1.67246	3.25574	8.43731	0.00367599	0.14953	Transcription factor bHLH128
48102	TraesCS6D02G378200.2	-1.90334	3.58071	8.43711	0.00367641	0.14953	50S ribosomal protein L13
111234	TraesCS4D02G166700.1	2.06316	3.064	8.42168	0.00370773	0.150607	Beta-adaptin-like protein
13275	TraesCS6B02G230300.2	1.77907	3.01846	8.40953	0.0037326	0.15142	60S ribosomal protein L6
27987	TraesCS7A02G147900.1	2.89828	2.25952	8.38667	0.00377982	0.152749	Ubiquitin carboxyl-terminal hydrolase, putative
37614	TraesCS1D02G088700.1	1.82773	3.48418	8.38587	0.00378148	0.152749	extracellular ligand-gated ion channel protein (DUF3537)
60294	TraesCS5A02G183300.1	-1.70695	4.81432	8.38565	0.00378195	0.152749	Pathogenesis-related protein 1-1
24068	TraesCS6D02G397200.1	1.76792	3.98789	8.38421	0.00378494	0.152749	Peroxidase
5548	TraesCS1B02G379700.1	2.96636	2.52604	8.3723	0.00380983	0.153555	Cytokinin riboside 5'-monophosphate phosphoribohydrolase
113356	TraesCS1D02G003300.1	1.42442	3.56102	8.36392	0.00382744	0.154066	SNF1-related protein kinase regulatory subunit beta-2
78616	TraesCS2D02G526100.1	-1.61511	3.22824	8.35353	0.00384939	0.154749	Rho GTPase activating protein with PAK-box/P21-Rho-binding domain-containing protein
105169	TraesCS4A02G099000.1	-1.65124	3.44737	8.35095	0.00385486	0.15477	Cysteine-rich receptor-kinase-like protein
111107	TraesCS4D02G025300.1	2.53204	2.43442	8.34587	0.00386565	0.155004	Magnesium transporter MRS2-like protein
9200	TraesCS2A02G489500.1	-2.65293	3.69404	8.33776	0.00388294	0.155497	WRKY transcription factor
131640	TraesCSU02G068100.5	2.49046	2.70706	8.32322	0.00391416	0.156546	Splicing factor u2af large subunit, putative
84044	TraesCS3D02G223300.2	1.45171	3.44878	8.31244	0.00393744	0.157276	Carbonic anhydrase
21123	TraesCS6A02G298100.1	-1.50179	5.85017	8.30259	0.00395886	0.157929	Glutamine synthetase
64015	TraesCS5A02G095100.2	-2.63096	2.39324	8.28591	0.00399538	0.159183	Conserved oligomeric Golgi complex subunit 8
34295	TraesCS7D02G242500.2	-2.51659	2.45397	8.27867	0.00401136	0.15957	Glycerophosphodiester phosphodiesterase
41958	TraesCS3B02G370200.3	2.03481	3.05893	8.27686	0.00401534	0.15957	Cysteine synthase
43777	TraesCS6A02G347800.3	2.60988	2.37024	8.26519	0.00404124	0.160065	Diacylglycerol kinase
39880	TraesCS1A02G272900.3	3.00845	2.2129	8.26371	0.00404455	0.160065	Two-component response regulator-like PRR1
7567	TraesCS3B02G572300.1	-2.77663	3.44209	8.26025	0.00405225	0.160065	DNA helicase INO80 complex-1-like protein
28282	TraesCS4A02G250100.1	-1.79154	3.05191	8.2599	0.00405304	0.160065	Discoidin, CUB and LCCL domain-containing protein 1
46381	TraesCS7B02G319900.1	2.40347	2.49155	8.2576	0.00405817	0.160065	UDP-sugar pyrophosphorylase
91322	TraesCS2D02G107900.1	-1.58868	4.41066	8.25708	0.00405933	0.160065	Peroxidase
121291	TraesCS6A02G201400.1	-2.62224	2.39597	8.25512	0.00406372	0.160065	Hexosyltransferase
116315	TraesCS5B02G426500.1	1.84051	7.22361	8.24527	0.00408583	0.160733	Peroxisomal (S)-2-hydroxy-acid oxidase
111769	TraesCS5B02G260600.1	-2.26143	3.59665	8.24055	0.00409648	0.160949	global transcription factor group B1
3489	TraesCS7D02G086600.1	-1.5071	7.17951	8.22623	0.00412892	0.16202	Gamma-aminobutyric acid receptor subunit gamma-2
110786	TraesCS6A02G206600.1	1.57593	4.04263	8.22043	0.00414213	0.162334	Photosynthetic NDH subcomplex L 2
103799	TraesCS4B02G213200.2	2.04944	2.76673	8.21146	0.00416266	0.162934	SH3 domain containing protein, expressed
78363	TraesCS3D02G266100.2	1.85988	3.29851	8.20588	0.00417548	0.162953	Glycerate kinase
35305	TraesCS7A02G545100.1	1.58619	3.24015	8.20449	0.00417869	0.162953	Thiosulfate sulfurtransferase GlpE
57456	TraesCS1A02G270900.1	-2.00053	3.19151	8.20443	0.00417881	0.162953	transmembrane protein, putative (DUF1218)
123712	TraesCS5A02G123500.1	1.38646	3.90282	8.1935	0.00420408	0.163734	Phosphomethylpyrimidine synthase
37459	TraesCS5B02G015500.1	-2.24072	3.54975	8.17307	0.0042517	0.165382	Thaumatin-like protein
128765	TraesCS3B02G050500.1	1.91153	2.87296	8.16347	0.00427425	0.166052	Adp,atp carrier protein, mitochondrial
91396	TraesCS2B02G600200.3	-1.67019	5.75468	8.15552	0.00429302	0.166451	Beta-glucosidase
42028	TraesCS6B02G424800.1	-1.7422	8.97173	8.15209	0.00430115	0.166451	50S ribosomal protein L14
74977	TraesCS2D02G348000.2	2.83309	2.26208	8.15072	0.0043044	0.166451	RING/U-box superfamily protein
69869	TraesCS2B02G054700.2	-1.255	4.55513	8.15008	0.00430593	0.166451	Phosphoglycerate mutase-like protein
43965	TraesCS5A02G055200.1	-1.90315	3.65425	8.14786	0.00431121	0.166451	Phosphatidylinositol glycan anchor biosynthesis class U protein
61081	TraesCS2B02G275300.2	2.55295	2.40343	8.13704	0.004337	0.16724	Phytosulfokines 3
34583	TraesCS7D02G295400.4	1.93012	2.84497	8.10209	0.00442143	0.17012	LHY
90023	TraesCS3A02G510900.1	-2.17715	2.65743	8.09645	0.00443521	0.17012	Peroxidase
39426	TraesCS6B02G245100.1	1.3894	4.04345	8.09631	0.00443555	0.17012	4-hydroxy-3-methylbut-2-en-1-yl diphosphate synthase (flavodoxin)
60563	TraesCS2B02G329600.1	1.47162	5.15237	8.09551	0.0044375	0.17012	Ferric reduction oxidase 7
72077	TraesCS5A02G181700.1	-1.62984	3.16029	8.09491	0.00443897	0.17012	Ubiquitin-conjugating enzyme E2
31666	TraesCS1B02G281200.1	-1.69297	3.09894	8.08125	0.00447256	0.171197	transmembrane protein, putative (DUF1218)
66850	TraesCS7D02G261900.1	2.24653	2.57112	8.07387	0.0044908	0.171499	MADS-box transcription factor
76795	TraesCS4A02G389000.1	-1.92652	3.14842	8.07362	0.00449144	0.171499	Peroxidase
119745	TraesCS7A02G071100.2	1.70625	3.89452	8.06464	0.00451374	0.172108	1-deoxy-D-xylulose-5-phosphate synthase, Transketolase
64615	TraesCS3B02G000700.1	1.32508	4.07389	8.06092	0.00452301	0.172108	1-deoxy-D-xylulose 5-phosphate reductoisomerase
63118	TraesCS5B02G211700.1	-1.97344	2.81051	8.06056	0.00452393	0.172108	Hypersensitive-induced response protein 1
77167	TraesCS6D02G264800.1	-1.76664	2.99383	8.01961	0.00462734	0.175828	WD repeat-containing protein-like protein
38315	TraesCS2B02G025000.1	-1.45266	3.58153	8.00696	0.00465979	0.176845	Apyrase
28555	TraesCS6B02G193300.2	-2.47627	2.55261	7.99996	0.00467783	0.177149	TBCC domain-containing protein 1
55063	TraesCS7B02G382200.1	1.39473	3.60473	7.99945	0.00467915	0.177149	rRNA 2'-O-methyltransferase fibrillarin 2
87668	TraesCS6A02G316900.1	-2.10112	2.90194	7.99585	0.00468848	0.177287	Protein EXORDIUM-like 1
99737	TraesCS3D02G535600.1	1.66785	3.98418	7.97924	0.00473169	0.178704	Dual-specificity RNA methyltransferase RlmN
2217	TraesCS6A02G005900.1	-2.12619	2.90881	7.97087	0.00475361	0.179315	Senescence-associated protein DIN1
51008	TraesCS5B02G470100.1	-1.85123	2.90097	7.95496	0.00479558	0.180513	Phosphate transporter protein
85974	TraesCS6D02G330800.1	3.31569	2.23333	7.95444	0.00479695	0.180513	Diacylglycerol kinase
74330	TraesCS5D02G094300.1	-1.6065	6.18085	7.94144	0.00483154	0.181596	Yop proteins translocation protein X
67789	TraesCS3A02G481500.1	-1.82123	3.22303	7.93836	0.00483976	0.181686	Beta-1,3-glucanase
109732	TraesCS6A02G061300.1	-2.43625	4.25181	7.93119	0.00485898	0.182144	Histone H4
86829	TraesCS7B02G474000.1	-2.06322	2.70947	7.92946	0.00486364	0.182144	2-oxoglutarate (2OG) and Fe(II)-dependent oxygenase superfamily protein
24534	TraesCS2D02G237400.2	1.79786	4.07878	7.92703	0.00487016	0.18217	NADH oxidoreductase F subunit
117429	TraesCS1B02G113500.1	-2.48422	2.43459	7.92286	0.00488142	0.182372	Glutathione S-transferase
95200	TraesCS4D02G229600.1	3.0126	6.06817	7.91699	0.00489728	0.182746	RNA-binding (RRM/RBD/RNP motifs) family protein
8143	TraesCS7D02G125700.1	1.95498	2.79232	7.9128	0.00490861	0.18295	Ubiquitin carboxyl-terminal hydrolase, putative
40344	TraesCS3B02G152200.1	-1.90592	3.88474	7.90794	0.00492183	0.183223	Glutathione S-transferase
76154	TraesCS7D02G340000.1	1.25663	3.75194	7.90565	0.00492807	0.183237	Staphylococcal nuclease domain-containing protein 1
75667	TraesCSU02G008800.1	-2.60139	2.33733	7.89966	0.00494441	0.18333	Cytochrome P450
86699	TraesCS6A02G006200.1	2.78558	3.48422	7.89878	0.00494681	0.18333	Red chlorophyll catabolite reductase
4601	TraesCS3B02G376800.1	2.45403	2.43439	7.89827	0.00494821	0.18333	Expansin
60817	TraesCS1A02G278200.3	2.99752	2.16219	7.89441	0.00495878	0.183504	Phosphoglucan, water dikinase, chloroplastic
100792	TraesCS7A02G415900.1	-2.77796	2.26105	7.88261	0.00499124	0.184373	Translation initiation factor IF-2
76452	TraesCS7A02G162900.1	3.01539	2.15206	7.88158	0.00499408	0.184373	HD domain-containing metal-dependent phosphohydrolase family protein isoform 1
9520	TraesCS6B02G048800.1	-2.17955	5.91949	7.86655	0.00503576	0.185692	Histone H2B
3999	TraesCS5D02G041100.1	-3.54608	3.67129	7.85662	0.0050635	0.186494	Lipoxygenase
84828	TraesCS1B02G033900.1	-1.72836	5.51786	7.82654	0.00514844	0.1894	Chymotrypsin inhibitor
103771	TraesCS1D02G451800.1	-1.84712	4.77759	7.81244	0.00518879	0.190632	Small nuclear ribonucleoprotein
119208	TraesCS7D02G228100.1	1.33123	3.95394	7.80965	0.0051968	0.190632	P-loop containing nucleoside triphosphate hydrolases superfamily protein
51744	TraesCS2B02G369000.1	-1.36041	7.11972	7.80844	0.00520029	0.190632	Chitinase
36956	TraesCS1B02G094600.1	-1.77367	3.8907	7.79234	0.00524682	0.191795	Nitrogen regulatory protein P-II-like protein
86396	TraesCS4A02G218200.1	-1.65966	3.09614	7.79159	0.00524901	0.191795	Fe/S biogenesis protein nfuA
43412	TraesCS6D02G060900.1	-2.6441	3.03002	7.79109	0.00525045	0.191795	pleiotropic drug resistance 13
94453	TraesCS2D02G041600.3	-1.99134	2.76444	7.78472	0.005269	0.192248	NBS-LRR disease resistance protein-like
41335	TraesCS3A02G191900.1	-1.5554	4.04875	7.77316	0.00530282	0.193065	Calmodulin-related protein
72883	TraesCS1B02G167800.1	1.55784	3.21132	7.77217	0.00530573	0.193065	Esterase/lipase/thioesterase-like protein
98706	TraesCS6B02G085700.1	-1.71625	3.48191	7.77073	0.00530997	0.193065	Bifunctional lysine-specific demethylase and histidyl-hydroxylase NO66
63281	TraesCS4A02G307300.2	-1.45192	5.65291	7.76669	0.00532184	0.193271	F1F0-ATPase inhibitor protein
103574	TraesCS5A02G186300.1	-1.70718	3.02889	7.76413	0.00532939	0.193292	Sulfite exporter TauE/SafE family protein
8376	TraesCS2B02G613900.1	-1.46383	5.92344	7.7623	0.00533481	0.193292	Peroxidase
35926	TraesCS4A02G150800.1	2.61662	2.31164	7.7574	0.00534928	0.193586	KH domain-containing protein
28281	TraesCS4A02G250100.2	-1.65375	3.41341	7.75536	0.00535533	0.193586	Discoidin, CUB and LCCL domain-containing protein 1
3131	TraesCSU02G024300.1	-2.6852	2.69486	7.7506	0.00536946	0.193872	O-methyltransferase
122254	TraesCS5A02G556000.1	2.52213	2.4617	7.73359	0.0054203	0.195367	Cytochrome P450, putative
87061	TraesCS5B02G104800.1	2.12228	2.74228	7.73256	0.00542339	0.195367	DNA binding protein
76724	TraesCS4A02G303400.1	1.9811	3.08512	7.72988	0.00543142	0.195431	Aldo-keto reductase/ oxidoreductase
30708	TraesCS1B02G188700.1	2.79706	2.21836	7.71463	0.0054775	0.196298	P-loop nucleoside triphosphate hydrolases superfamily protein with CH (Calponin Homology) domain-containing protein
76845	TraesCS2D02G311100.1	1.65701	4.43137	7.71393	0.00547964	0.196298	Ferric reduction oxidase 7
18068	TraesCS6A02G285900.2	-1.34719	3.51288	7.71373	0.00548023	0.196298	KH domain-containing protein
72136	TraesCS6B02G420700.1	-1.45873	5.28792	7.71358	0.0054807	0.196298	Germin-like protein 1-1
20363	TraesCS1A02G137700.1	-1.2796	3.66517	7.70956	0.0054929	0.196365	Tobamovirus multiplication protein 2A
33489	TraesCS2B02G445300.1	-2.09391	2.76919	7.70882	0.00549516	0.196365	Cytochrome P450
122237	TraesCS1A02G035800.1	1.33331	6.9565	7.68711	0.00556165	0.198514	Mitochondrial ATP synthase 6 kDa subunit
37969	TraesCS5A02G135700.1	1.61995	3.72279	7.68369	0.00557221	0.198559	Cytochrome c-type biogenesis ccda-like chloroplastic protein
80394	TraesCS2A02G000600.1	-1.86608	2.83512	7.68258	0.00557565	0.198559	Reductase 1
29111	TraesCS6A02G223000.1	-1.26415	5.64471	7.67911	0.00558637	0.198714	G protein-regulated inducer of neurite outgrowth 1
111518	TraesCS3B02G539100.1	1.67829	3.92934	7.67508	0.00559887	0.198932	Glutathione S-transferase
71002	TraesCS4D02G056100.2	2.33287	3.01296	7.6724	0.00560719	0.199001	Ubiquinol-cytochrome C reductase hinge protein
34285	TraesCS6D02G251800.1	1.75287	5.44115	7.6702	0.00561401	0.199017	9-cis epoxycarotenoid dioxygenase
128239	TraesCS6B02G200300.1	1.9719	2.72509	7.66498	0.00563028	0.199082	Branched-chain amino acid aminotransferase, putative, expressed
132168	TraesCS1B02G104200.1	2.90005	2.16375	7.66307	0.00563625	0.199082	Phosphoglycerate kinase
122210	TraesCS4B02G306100.2	-2.40077	2.46146	7.66247	0.00563814	0.199082	Ubiquitin carboxyl-terminal hydrolase, putative
55046	TraesCS4A02G474100.1	1.78484	2.92647	7.66062	0.00564392	0.199082	MYB-related transcription factor
11471	TraesCS4A02G454800.1	-1.58747	4.07778	7.65542	0.00566019	0.199082	Glutathione S-transferase
25265	TraesCS6D02G378400.1	-1.23645	4.50894	7.65533	0.00566049	0.199082	Potassium channel beta subunit
45040	TraesCS6A02G374400.2	-1.60143	5.14801	7.65532	0.00566051	0.199082	Photosystem II 10 kDa polypeptide family protein
33523	TraesCS2D02G583000.1	-1.54795	5.49055	7.65218	0.00567036	0.199203	Peroxidase
74926	TraesCS2D02G409900.1	2.25574	3.84107	7.6462	0.00568922	0.199258	Pectinesterase
77054	TraesCS3B02G510300.1	-1.85602	3.75417	7.64582	0.0056904	0.199258	Basic 7S globulin
30543	TraesCS4B02G107300.2	1.67619	5.27688	7.64561	0.00569107	0.199258	Chaperone protein dnaJ
32808	TraesCS1D02G332900.4	2.7477	2.24513	7.6367	0.00571924	0.199864	Protein kinase
61839	TraesCS2B02G269300.1	1.32465	3.53256	7.63608	0.00572121	0.199864	3-oxo-5-alpha-steroid 4-dehydrogenase family protein
18936	TraesCS2D02G107500.1	-1.83646	2.87337	7.61892	0.00577592	0.201481	Peroxidase
54756	TraesCS6B02G408100.1	1.67678	3.01844	7.61751	0.00578041	0.201481	Aldehyde dehydrogenase
60262	TraesCS7A02G452100.1	2.04841	4.21581	7.61416	0.00579116	0.201631	Protease inhibitor/seed storage/lipid transfer family protein
98139	TraesCS3B02G552000.1	1.72584	2.97094	7.60595	0.0058176	0.202325	30S ribosomal protein S11
105526	TraesCS1B02G016800.1	-1.33256	3.5775	7.59897	0.00584016	0.202675	cytochrome oxidase assembly protein
80051	TraesCS2B02G305300.1	2.0382	2.66613	7.59603	0.00584969	0.202675	heat shock transcription factor A1D
46497	TraesCS4A02G319000.1	1.4582	5.18183	7.59543	0.00585164	0.202675	PGR5-like protein 1A, chloroplastic
98599	TraesCS3B02G209900.1	-1.59869	4.47659	7.59481	0.00585364	0.202675	Peroxidase
115658	TraesCSU02G247100.1	3.84565	2.82183	7.59025	0.00586848	0.202964	Cytochrome P450
63796	TraesCS6B02G171600.2	2.87793	2.17645	7.58153	0.00589695	0.203722	Porphobilinogen deaminase
90904	TraesCS3A02G327700.1	2.37105	2.44617	7.57934	0.00590412	0.203744	Fatty acid oxidation complex subunit alpha
76081	TraesCS5D02G396400.2	1.52397	3.22141	7.577	0.00591178	0.203783	Evolutionarily conserved C-terminal region 2
124626	TraesCS1B02G025400.1	1.82368	2.85807	7.56534	0.00595015	0.204795	Bowman-Birk trypsin inhibitor-like protein
85179	TraesCS2D02G286200.7	2.60919	2.29664	7.56409	0.00595426	0.204795	Mei2-like protein
110045	TraesCS7D02G058600.1	-1.40463	6.10862	7.5608	0.00596516	0.204867	low-molecular-weight cysteine-rich 46
20901	TraesCS6B02G231900.1	2.87898	2.17562	7.55949	0.00596949	0.204867	SNARE-interacting protein KEULE
1592	TraesCS1A02G148000.2	2.01459	2.75743	7.54762	0.00600892	0.205778	WD40 repeat-like protein
24533	TraesCS2D02G237400.1	-1.86734	3.83201	7.54754	0.00600922	0.205778	NADH oxidoreductase F subunit
24146	TraesCS3D02G478000.1	-1.9383	3.39799	7.54367	0.00602214	0.205994	Beta-1,3-glucanase
86278	TraesCS4A02G324400.1	-1.296	5.18038	7.53405	0.00605437	0.20687	Transmembrane 70, mitochondrial
40332	TraesCS2A02G312600.1	1.58457	4.908	7.52259	0.00609301	0.207962	Ferric reduction oxidase 7
7835	TraesCS6A02G281900.1	-1.5266	3.2146	7.50285	0.00616013	0.209759	Pollen-specific arabinogalacta protein BAN102
20647	TraesCS2A02G416300.1	4.25836	4.53753	7.50119	0.00616583	0.209759	Histone H4
128090	TraesCS6A02G341500.1	-1.67246	3.02879	7.50119	0.00616583	0.209759	alpha-adaptin
80246	TraesCS5A02G077500.1	-1.74801	5.47888	7.48373	0.0062259	0.211417	Glutamate-1-semialdehyde 2,1-aminomutase
48935	TraesCS1D02G258200.1	-1.47827	3.2975	7.48309	0.00622812	0.211417	Mitochondrial ribosomal protein S3, putative, expressed
96601	TraesCS2A02G107600.1	-1.64875	3.7188	7.46825	0.00627965	0.212935	Peroxidase
126374	TraesCS5D02G388800.2	-1.23558	4.67022	7.46231	0.00630042	0.213407	Lipoxygenase
25488	TraesCS4D02G287200.1	-2.78937	2.21599	7.45663	0.00632034	0.21385	Cytochrome c oxidase subunit 1
32205	TraesCS5D02G398500.1	-1.42284	4.09039	7.4452	0.0063606	0.214729	Beta-glucosidase
105012	TraesCS1A02G007900.1	1.31412	5.97639	7.44415	0.00636429	0.214729	transmembrane protein, putative (DUF 3339)
76635	TraesCS7B02G468200.1	-1.65462	3.05804	7.44339	0.00636699	0.214729	Phospholipase D
9031	TraesCS7A02G539200.2	-1.72366	3.40314	7.43682	0.00639026	0.215053	Polyamine oxidase
63559	TraesCS2B02G050000.1	-1.64901	4.73263	7.43679	0.00639036	0.215053	Dirigent protein
124753	TraesCS3B02G470000.1	-1.67252	3.02271	7.42742	0.00642374	0.215657	MADS-box transcription factor
18321	TraesCS4B02G055900.2	2.56247	2.28951	7.42741	0.00642376	0.215657	Adenosylmethionine-8-amino-7-oxononanoate aminotransferase
94177	TraesCS1D02G239800.1	-1.29894	3.73326	7.42593	0.00642906	0.215657	Annexin
68052	TraesCS2B02G615800.1	-1.38203	3.92933	7.42314	0.00643902	0.215704	Peroxidase
36652	TraesCS7B02G150700.2	-2.05094	2.65672	7.42167	0.00644428	0.215704	MTD1
121108	TraesCS4A02G290800.1	-2.83253	2.1871	7.41424	0.00647097	0.21619	VQ motif-containing protein
85699	TraesCS6D02G100200.1	1.38902	3.40055	7.41377	0.00647266	0.21619	Fatty acid desaturase 4, chloroplastic
130440	TraesCS5B02G181500.1	-1.5684	5.10882	7.40811	0.00649304	0.216638	Pathogenesis-related protein 1-1
41296	TraesCS6A02G397800.2	-2.85954	2.18381	7.40317	0.00651092	0.216978	S-adenosyl-L-methionine-dependent methyltransferases superfamily protein
95817	TraesCS4A02G434600.1	-1.43419	3.33897	7.40145	0.00651714	0.216978	zinc finger B-box protein
38018	TraesCS4D02G299000.2	2.75141	2.20047	7.39659	0.00653475	0.217061	Phytoene desaturase
78136	TraesCS7A02G009800.2	1.91694	2.8608	7.39586	0.00653743	0.217061	Acid invertase 1
83777	TraesCS3D02G067400.1	2.52505	2.30388	7.39502	0.00654049	0.217061	Piezo-type mechanosensitive ion channel component 1
97308	TraesCS2A02G225200.1	1.68698	3.77414	7.3918	0.00655218	0.217218	Phosphoadenosine phosphosulfate reductase
48045	TraesCS6A02G401600.1	-1.96899	5.94846	7.38813	0.00656558	0.217431	Histone H2A
73217	TraesCS4A02G390300.1	1.94457	3.38473	7.38378	0.00658148	0.217726	Superoxide dismutase
21415	TraesCS4B02G332900.1	2.94246	2.49973	7.37296	0.00662119	0.218808	Late embryogenesis abundant protein
49764	TraesCS2D02G600100.1	-1.15412	5.14365	7.35147	0.00670081	0.221163	Stem-specific protein TSJT1
56417	TraesCS4D02G004600.1	2.97062	2.19661	7.3499	0.00670664	0.221163	protein kinase family protein
45844	TraesCS2A02G262700.1	1.94841	2.69758	7.3421	0.00673582	0.221761	Aspartyl/glutamyl-tRNA(Asn/Gln) amidotransferase subunit B
20103	TraesCS5D02G395800.1	-1.67923	3.62232	7.34047	0.0067419	0.221761	Dirigent protein
53364	TraesCS6A02G389300.1	1.77716	3.00525	7.33792	0.00675149	0.221761	Protein kinase family protein
115645	TraesCS7A02G108400.1	1.87736	2.78509	7.33747	0.0067532	0.221761	Zinc finger, B-box
130754	TraesCS5D02G011900.1	-2.7873	2.19369	7.33195	0.00677397	0.222209	Hydroxysteroid dehydrogenase, putative
122504	TraesCS6B02G011100.1	1.3459	3.89	7.31596	0.00683449	0.223959	O-methyltransferase
62305	TraesCS1A02G107800.1	1.84961	2.80859	7.30736	0.00686728	0.224797	Arginine--tRNA ligase
117374	TraesCS4B02G043400.1	1.65556	3.0229	7.30429	0.00687902	0.224946	Phytanoyl-CoA dioxygenase
33534	TraesCS6B02G063300.1	2.3651	2.97697	7.29807	0.00690287	0.225489	GMP synthase [glutamine-hydrolyzing]
37440	TraesCS3D02G415300.1	-1.43121	8.5993	7.29409	0.0069182	0.225753	Protease inhibitor/seed storage/lipid transfer protein family protein
47538	TraesCS6A02G333700.1	-2.07893	3.87335	7.29095	0.00693029	0.225844	DUF1685 family protein
38523	TraesCS3B02G584700.1	-1.94561	3.58573	7.28961	0.00693545	0.225844	Pathogenesis-related protein PR-4
114864	TraesCS5A02G468700.1	1.4445	3.27891	7.27959	0.00697425	0.22687	KH domain-containing protein
88172	TraesCS6B02G056900.1	-2.72505	2.21553	7.25817	0.00705792	0.229146	Polyphenol oxidase
8660	TraesCS1A02G221900.4	-2.05541	2.64391	7.25792	0.00705889	0.229146	Dehydration responsive element-binding factor protein
54353	TraesCS4A02G005700.1	-2.35911	2.41341	7.23847	0.00713579	0.231206	Trypsin inhibitor
56923	TraesCS4A02G145400.1	2.59787	2.25886	7.23812	0.00713718	0.231206	Aminotransferase-related family protein
92499	TraesCS7A02G454600.1	-1.86269	3.0705	7.2334	0.00715595	0.231574	Early nodulin-like protein
60191	TraesCS5D02G432900.1	1.76784	7.22463	7.22624	0.00718454	0.232258	Peroxisomal (S)-2-hydroxy-acid oxidase
10933	TraesCS3D02G038500.1	1.16498	4.0235	7.21654	0.00722347	0.233275	Tryptophan synthase alpha chain
67414	TraesCS1A02G369600.2	1.71524	4.88001	7.2112	0.00724499	0.233728	Methyltransferase
25623	TraesCS7D02G495200.1	-2.34245	2.42641	7.20733	0.00726064	0.233991	Chaperone protein dnaJ
41392	TraesCS5B02G481200.1	1.41516	3.31906	7.19304	0.0073187	0.235206	KH domain-containing protein
27650	TraesCS4B02G200100.1	2.13329	3.43561	7.19259	0.00732053	0.235206	Glutathione-S-transferase
90905	TraesCS6A02G299900.1	-1.94208	2.69946	7.19205	0.00732275	0.235206	Keratin, type I cytoskeletal 23
31691	TraesCS2B02G471800.1	-1.99037	2.6624	7.18907	0.00733491	0.235206	Methyl esterase
132032	TraesCS7D02G449700.1	2.54717	2.28276	7.18879	0.00733606	0.235206	Geranylgeranyl diphosphate synthase
68561	TraesCS5A02G381700.1	-1.17316	5.06158	7.16344	0.00744044	0.238308	Phosphatidic acid phosphatase (PAP2) family protein
79886	TraesCS6A02G199400.1	2.11526	2.54597	7.15856	0.0074607	0.238712	4-hydroxy-tetrahydrodipicolinate reductase
122430	TraesCS1B02G065900.1	2.36429	2.36967	7.15229	0.00748683	0.239302	Arginine/serine-rich splicing factor, putative
62342	TraesCS3A02G480400.1	-2.08872	2.57175	7.14877	0.00750153	0.239491	Beta-1,3-glucanase
50062	TraesCS2D02G508400.1	-1.17731	3.82112	7.14721	0.00750808	0.239491	Nuclease S1
84999	TraesCS3D02G468100.1	-2.19168	2.50435	7.14534	0.00751589	0.239495	Basic 7S globulin 2
61977	TraesCS3A02G227200.1	1.5817	3.0724	7.1412	0.00753328	0.239804	Nuclear pore complex protein NUP205
29124	TraesCS3D02G326800.1	-3.38079	2.94006	7.13444	0.00756174	0.240301	DNA-directed RNA polymerase II
93367	TraesCS1D02G118000.1	-1.31071	3.48747	7.13383	0.00756428	0.240301	Plant/MSJ11-3 protein, putative
57367	TraesCS6A02G162700.2	2.11648	2.53674	7.1308	0.00757708	0.240462	26S protease regulatory subunit
93035	TraesCS5A02G203000.1	1.76682	2.86067	7.12045	0.00762096	0.241609	Annexin
118486	TraesCS2D02G226800.1	-1.52442	3.16702	7.10633	0.00768124	0.24309	magnesium transporter 2
74673	TraesCS2A02G539600.1	2.20278	2.47864	7.10586	0.00768325	0.24309	Heavy metal transport/detoxification superfamily protein
97632	TraesCS3B02G381100.1	1.88818	2.96605	7.09684	0.00772199	0.244068	Thioredoxin family protein
75497	TraesCS2B02G486000.3	2.2143	3.7941	7.09303	0.00773842	0.244164	RNA binding protein, putative
75129	TraesCS7D02G130605.1	-1.76223	3.09257	7.09251	0.00774069	0.244164	#N/A
8103	TraesCS6D02G131200.1	-1.18802	5.4714	7.07279	0.00782635	0.246541	Splicing factor 3B subunit 1
109504	TraesCS1A02G066400.1	1.13606	4.89206	7.07153	0.00783184	0.246541	Dihydrolipoyl dehydrogenase
4557	TraesCS2A02G288800.1	1.21563	4.30989	7.06878	0.00784386	0.24667	Heavy metal transport/detoxification superfamily protein
21082	TraesCS7D02G441100.1	2.00469	5.03459	7.05377	0.00790985	0.248495	Protease inhibitor/seed storage/lipid transfer family protein
127636	TraesCS2D02G571200.2	-1.32756	3.50215	7.05136	0.00792053	0.24858	EamA-like transporter family protein
49114	TraesCS4A02G300300.4	-1.89832	2.7446	7.03455	0.0079952	0.250556	CCR4-NOT transcription complex subunit 3
53212	TraesCS2A02G161400.2	-1.96702	2.68585	7.03357	0.00799955	0.250556	Transducin/WD40 repeat protein
62525	TraesCS3A02G036600.1	2.1918	2.46926	7.0314	0.00800925	0.250608	Hexose transporter
20831	TraesCS7B02G191400.1	1.66839	4.11567	7.02445	0.00804043	0.251144	Carboxyl-terminal-processing protease
46997	TraesCS6D02G051800.1	-1.33254	3.42471	7.02274	0.00804811	0.251144	Cysteine-rich receptor kinase
55004	TraesCS6D02G062500.1	-2.91738	2.40931	7.0222	0.00805052	0.251144	DNA-directed RNA polymerase II subunit rpb4
65148	TraesCS1D02G227200.1	1.77477	7.49428	7.01834	0.00806792	0.251213	Metallothionein-like protein
120910	TraesCS6D02G258600.1	1.55747	3.07851	7.01813	0.00806884	0.251213	Thioredoxin reductase
47552	TraesCS1B02G005600.1	-1.51382	3.79941	7.0084	0.00811284	0.252331	SNF1-related protein kinase regulatory subunit beta-2
98505	TraesCS5A02G228100.2	-1.66426	2.95736	7.00028	0.00814972	0.253226	CAAX amino terminal protease family protein
114185	TraesCS5A02G211900.1	-1.57054	3.08228	6.97168	0.00828095	0.257047	Mannose-binding lectin superfamily protein
39513	TraesCS4D02G003600.1	-1.68823	3.73035	6.96409	0.00831618	0.257715	PsbP-like protein 1
51109	TraesCS4A02G342300.1	2.02809	3.91902	6.95934	0.00833828	0.257715	Thiopurine S-methyltransferase family protein, expressed
37874	TraesCS1B02G364500.3	1.76749	4.44209	6.95928	0.00833855	0.257715	Tubulin alpha chain
95472	TraesCS6D02G336400.3	1.94615	2.67981	6.95835	0.00834291	0.257715	Isopentenyl-diphosphate delta-isomerase
57985	TraesCS7A02G157400.1	1.51227	3.36776	6.95817	0.00834376	0.257715	calcium-dependent lipid-binding family protein
6581	TraesCS2B02G620600.1	1.73499	2.84901	6.95426	0.00836199	0.258022	BTB/POZ domain-containing protein TNFAIP1 isoform 1
127806	TraesCS3B02G042300.1	1.6605	2.93974	6.94943	0.00838461	0.258465	GMP synthase, putative
112859	TraesCS6B02G366500.1	2.09876	2.61483	6.94479	0.00840636	0.258702	protein kinase family protein
87772	TraesCS3D02G468600.1	-1.64447	2.966	6.94286	0.00841542	0.258702	Oral cancer overexpressed protein 1
115121	TraesCS3B02G483500.1	2.20056	2.45952	6.94249	0.00841717	0.258702	Beta-glucosidase, putative
69633	TraesCS1A02G222000.2	-2.50745	2.57806	6.93645	0.00844566	0.259322	DUF538 family protein (Protein of unknown function, DUF538)
2110	TraesCS2D02G300000.1	1.30893	6.26687	6.92964	0.0084779	0.260056	Disease resistance protein (TIR-NBS-LRR class) family
36281	TraesCS2A02G018500.1	-1.94943	3.77694	6.92078	0.00851997	0.261089	Apyrase
122209	TraesCS4B02G306100.1	1.82939	2.75354	6.91305	0.00855689	0.261964	Ubiquitin carboxyl-terminal hydrolase, putative
40653	TraesCS6D02G087500.1	3.73692	4.51032	6.91047	0.00856925	0.262085	Conserved peptide upstream open reading frame 5
93327	TraesCS2D02G249100.1	2.30541	2.38132	6.90789	0.00858164	0.262206	Ubiquitin carboxyl-terminal hydrolase, putative
72127	TraesCSU02G096900.1	1.33061	3.53939	6.90399	0.00860035	0.262357	Tonoplast dicarboxylate transporter
103424	TraesCS1B02G008200.1	-1.47363	3.20445	6.90336	0.00860338	0.262357	Charged multivesicular body protein 5
23180	TraesCS3B02G016500.1	1.76719	3.24989	6.89698	0.00863416	0.263004	Fatty acyl-CoA reductase
11966	TraesCS3B02G561800.1	-1.26388	4.45015	6.89547	0.00864146	0.263004	Protein phosphatase inhibitor 2
76162	TraesCS1B02G165500.1	1.71741	2.87284	6.89258	0.00865545	0.263173	PfkB-like carbohydrate kinase family protein
76591	TraesCS2D02G296800.2	-1.52064	3.34101	6.88409	0.00869664	0.264168	Histidine decarboxylase
80454	TraesCS6A02G279100.2	-1.60331	3.46334	6.87859	0.00872344	0.264724	Pyrophosphate--fructose 6-phosphate 1-phosphotransferase subunit alpha
34739	TraesCS1D02G168300.3	1.36609	3.33356	6.86728	0.0087788	0.265773	Epoxide hydrolase 2
17107	TraesCS3B02G603100.2	-2.26219	2.43364	6.86634	0.00878345	0.265773	Chaperone protein dnaJ, putative
57388	TraesCS5A02G372700.2	1.46649	7.65125	6.86571	0.00878654	0.265773	60S ribosomal protein L5
92292	TraesCS7A02G525700.1	-1.62886	3.00293	6.86458	0.00879207	0.265773	Glutathione S-transferase
49273	TraesCS5B02G326600.1	1.50308	3.1225	6.86107	0.0088094	0.265791	Protein DETOXIFICATION
85410	TraesCS5A02G389000.2	-1.55366	3.0798	6.861	0.00880971	0.265791	Beta-glucosidase
25716	TraesCS6D02G245500.3	1.63648	2.94753	6.85767	0.00882618	0.265959	Kinase-like protein
23572	TraesCS7A02G477900.1	-1.25214	5.97932	6.85505	0.00883913	0.265959	Glutathione S-transferase
66611	TraesCS4D02G143400.4	2.02349	2.559	6.85217	0.00885334	0.265959	Splicing factor u2af large subunit, putative
736	TraesCS1D02G123400.2	-1.21723	4.16149	6.85209	0.00885377	0.265959	Malic enzyme
23190	TraesCS5A02G224100.1	1.12648	4.29854	6.85118	0.00885826	0.265959	Cytochrome c oxidase copper chaperone
4897	TraesCS7D02G492800.1	-1.4781	3.17497	6.84954	0.00886643	0.265959	Anthocyanidin reductase
132903	TraesCS1D02G270400.1	1.4743	3.15862	6.84494	0.00888925	0.266387	Toluene efflux pump membrane transporter TtgB
90159	TraesCS7B02G041600.1	-1.24641	3.62056	6.83662	0.00893075	0.267374	2-oxoglutarate (2OG) and Fe(II)-dependent oxygenase superfamily protein
13240	TraesCS1A02G427200.1	2.33353	2.89349	6.83111	0.00895835	0.267943	Protein N-methyltransferase
66405	TraesCS6B02G201900.1	-2.68902	2.1707	6.82659	0.00898104	0.268365	F-box like protein
16907	TraesCS2D02G169300.2	-3.11147	2.72463	6.82148	0.00900676	0.268609	Alpha-ketoglutarate-dependent dioxygenase alkB-like protein 2
102410	TraesCS3A02G120300.1	1.76547	2.81595	6.81744	0.00902717	0.268609	Bifunctional inhibitor/lipid-transfer protein/seed storage 2S albumin superfamily protein
15233	TraesCS6A02G047700.2	-1.1265	4.76393	6.81551	0.00903693	0.268609	Canopy-like protein
110932	TraesCS4D02G179300.2	2.19924	2.43024	6.81499	0.0090396	0.268609	Pyruvate dehydrogenase kinase
54238	TraesCS6A02G062800.1	-1.89534	6.35716	6.81469	0.00904108	0.268609	Histone H4
127292	TraesCS2A02G573800.1	1.33128	3.61872	6.81461	0.00904149	0.268609	Histone-lysine N-methyltransferase, H3 lysine-36 specific
58177	TraesCS4A02G375500.1	1.86806	3.59571	6.81303	0.00904951	0.268609	Auxin responsive SAUR protein
98130	TraesCS5D02G132300.1	-1.53236	3.0925	6.8084	0.00907302	0.269051	Transcription factor
18731	TraesCS5A02G548800.3	-2.39118	2.32914	6.79117	0.00916097	0.271401	ATP dependent RNA helicase
56298	TraesCS1B02G396600.3	2.11028	2.48943	6.78566	0.00918932	0.271961	U4/U6 small nuclear ribonucleoprotein Prp31
84079	TraesCS6B02G093100.1	-1.67356	6.74361	6.78411	0.00919729	0.271961	Peptidyl-prolyl cis-trans isomerase
97987	TraesCS4B02G395400.1	1.60358	2.99247	6.76406	0.00930118	0.274772	Pentatricopeptide repeat (PPR) superfamily protein
75917	TraesCS5A02G400700.1	1.41192	3.25997	6.76105	0.00931689	0.274976	K+ uptake permease 9
95520	TraesCS5D02G451900.1	-1.59927	4.22493	6.75708	0.00933763	0.275321	TPX2 (Targeting protein for Xklp2) family protein
107566	TraesCS7D02G151100.1	-2.72341	2.15986	6.75544	0.00934624	0.275321	Hydrophobic low temperature and salt responsive
24834	TraesCS3B02G188800.1	1.77873	3.56575	6.74771	0.00938681	0.275877	NAD(P)H-quinone oxidoreductase chain 4
118572	TraesCS7A02G460000.1	1.32735	3.38096	6.74735	0.00938871	0.275877	Cell division cycle 5-like protein
38761	TraesCS3A02G313200.1	-1.19641	4.38412	6.74601	0.00939574	0.275877	Metallothionein
67360	TraesCS7A02G073100.1	-1.96724	3.54858	6.74468	0.00940278	0.275877	Protein NRT1/ PTR FAMILY 4.4
74940	TraesCS1B02G104600.1	1.10413	4.89164	6.74344	0.00940932	0.275877	RECQ helicase L2
92531	TraesCS2B02G614400.1	-1.40259	3.25622	6.73546	0.00945149	0.276853	Peroxidase
95357	TraesCS1D02G145900.1	1.98209	2.67506	6.7316	0.00947197	0.277193	WD40 repeat-like protein
36447	TraesCS2D02G199100.1	-1.47265	3.16082	6.72929	0.00948421	0.277291	Polyol transporter
62721	TraesCS3D02G537300.2	-1.82765	3.11488	6.72569	0.00950337	0.277591	Very-long-chain (3R)-3-hydroxyacyl-CoA dehydratase
23266	TraesCS6A02G111300.1	-2.08752	2.52862	6.72335	0.00951587	0.277696	F-box family protein
34201	TraesCS2B02G054400.1	-1.12353	4.12378	6.72144	0.00952608	0.277734	Mitochondrial inner membrane protease subunit 1
11443	TraesCS5A02G544400.1	2.57823	2.70335	6.69531	0.00966671	0.281571	Germin-like protein
82428	TraesCS6A02G317403.1	-1.64851	3.89235	6.69248	0.00968202	0.281754	#N/A
128652	TraesCS3B02G067600.1	2.14036	3.24153	6.68493	0.00972314	0.282687	Calcium/calmodulin-dependent protein kinase type II subunit delta
98033	TraesCS2D02G248600.1	2.45839	2.24427	6.68277	0.00973495	0.282767	Proline--tRNA ligase
120932	TraesCS2D02G182800.1	-2.19372	2.54786	6.68066	0.00974647	0.282838	Pentatricopeptide repeat-containing protein, putative
124132	TraesCS1A02G142600.1	-1.72865	2.84996	6.67056	0.00980183	0.28418	Ubiquitin-conjugating enzyme E2
30440	TraesCS7A02G416300.2	1.19035	4.01877	6.66225	0.00984766	0.285244	Protein AIG2
127295	TraesCS3D02G285400.1	-2.06088	4.25758	6.66021	0.00985891	0.285305	Proteasome subunit alpha type
82360	TraesCS5A02G053600.1	-1.62275	2.96148	6.65789	0.00987175	0.285411	Epoxide hydrolase 2
20087	TraesCS5B02G002900.2	1.67691	2.87121	6.65448	0.0098907	0.285695	Sucrose-phosphatase
125761	TraesCS6B02G439800.1	1.35716	3.70666	6.65203	0.0099043	0.285823	RING/U-box superfamily protein, putative
84347	TraesCS5B02G428000.1	1.49548	4.16383	6.64041	0.0099691	0.287348	Chaperone protein dnaJ, putative
14257	TraesCS6B02G165600.1	2.27093	3.08945	6.63926	0.00997556	0.287348	30S ribosomal protein S11
99031	TraesCS3D02G321000.1	1.40575	3.25015	6.63424	0.0100037	0.287843	Cleavage and polyadenylation specificity factor (CPSF) A subunit protein
87940	TraesCS5B02G412500.3	1.39894	6.15185	6.6328	0.0100118	0.287843	Malate dehydrogenase
77538	TraesCS3B02G590000.1	-1.21305	5.09165	6.63126	0.0100204	0.287843	Bifunctional polymyxin resistance arnA protein
86777	TraesCS3D02G368600.1	-2.55204	2.21284	6.62848	0.0100361	0.288028	Ubiquitin carboxyl-terminal hydrolase 17-like protein 17
126932	TraesCS7A02G027100.1	-1.97443	2.91864	6.62545	0.0100532	0.288252	Haloacid dehalogenase-like hydrolase family protein
77805	TraesCS5D02G126900.1	-1.76788	4.16235	6.61768	0.0100972	0.289248	La protein homolog
70378	TraesCS3D02G040100.1	-2.35599	2.33069	6.60758	0.0101545	0.290625	Leucine-rich repeat receptor-like protein kinase family protein
737	TraesCS2A02G231100.1	-2.29404	2.34413	6.59638	0.0102187	0.292192	Tryptophan synthase alpha chain
64537	TraesCS3B02G518700.1	1.79925	4.72878	6.59345	0.0102355	0.292404	BURP domain protein RD22
128688	TraesCS5A02G319800.3	2.52214	2.20208	6.59124	0.0102482	0.292499	Hexosyltransferase
125928	TraesCS7D02G540700.3	2.06988	2.58984	6.58195	0.0103018	0.293229	MYB-related protein
81611	TraesCS5B02G115600.1	1.89544	2.64181	6.5817	0.0103033	0.293229	Defective in cullin neddylation protein
92898	TraesCS1D02G123900.2	1.78342	2.7554	6.58091	0.0103078	0.293229	Derlin
8144	TraesCS7D02G125700.2	-2.06746	2.51717	6.58031	0.0103113	0.293229	Ubiquitin carboxyl-terminal hydrolase, putative
1330	TraesCS2A02G443300.1	-1.18779	5.68209	6.57021	0.01037	0.294628	Seed specific protein Bn15D1B
31665	TraesCS7B02G223300.1	1.73148	2.81584	6.56492	0.0104009	0.295237	Serine protease HTRA1
28734	TraesCS3B02G454900.1	-1.29885	6.49305	6.55994	0.01043	0.295711	Protease inhibitor/seed storage/lipid transfer protein family protein
40280	TraesCS2D02G484200.2	-1.77163	2.88212	6.55882	0.0104365	0.295711	Yellow stripe-like transporter 12
81809	TraesCS6D02G216000.1	1.09633	4.1613	6.5525	0.0104737	0.296494	3'(2'),5'-bisphosphate nucleotidase 1
45114	TraesCS7B02G396100.1	-1.47503	3.14337	6.54903	0.0104941	0.296804	Ubiquitin-conjugating enzyme E2
91944	TraesCS5B02G300200.1	-2.48721	4.41295	6.54488	0.0105186	0.297227	CDGSH iron-sulfur domain-containing protein 2
108295	TraesCS3A02G135800.1	1.11791	4.99058	6.54017	0.0105465	0.297688	Mitochondrial carrier family
65265	TraesCS3B02G093600.1	-1.19395	3.85879	6.53891	0.010554	0.297688	Ribonucleoside-diphosphate reductase
33672	TraesCS2D02G221200.1	-1.94562	2.59542	6.53168	0.010597	0.29863	Basic helix-loop-helix transcription factor
53223	TraesCS5B02G106500.2	2.26565	2.35052	6.51173	0.0107165	0.301727	Protein OBERON 2-like protein
62220	TraesCSU02G121900.2	-2.24408	2.37775	6.50928	0.0107313	0.30178	HAUS augmin-like complex subunit 4
107190	TraesCS5B02G043100.1	2.23422	2.37041	6.50821	0.0107378	0.30178	MYB-related transcription factor
107025	TraesCS6A02G263400.1	-1.08811	4.66124	6.50493	0.0107576	0.301804	extra-large GTP-binding protein 3
50210	TraesCS2D02G043400.2	2.39013	2.26862	6.5036	0.0107656	0.301804	Mortality factor 4-like protein 1
108914	TraesCS1B02G177800.1	1.98219	2.55273	6.50187	0.0107761	0.301804	Metal-dependent phosphohydrolase, HD subdomain
58336	TraesCS1D02G284300.1	2.40725	2.2579	6.50167	0.0107773	0.301804	Histone H2B
80944	TraesCS4A02G061800.1	-1.37647	3.33086	6.49389	0.0108246	0.302855	Allene oxide synthase
36929	TraesCS5B02G017900.1	1.10984	4.24993	6.49016	0.0108473	0.30322	Phytoene synthase
67384	TraesCS5B02G106200.1	1.77778	2.76132	6.48499	0.0108789	0.303831	Protein kinase, catalytic domain-containing protein
28393	TraesCS2B02G463500.1	1.52348	3.03591	6.4808	0.0109046	0.304276	Phospholipid scramblase
13536	TraesCS2B02G022700.1	-1.16986	3.69852	6.47028	0.0109693	0.305603	mesoderm induction early response protein
129440	TraesCS6D02G183900.1	2.03784	2.49536	6.46989	0.0109718	0.305603	Neutral/alkaline invertase
36343	TraesCS3A02G307900.1	2.34156	2.86207	6.46201	0.0110205	0.306687	nine-cis-epoxycarotenoid dioxygenase 4
65920	TraesCS3B02G442700.2	-2.04944	2.49873	6.45555	0.0110606	0.307124	Hexosyltransferase
53463	TraesCS7B02G027100.1	-1.49291	3.99995	6.4543	0.0110684	0.307124	Early nodulin 93
97866	TraesCS3A02G207200.4	-1.25327	5.11311	6.45424	0.0110688	0.307124	Exonuclease 3'-5' domain-containing protein 1
108252	TraesCS6A02G014000.1	-1.19133	3.57613	6.45315	0.0110756	0.307124	RING/FYVE/PHD zinc finger superfamily protein
55589	TraesCS1A02G385400.1	-1.79745	2.72489	6.44278	0.0111404	0.308647	Dynamin-related protein
52128	TraesCS1D02G067500.1	1.08587	4.94871	6.43866	0.0111663	0.30909	Dihydrolipoyl dehydrogenase
38924	TraesCS2B02G328800.1	-1.83318	2.67864	6.42689	0.0112405	0.310281	Acyl-CoA N-acyltransferase with RING/FYVE/PHD-type zinc finger protein
129546	TraesCS6D02G133600.1	1.43615	3.14447	6.42657	0.0112425	0.310281	Ubiquitin system component Cue protein, putative
18488	TraesCS6A02G325900.1	-2.3842	2.28228	6.42572	0.0112479	0.310281	Tyrosine-protein phosphatase
39934	TraesCS3B02G454800.1	-2.1951	2.73299	6.42553	0.0112491	0.310281	pathogenic type III effector avirulence factor Avr AvrRpt-cleavage: cleavage site protein
60094	TraesCS5D02G111900.1	1.84887	2.75659	6.41378	0.0113238	0.311752	DNA binding protein
54449	TraesCS4B02G019100.1	-2.31828	4.00882	6.41264	0.0113311	0.311752	Ras family protein
115651	TraesCS4B02G191100.2	-2.33243	2.31719	6.41216	0.0113341	0.311752	transmembrane protein
106207	TraesCS4A02G126800.4	1.14531	3.68633	6.41086	0.0113424	0.311752	Non-specific serine/threonine protein kinase
120537	TraesCS7B02G200500.1	2.14686	2.5893	6.4064	0.011371	0.312261	Membrane protein of ER body-like protein
82885	TraesCS5A02G325600.1	-1.24854	3.57843	6.39822	0.0114235	0.313428	Protein XAP5 CIRCADIAN TIMEKEEPER
86679	TraesCS5A02G403600.1	-1.42403	4.04653	6.39202	0.0114635	0.313998	Cold acclimation protein
97033	TraesCS2A02G539100.1	-2.18626	2.39191	6.39187	0.0114644	0.313998	Heavy metal transport/detoxification superfamily protein
30800	TraesCS3A02G345200.1	1.16849	3.60454	6.38515	0.0115079	0.314857	Potassium transporter
96309	TraesCS3B02G002500.1	2.43819	2.50673	6.38391	0.011516	0.314857	Basic helix-loop-helix transcription factor
31533	TraesCS1A02G209100.1	-1.08657	4.31923	6.38157	0.0115312	0.314997	Proline dehydrogenase
28559	TraesCS6B02G006400.1	-1.79619	2.72683	6.37355	0.0115834	0.316067	FG-GAP repeat-containing protein
98854	TraesCS2A02G062900.1	-2.98651	4.2068	6.37244	0.0115906	0.316067	Proline-rich protein, putative, expressed
110637	TraesCSU02G146600.1	-1.29595	4.73552	6.35777	0.0116868	0.318413	Thaumatin-like protein
15211	TraesCS7D02G514500.1	-1.499	3.06254	6.35613	0.0116976	0.318428	Glutathione S-transferase
102673	TraesCS6D02G009200.1	-1.33718	3.30705	6.35367	0.0117138	0.318592	Serine/threonine-protein kinase WNK1
42266	TraesCS3B02G603700.1	-1.30697	3.35371	6.34944	0.0117419	0.319027	Serine/threonine-protein kinase ATM
127919	TraesCS1A02G057200.1	1.95796	2.541	6.34696	0.0117583	0.319027	Glutamyl-tRNA reductase
33972	TraesCS7B02G239700.1	2.05109	2.4652	6.34662	0.0117605	0.319027	Elongation factor Ts
23977	TraesCS4A02G425200.1	-1.26138	5.61298	6.34104	0.0117976	0.319754	NAC domain containing protein 50
53509	TraesCS7D02G286900.2	-1.38275	3.23937	6.33433	0.0118423	0.320688	Cytochrome b561
59855	TraesCS6B02G057300.1	1.54849	2.99456	6.32355	0.0119145	0.322363	Hybrid signal transduction histidine kinase B
23915	TraesCS2D02G301000.1	1.34167	3.45679	6.3119	0.011993	0.324206	Cellulose synthase family protein, expressed
70958	TraesCS6A02G232200.1	-1.15373	3.74275	6.30907	0.0120122	0.324443	Hydroxycinnamoyl-CoA shikimate/quinate hydroxycinnamoyltransferase
41918	TraesCS4B02G020000.2	1.88649	2.59933	6.30378	0.0120481	0.325131	Aminopeptidase
91029	TraesCS2D02G309400.2	-2.30335	2.32337	6.29701	0.0120942	0.326094	12-oxophytodienoate reductase-like protein
108711	TraesCS1B02G211200.1	-2.19784	2.38698	6.29116	0.0121341	0.326888	Choline-phosphate cytidylyltransferase
15424	TraesCS7B02G183300.1	2.34194	3.22203	6.28828	0.0121539	0.326916	Glucose-1-phosphate adenylyltransferase
34375	TraesCS7D02G465300.1	-1.9676	2.54445	6.28796	0.0121561	0.326916	1-hydroxy-2-methyl-2-E-butenyl 4-diphosphate reductase
26503	TraesCS5B02G088100.1	-1.5439	4.5815	6.28502	0.0121762	0.327175	Yop proteins translocation protein X
87732	TraesCS3D02G352800.2	1.14987	5.74804	6.28265	0.0121926	0.327332	60S ribosomal protein L36
4882	TraesCS6B02G148000.2	2.51916	2.15718	6.27524	0.0122437	0.328421	Polyubiquitin
60251	TraesCS4A02G116400.1	1.23662	3.5631	6.27025	0.0122782	0.329064	Pathogenesis-related protein 1
115886	TraesCS3D02G342900.1	1.75134	3.39228	6.26228	0.0123335	0.330041	Thioredoxin superfamily protein
1333	TraesCS2D02G135000.3	-2.09874	2.84966	6.26195	0.0123358	0.330041	transducin family protein / WD-40 repeat family protein
62785	TraesCS6A02G116500.1	2.20039	3.05183	6.25518	0.0123831	0.331021	26S proteasome non-ATPase regulatory subunit-like protein
28262	TraesCS7A02G438700.1	1.23603	3.44365	6.23981	0.012491	0.33362	cDNA clone:J013058P10, full insert sequence
80345	TraesCS4B02G269300.2	1.17094	5.74849	6.23723	0.0125092	0.333821	D-tagatose-1,6-bisphosphate aldolase subunit
77807	TraesCS5D02G126900.3	1.31566	3.81914	6.23093	0.0125538	0.334464	La protein homolog
131701	TraesCS1A02G257100.1	2.27152	2.37355	6.2308	0.0125547	0.334464	Elongation factor 2
82512	TraesCS5D02G195200.1	-1.54849	2.97088	6.22526	0.012594	0.335224	Histidine protein methyltransferase 1-like protein
31101	TraesCS5D02G183800.1	2.16989	3.0408	6.22371	0.012605	0.335232	Rotundifolia-like protein
11825	TraesCS4A02G434500.1	-1.89004	4.25024	6.21885	0.0126397	0.335867	Microprocessor complex subunit DGCR8
105514	TraesCS7D02G262800.1	-1.4517	6.36534	6.215	0.0126673	0.33607	60S ribosomal protein L7a
5511	TraesCS2B02G335800.1	-1.88656	2.61804	6.21477	0.0126689	0.33607	Zinc finger protein
102027	TraesCS7A02G541200.1	1.64643	2.8509	6.20711	0.0127238	0.337241	Protein kinase family protein
105400	TraesCS2B02G213000.1	2.18537	2.35025	6.19409	0.0128177	0.339442	Fatty-acid desaturase
68274	TraesCS3A02G303300.1	-1.76088	2.71767	6.18519	0.0128824	0.340413	Lipopolysaccharide export system permease protein LptF
35022	TraesCS1B02G276700.1	-1.33836	5.73721	6.1839	0.0128918	0.340413	Wound-induced protease inhibitor
11763	TraesCS1B02G271800.2	1.37944	3.24646	6.18355	0.0128944	0.340413	Guanosine nucleotide diphosphate dissociation inhibitor
61734	TraesCS2D02G242000.2	1.74667	2.71241	6.18298	0.0128985	0.340413	Casein kinase II subunit beta
9651	TraesCSU02G205400.1	-1.80615	2.67746	6.18154	0.012909	0.340413	transmembrane protein, putative (DUF247)
119371	TraesCS3A02G517100.1	-1.73118	4.66177	6.17998	0.0129204	0.340426	Pathogenesis-related protein PR-4
118043	TraesCS6A02G405200.1	-1.16468	4.13752	6.16913	0.0129998	0.34223	O-methyltransferase
62286	TraesCS2B02G264100.2	1.37951	6.55822	6.156	0.0130967	0.344238	Peroxisomal (S)-2-hydroxy-acid oxidase
26782	TraesCS4A02G484200.1	1.50801	2.99179	6.1558	0.0130982	0.344238	Protein yippee-like
71237	TraesCS7A02G501000.1	-2.33461	3.87048	6.14731	0.0131612	0.345604	Histone H2A
44486	TraesCS3D02G095100.1	1.05122	5.07949	6.14182	0.0132021	0.346233	TPR repeat protein
81792	TraesCS6A02G102200.1	-1.32182	3.28891	6.14112	0.0132074	0.346233	CTC-interacting domain 7
111924	TraesCS2D02G064500.1	-1.40573	6.59298	6.13307	0.0132677	0.347521	40S ribosomal protein S6
124525	TraesCS6B02G429200.1	-1.08176	4.40198	6.12261	0.0133464	0.34929	O-methyltransferase
64714	TraesCS5A02G179000.1	1.27078	3.34933	6.11636	0.0133936	0.350185	Transcription factor
34975	TraesCS2A02G573700.1	-1.43517	4.91062	6.11512	0.013403	0.350185	Peroxidase
19104	TraesCS5D02G440700.1	-2.06799	2.43516	6.11193	0.0134272	0.350439	Glutathione S-transferase
57649	TraesCS3D02G504500.1	1.49963	3.00044	6.11088	0.0134352	0.350439	Sentrin-specific protease
82747	TraesCS3D02G316100.1	-1.5093	3.71925	6.10777	0.0134589	0.350762	Calcium-binding family protein
22285	TraesCS2A02G573500.1	-1.08313	4.08882	6.10008	0.0135176	0.351998	Peroxidase
108008	TraesCS3A02G045600.1	-1.78039	4.85806	6.09567	0.0135514	0.352584	Bowman birk trypsin inhibitor
88313	TraesCS3B02G472000.1	1.66768	2.80612	6.09226	0.0135775	0.352874	Fatty acid oxidation complex subunit alpha
112603	TraesCS5D02G172700.5	-1.96474	3.29359	6.08949	0.0135988	0.352874	Serine/threonine protein phosphatase 2a regulatory subunit A, putative
35413	TraesCS2B02G326700.3	2.49484	2.16338	6.08853	0.0136062	0.352874	Acyl-CoA N-acyltransferase
33974	TraesCS7A02G416800.1	2.05702	2.42651	6.0851	0.0136327	0.352874	Type 1 membrane protein-like
12491	TraesCS3B02G409900.1	1.72148	2.73682	6.08466	0.0136361	0.352874	Thioredoxin-like protein 4A
17518	TraesCS1B02G068500.1	-1.40342	3.69957	6.08366	0.0136438	0.352874	Glycine-rich protein A3
125038	TraesCS5B02G547000.1	-1.21819	3.46378	6.08284	0.0136501	0.352874	Cinnamoyl-CoA reductase 4
27792	TraesCS1A02G030400.1	1.83789	2.73256	6.08246	0.013653	0.352874	Jasmonate O-methyltransferase
24273	TraesCS3B02G167000.1	1.0465	4.76104	6.07478	0.0137125	0.35412	plant/protein (Protein of unknown function, DUF538)
80342	TraesCS4B02G008300.1	1.85131	2.59946	6.07198	0.0137343	0.354388	Nuclear transcription factor Y subunit B
62967	TraesCS3A02G002300.1	-1.16371	3.61899	6.06337	0.0138014	0.355826	Rer1 protein, putative
112019	TraesCS2B02G079900.1	-2.01274	2.46568	6.0594	0.0138324	0.356331	Thioredoxin protein
114767	TraesCS5A02G179200.1	-1.62858	5.06843	6.05578	0.0138608	0.356768	Rotundifolia-like protein
27835	TraesCS5D02G392600.2	-3.23551	5.65961	6.05429	0.0138725	0.356775	Stem-specific protein TSJT1
109401	TraesCS3A02G124700.1	-2.28133	2.27403	6.04813	0.013921	0.357727	Glycosyltransferase
126657	TraesCS6D02G021200.1	1.24435	3.63708	6.04551	0.0139417	0.357964	Glycosyltransferase
82896	TraesCS4D02G341800.1	-1.98627	2.94354	6.02579	0.0140983	0.361687	2-oxoglutarate (2OG) and Fe(II)-dependent oxygenase superfamily protein
9954	TraesCS1A02G138600.7	-1.56376	2.92892	6.0236	0.0141158	0.361838	Transcription initiation factor IIF subunit alpha
123182	TraesCS6A02G061700.1	-2.21984	4.05589	6.01739	0.0141656	0.362234	Histone H2A
35701	TraesCS3B02G609200.1	-2.14278	2.37823	6.01623	0.0141749	0.362234	transmembrane protein
109177	TraesCS7D02G426600.1	-1.1411	3.92902	6.0145	0.0141888	0.362234	Thaumatin-like protein
40086	TraesCS7A02G287300.1	1.90813	2.54524	6.01422	0.0141911	0.362234	Hydrophobic family protein
45591	TraesCS1A02G308900.1	-1.3436	3.22649	6.01373	0.014195	0.362234	SNF1-related protein kinase regulatory subunit beta-1
64670	TraesCS7B02G119100.1	-1.51703	2.98177	6.01228	0.0142067	0.362234	Deoxyuridine 5'-triphosphate nucleotidohydrolase
103281	TraesCS3A02G132200.1	1.71862	2.7123	6.01155	0.0142125	0.362234	Protein transport sec20
3735	TraesCS1A02G291700.1	-1.6949	5.58391	6.00276	0.0142836	0.363526	Histone H4
65844	TraesCS3B02G540200.1	-1.35882	4.80707	6.00239	0.0142865	0.363526	Glutathione S-transferase
44438	TraesCS4B02G174100.1	1.37097	3.17916	5.99486	0.0143476	0.364782	Thioredoxin, putative
17918	TraesCS3A02G022600.3	-1.18473	3.80712	5.9888	0.014397	0.36574	Glutamate decarboxylase
121851	TraesCS5D02G001900.1	2.20695	2.30744	5.98661	0.0144149	0.365897	Carotenoid cleavage dioxygenase
24843	TraesCS2D02G449400.1	-1.75575	3.15227	5.98279	0.0144461	0.36639	Methyl esterase
95276	TraesCS5B02G166200.2	2.05893	3.28135	5.97133	0.0145403	0.368315	3-ketoacyl-CoA thiolase
67758	TraesCS5A02G339800.1	-2.28455	2.27868	5.97069	0.0145456	0.368315	Transducin/WD40 repeat-like superfamily protein
117221	TraesCS2B02G078900.3	1.1848	8.79376	5.94784	0.0147353	0.372688	Ribulose bisphosphate carboxylase small chain
107355	TraesCS6B02G415100.1	-2.11477	2.36997	5.94702	0.0147422	0.372688	Protein kinase family protein
42737	TraesCS6D02G261100.2	-2.07936	2.41369	5.94542	0.0147556	0.372724	Clustered mitochondria protein homolog
77714	TraesCS3D02G401300.1	-1.83415	2.76849	5.94292	0.0147765	0.372753	S-adenosyl-L-methionine-dependent methyltransferases superfamily protein
29191	TraesCS6B02G116900.1	-2.40989	2.21354	5.94243	0.0147806	0.372753	Upstream activation factor subunit spp27
96935	TraesCS6A02G385200.1	1.88009	3.3511	5.93834	0.014815	0.373318	Zinc transporter 7
15936	TraesCS7A02G227900.1	-1.56807	2.90263	5.93318	0.0148584	0.37411	E3 ubiquitin-protein ligase RNF146
121806	TraesCS4B02G332800.1	1.22221	4.60835	5.9263	0.0149165	0.375271	Late embryogenesis abundant protein
68869	TraesCS6B02G002800.1	1.0751	4.24127	5.92101	0.0149614	0.375375	Translationally-controlled tumor
96887	TraesCS4D02G114600.1	-2.26963	2.45109	5.92058	0.014965	0.375375	Galactose oxidase/kelch repeat superfamily protein
97784	TraesCS3A02G480300.1	-2.39624	2.1851	5.91954	0.0149738	0.375375	Endo-1,3-beta-glucanase
94174	TraesCS7D02G541300.1	-1.65607	2.80725	5.91902	0.0149783	0.375375	Stress responsive alpha-beta barrel domain protein
42734	TraesCS7B02G467800.2	-1.44314	3.06258	5.91872	0.0149808	0.375375	Thiosulfate sulfurtransferase GlpE
26233	TraesCS7B02G359900.1	1.44389	3.03971	5.91484	0.0150139	0.375611	spindle pole body-associated protein
77300	TraesCS7A02G052300.1	2.04858	2.41151	5.91478	0.0150143	0.375611	Phosphoenolpyruvate carboxylase
127910	TraesCS4A02G201200.1	1.46375	4.44751	5.90999	0.0150552	0.376243	GDP-L-galactose phosphorylase 1
76447	TraesCS6A02G346300.1	-1.18679	3.91793	5.909	0.0150637	0.376243	Pathogenesis-related protein 1
132880	TraesCS7B02G355200.1	-1.97581	3.09218	5.9068	0.0150825	0.376412	Early nodulin-like protein
10080	TraesCS6B02G214900.1	1.57394	2.93316	5.90122	0.0151304	0.377106	GATA transcription factor
73404	TraesCS1D02G036900.1	-1.2543	3.66012	5.90074	0.0151345	0.377106	Cysteine-rich receptor-kinase-like protein
106506	TraesCS1A02G166100.1	-1.29583	5.05993	5.89556	0.0151791	0.377814	Plant basic secretory family protein
108810	TraesCS5A02G018200.1	-1.3843	4.43633	5.89462	0.0151872	0.377814	Thaumatin-like protein
124518	TraesCS6A02G169800.1	1.50335	2.9505	5.89172	0.0152122	0.377964	Emsy N Terminus (ENT)/ plant Tudor-like domains-containing protein
23933	TraesCS2D02G499000.1	1.22288	3.39063	5.89072	0.0152209	0.377964	Alpha-1,4-glucan-protein synthase
20819	TraesCS6D02G197800.1	1.19227	4.67717	5.88972	0.0152295	0.377964	4-hydroxy-3-methylbut-2-en-1-yl diphosphate synthase (flavodoxin)
95449	TraesCS5A02G388400.1	-1.53794	3.60151	5.88794	0.0152449	0.378045	Beta-glucosidase
81120	TraesCS4A02G251600.1	1.2531	5.53165	5.88453	0.0152744	0.378096	4-hydroxy-3-methylbut-2-enyl diphosphate reductase
52722	TraesCS5D02G472000.1	-1.53023	2.92345	5.88289	0.0152887	0.378096	Phosphate transporter protein
16219	TraesCS6D02G393900.2	-1.37959	3.86404	5.88239	0.0152931	0.378096	Splicing factor 3B subunit 2
68002	TraesCS4A02G445000.3	-2.10712	2.37318	5.88211	0.0152955	0.378096	GDSL esterase/lipase
84978	TraesCS7B02G027600.1	1.66987	2.75341	5.87873	0.0153249	0.378524	F-box family protein-like
93010	TraesCS7B02G468300.1	-1.64342	2.80121	5.87583	0.0153502	0.378771	Phospholipase D
11739	TraesCS3B02G176000.1	1.22922	3.37739	5.87479	0.0153592	0.378771	Glutathione transport system permease protein gsiD
107706	TraesCS3D02G421500.1	1.04724	4.25981	5.87198	0.0153838	0.379077	Alpha/beta hydrolase
1964	TraesCS4B02G062800.1	1.22291	5.23857	5.86595	0.0154365	0.380077	4-hydroxy-3-methylbut-2-enyl diphosphate reductase
116160	TraesCS7A02G371600.1	-1.61772	2.8263	5.86275	0.0154647	0.38047	Chitinase
2285	TraesCS7B02G382800.3	1.80315	2.79024	5.8587	0.0155003	0.381045	Mg-protoporphyrin IX chelatase
122053	TraesCS6A02G247900.2	-1.13072	4.23003	5.85536	0.0155297	0.381468	S-adenosylmethionine synthase
51824	TraesCS2A02G184100.1	-1.38983	3.13581	5.85381	0.0155434	0.381503	GTPase Era
130323	TraesCS3A02G409200.1	-1.81426	2.60075	5.84501	0.0156213	0.383115	Hexosyltransferase
103262	TraesCS5A02G505000.2	2.14075	2.32617	5.83892	0.0156754	0.384141	Aconitate hydratase
43503	TraesCS6A02G240700.1	-2.09288	2.37903	5.83539	0.0157069	0.384551	Cytochrome b5
68193	TraesCS2A02G237200.2	1.13102	5.95974	5.83428	0.0157168	0.384551	Tetratricopeptide repeat protein 1
9191	TraesCS1D02G288800.1	-1.68109	2.74268	5.83197	0.0157375	0.384755	Cytochrome P450 98A8
9716	TraesCS4D02G287300.1	-1.3569	3.18383	5.82819	0.0157714	0.385062	phosphoglucomutase, putative / glucose phosphomutase
25094	TraesCS2B02G530100.1	1.12591	5.4725	5.82781	0.0157748	0.385062	Farnesyl pyrophosphate synthase
10898	TraesCS4D02G018700.1	1.93205	2.93379	5.81835	0.0158598	0.386835	basic helix-loop-helix (bHLH) DNA-binding superfamily protein
43595	TraesCS5B02G335700.1	1.38014	3.54963	5.81444	0.0158951	0.387394	Tetratricopeptide repeat protein
111235	TraesCS4D02G166700.3	-1.72657	2.85486	5.80005	0.0160258	0.390273	Beta-adaptin-like protein
84197	TraesCS7D02G001300.1	-2.13228	2.84844	5.79033	0.0161146	0.392002	Dirigent protein
71650	TraesCS7B02G485000.1	-1.71361	2.69236	5.78953	0.0161219	0.392002	Glucuronoxylan 4-O-methyltransferase
68672	TraesCS2A02G342900.2	-1.05153	4.57513	5.78705	0.0161446	0.392249	Ribonucleoside-diphosphate reductase
110707	TraesCS4D02G181900.2	-2.33098	2.69154	5.78384	0.0161742	0.392329	Adenylosuccinate lyase
44157	TraesCS5D02G144300.1	2.37276	2.24344	5.78279	0.0161838	0.392329	Peroxidase
53800	TraesCS3B02G163900.1	-1.15746	3.51209	5.78259	0.0161857	0.392329	Cellulose synthase
78870	TraesCS4A02G445800.1	-1.45631	3.86761	5.77871	0.0162215	0.392892	Seed maturation protein
89917	TraesCS5D02G501300.1	1.60277	3.53162	5.77489	0.0162567	0.392974	Transcription termination/antitermination protein NusG
56150	TraesCS3B02G376900.1	-1.59128	2.82028	5.77474	0.0162581	0.392974	Expansin
79077	TraesCS2A02G505800.3	1.98099	2.4366	5.77404	0.0162646	0.392974	NADPH--cytochrome P450 reductase
49736	TraesCS5B02G437100.2	-1.18496	3.68875	5.77289	0.0162752	0.392974	Glutamate dehydrogenase
23075	TraesCS4B02G127600.1	2.34637	2.19149	5.76271	0.0163698	0.394952	Alpha-L-arabinofuranosidase 1
30254	TraesCS1D02G338100.1	1.09566	5.10738	5.76094	0.0163863	0.395044	O-methyltransferase-like protein
13116	TraesCS3B02G009600.1	1.28898	3.58192	5.75409	0.0164503	0.395876	arabinogalactan protein 18
90767	TraesCS4B02G173700.3	-2.12202	3.16668	5.75243	0.0164659	0.395876	Ricin B-like lectin R40C1
40058	TraesCS4B02G064400.1	-1.20682	5.08222	5.75228	0.0164673	0.395876	CBL-interacting protein kinase 3
83859	TraesCS7D02G243000.1	1.29157	3.64431	5.75182	0.0164716	0.395876	Tonoplast dicarboxylate transporter
78905	TraesCS4B02G369800.1	-2.3247	2.19691	5.74793	0.0165081	0.396447	Zinc finger protein
99446	TraesCS2B02G558400.1	2.69489	2.21085	5.74553	0.0165307	0.396685	Chalcone synthase
88489	TraesCS5A02G045700.2	2.24397	2.23196	5.74337	0.016551	0.396868	Protoporphyrinogen oxidase
46685	TraesCS6D02G280300.2	-1.15178	4.33866	5.73971	0.0165855	0.39739	Annexin
102355	TraesCS3D02G486100.1	-1.14099	4.51475	5.7334	0.0166452	0.398041	Glutathione S-transferase
51012	TraesCS3A02G478500.1	-1.79507	3.11252	5.73267	0.0166521	0.398041	Leucine-rich repeat receptor-like kinase
34467	TraesCS6D02G252700.1	1.02826	4.40628	5.73148	0.0166635	0.398041	Pimeloyl-[acyl-carrier protein] methyl ester esterase
26275	TraesCS1B02G096200.1	-1.33466	3.18285	5.73145	0.0166637	0.398041	Peroxidase
124052	TraesCS1B02G455900.1	-1.26121	5.46334	5.72335	0.0167408	0.399159	Late embryogenesis abundant protein Lea14
128595	TraesCS6B02G281200.2	1.551	2.84743	5.72314	0.0167428	0.399159	Ubiquitin carboxyl-terminal hydrolase
106066	TraesCS3A02G056500.1	2.88928	3.87578	5.7225	0.0167489	0.399159	Ras family protein
85906	TraesCS7B02G181800.1	1.36553	4.27308	5.71888	0.0167834	0.399676	ABC transporter ATP-binding protein ARB1
77822	TraesCS6A02G243000.2	-1.15218	4.41565	5.70678	0.0168995	0.402133	Ubiquitin carboxyl-terminal hydrolase
53426	TraesCS6B02G049100.1	1.61326	4.85611	5.70248	0.016941	0.402814	Histone H2B
53695	TraesCS2B02G004000.1	1.86283	2.51562	5.70006	0.0169644	0.403062	Fructokinase-2
1352	TraesCS7B02G445600.1	-1.3191	4.3128	5.69846	0.0169798	0.403121	Chaperone protein dnaJ
70449	TraesCS3B02G540100.1	-1.14284	4.30022	5.6958	0.0170056	0.403144	Glutathione S-transferase
80460	TraesCS2A02G564100.1	2.74741	8.89863	5.6957	0.0170066	0.403144	Dirigent protein
91537	TraesCS5B02G448900.2	1.09759	3.81701	5.68462	0.0171142	0.405388	TPX2 (Targeting protein for Xklp2) family protein
3906	TraesCS6A02G094700.1	-1.35953	3.12638	5.68273	0.0171327	0.405425	cyclin-dependent kinase inhibitor
36828	TraesCS2D02G232700.2	-1.07107	3.7113	5.6818	0.0171418	0.405425	Organic solute transporter-like
101696	TraesCS3D02G120000.1	1.10569	3.60613	5.6788	0.0171711	0.405811	Serine incorporator
111440	TraesCS1D02G412200.2	-1.05511	4.72106	5.67565	0.017202	0.406029	Aspartic proteinase
14489	TraesCS2B02G490700.1	-1.33206	3.40979	5.6752	0.0172064	0.406029	Peroxisomal (S)-2-hydroxy-acid oxidase
38832	TraesCS5B02G210800.1	1.0096	4.70011	5.66009	0.0173553	0.408915	Chlorophyll a-b binding protein, chloroplastic
53413	TraesCS6B02G187500.1	-1.66093	5.2441	5.65899	0.0173661	0.408915	Phosphoglycerate kinase
413	TraesCS2D02G349000.1	-1.66444	2.72629	5.6588	0.017368	0.408915	Chitinase
96856	TraesCS2D02G108200.1	-1.36443	3.11832	5.65694	0.0173864	0.408976	Peroxidase
131813	TraesCS2B02G608900.1	1.01765	5.29362	5.65505	0.0174052	0.408976	Peroxisomal membrane (Mpv17/PMP22) family protein
49108	TraesCS1D02G207000.2	-1.41605	3.70763	5.65442	0.0174114	0.408976	Chitinase
78368	TraesCS1A02G168400.1	1.46285	2.9534	5.65301	0.0174254	0.408976	Ribosomal RNA small subunit methyltransferase H
12372	TraesCS3D02G391100.1	-1.60413	2.79783	5.6519	0.0174365	0.408976	Chitinase
36496	TraesCS7D02G358000.1	-1.68148	2.70051	5.65062	0.0174492	0.408976	cysteine-rich/transmembrane domain A-like protein
74090	TraesCS1D02G454400.1	-4.96509	4.72175	5.64899	0.0174654	0.409048	Histone deacetylase-like protein
101521	TraesCS2A02G532800.2	-1.12722	3.57985	5.64703	0.017485	0.409198	Diacylglycerol kinase
20199	TraesCS6A02G222900.1	-1.109	4.16893	5.64505	0.0175048	0.409354	Phenylalanine ammonia-lyase
34920	TraesCS3A02G007000.1	-2.12093	4.46137	5.64231	0.0175321	0.409589	Transmembrane protein, putative
33094	TraesCSU02G210100.1	-1.44616	7.12415	5.64141	0.0175411	0.409589	Glycine-rich cell wall structural protein 2
130192	TraesCSU02G138400.2	-1.03562	4.83358	5.63473	0.0176081	0.410847	basic helix-loop-helix (bHLH) DNA-binding superfamily protein
52016	TraesCS3A02G055600.2	-2.55451	4.11889	5.62441	0.017712	0.412758	14-3-3 protein
127260	TraesCS4D02G191300.2	-1.73112	2.66591	5.62397	0.0177165	0.412758	Malonyl CoA-acyl carrier protein transacylase containing protein, expressed
132333	TraesCS5B02G258900.1	-1.69941	4.87801	5.62142	0.0177423	0.413051	Heat shock protein 90
27834	TraesCS5D02G392600.1	1.27451	6.30222	5.61506	0.0178068	0.414085	Stem-specific protein TSJT1
72298	TraesCS6B02G383600.1	-1.22082	3.34806	5.61442	0.0178132	0.414085	Dehydrin
47210	TraesCS2A02G442400.2	1.32501	3.149	5.61137	0.0178443	0.414499	Phospholipid scramblase
39122	TraesCS1D02G212400.1	-1.0037	4.65171	5.60123	0.0179479	0.416595	Proline dehydrogenase
119811	TraesCS1D02G161800.1	1.40964	3.02322	5.59098	0.0180532	0.418728	WAT1-related protein
83356	TraesCS5D02G395900.1	-2.16958	2.28669	5.58949	0.0180685	0.418771	Dirigent protein
131710	TraesCS7B02G441700.1	2.06285	2.35812	5.58155	0.0181506	0.420361	Disease resistance protein (NBS-LRR class) family
56283	TraesCS6A02G089100.2	-1.47429	2.94914	5.57515	0.0182171	0.421199	Small nuclear ribonucleoprotein family protein
108856	TraesCS3A02G396800.2	1.7715	2.60274	5.57425	0.0182264	0.421199	DUF1685 family protein
31796	TraesCS1A02G029300.1	1.45342	2.96963	5.57417	0.0182273	0.421199	ERD (Early-responsive to dehydration stress) family protein
101085	TraesCS3B02G037400.2	-1.15463	3.47534	5.57214	0.0182484	0.421375	Trypsin inhibitor
117817	TraesCS1A02G423800.1	-1.13081	4.98695	5.56827	0.0182888	0.421996	Late embryogenesis abundant protein Lea14
73848	TraesCS5B02G139100.1	1.34311	3.84659	5.56385	0.0183351	0.422575	Peroxisomal membrane MPV17/PMP22-like protein
72854	TraesCS1A02G415200.2	1.09073	4.77958	5.56328	0.018341	0.422575	Protein CHUP1, chloroplastic
73357	TraesCS1A02G431300.1	-1.04523	4.15457	5.55374	0.0184413	0.424128	Type II proteinase inhibitor family protein
77260	TraesCS6A02G245200.1	-1.11287	5.79337	5.55336	0.0184453	0.424128	Molybdopterin synthase sulfur carrier subunit
123319	TraesCS1D02G350200.1	-1.78827	2.57902	5.55298	0.0184492	0.424128	Glycosyltransferase
2840	TraesCS1D02G288700.1	-1.82228	2.53994	5.54965	0.0184843	0.424623	Eukaryotic translation initiation factor 3 subunit A
104686	TraesCS2A02G067100.1	1.18865	8.74692	5.53949	0.0185919	0.42678	Ribulose bisphosphate carboxylase small chain
77168	TraesCS6D02G264800.2	1.71501	3.93528	5.53533	0.0186362	0.427228	WD repeat-containing protein-like protein
105282	TraesCS5A02G227000.1	-1.50615	3.61372	5.53509	0.0186388	0.427228	Gibberellin-regulated family protein
96432	TraesCS1D02G130100.1	2.26177	2.19678	5.53104	0.018682	0.427756	Arginine--tRNA ligase
74230	TraesCS4B02G220200.1	1.66424	2.71029	5.53036	0.0186893	0.427756	Phosphoenolpyruvate carboxykinase (ATP)-like protein
27964	TraesCS1A02G362500.1	1.72343	2.62053	5.5236	0.0187617	0.429097	Cytokinin riboside 5'-monophosphate phosphoribohydrolase
50012	TraesCS5A02G407700.3	1.22802	6.00789	5.51566	0.018847	0.430454	Malate dehydrogenase
43533	TraesCS1D02G432400.1	-1.13083	3.49498	5.51551	0.0188486	0.430454	Late embryogenesis abundant protein Lea14
9747	TraesCS2A02G560500.1	1.43457	4.70118	5.51272	0.0188786	0.430825	Protein STAY-GREEN LIKE, chloroplastic
51247	TraesCS2B02G008900.2	1.54166	2.83867	5.50405	0.0189725	0.43247	Protein transport Sec24-like protein
110964	TraesCS4D02G182600.3	2.05174	2.34289	5.5035	0.0189784	0.43247	NHL repeat-containing protein 2
65791	TraesCS7B02G298100.1	1.9531	3.72188	5.49815	0.0190366	0.433478	Cinnamoyl-CoA reductase 4
28897	TraesCS2D02G014100.1	2.20204	3.00192	5.49041	0.019121	0.434805	Phospholipase A1
82917	TraesCS6D02G252400.1	0.99056	4.87223	5.49026	0.0191227	0.434805	Inorganic pyrophosphatase, putative
6832	TraesCSU02G248500.1	-2.46313	4.14376	5.4829	0.0192034	0.436321	P-loop containing nucleoside triphosphate hydrolases superfamily protein
35437	TraesCS6B02G454500.1	1.16102	5.29249	5.48124	0.0192216	0.436418	Photosystem II 22 kDa, chloroplastic
4229	TraesCS3A02G010900.1	-1.97356	2.39917	5.47758	0.0192619	0.436961	Flavin-containing monooxygenase
74822	TraesCS1B02G342200.1	1.30595	3.34943	5.47652	0.0192736	0.436961	Proline--tRNA ligase
11236	TraesCS5A02G535600.1	-2.78853	4.10228	5.47321	0.0193101	0.437472	Cortical cell-delineating protein
70745	TraesCS1B02G451200.1	-1.26378	8.10834	5.46632	0.0193864	0.438881	phosphatidylinositol-4-phosphate 5-kinase 2
58897	TraesCS5D02G292700.1	-2.44682	3.38265	5.46122	0.0194431	0.439845	Uridine kinase
112502	TraesCS4D02G301200.2	-2.08925	2.31672	5.4574	0.0194856	0.440489	Vacuolar-sorting-associated protein 37-like protein
27405	TraesCS5D02G211900.1	0.999828	4.02831	5.45491	0.0195134	0.440798	Uv excision repair protein rad23, putative
85661	TraesCS3A02G032900.1	2.15269	2.26222	5.45315	0.0195331	0.440901	Protein kinase, putative
53259	TraesCS1A02G046600.1	-2.05541	3.732	5.45196	0.0195463	0.440901	E3 UFM1-protein ligase 1-like protein
35540	TraesCS6D02G088500.1	-1.24883	3.2737	5.45071	0.0195604	0.440901	cyclin-dependent kinase inhibitor
49971	TraesCS7A02G501500.1	-2.38895	5.02299	5.44741	0.0195974	0.441416	decapping 5-like protein
76276	TraesCS1D02G346200.2	-1.4123	3.00083	5.42333	0.0198694	0.44722	ATP-dependent 6-phosphofructokinase
32771	TraesCS6D02G042500.1	-1.1494	5.91483	5.41893	0.0199195	0.448024	Sine oculis-binding protein homolog
9738	TraesCS2B02G264200.2	1.85683	3.65268	5.41397	0.0199762	0.448975	Peroxisomal membrane protein 13
58113	TraesCS6A02G250300.1	-1.34976	3.44854	5.41056	0.0200152	0.449529	Aquaporin
23039	TraesCS4B02G196900.2	1.32364	3.58416	5.40447	0.0200852	0.450775	Elongation factor 1-alpha
48994	TraesCS3D02G540200.1	-1.52273	2.84075	5.40066	0.0201291	0.451436	O-methyltransferase
52815	TraesCS7B02G177100.4	-1.99166	2.81646	5.39731	0.0201679	0.45198	Type 1 membrane protein-like
116871	TraesCS6B02G248600.1	1.11443	3.58095	5.39317	0.0202157	0.452154	Early light-induced, chloroplastic
37925	TraesCS3B02G137300.1	1.14845	3.43626	5.39262	0.020222	0.452154	Serine incorporator
16403	TraesCS7A02G537800.1	-1.3834	3.6703	5.3926	0.0202224	0.452154	BURP domain protein RD22
121998	TraesCS5A02G184500.3	1.5531	5.14865	5.39092	0.0202418	0.452154	Galactose mutarotase-like superfamily protein
97849	TraesCS1B02G360800.1	1.1169	4.31537	5.38774	0.0202787	0.452154	Reticulon-like protein
28523	TraesCS3B02G601700.1	1.18413	3.96379	5.38735	0.0202833	0.452154	Metallothionein
60535	TraesCS1D02G166100.1	0.997906	4.52103	5.38698	0.0202876	0.452154	Thylakoid lumenal 17.4 kDa protein, chloroplastic
82797	TraesCS1A02G250000.1	-1.46938	2.91185	5.38664	0.0202916	0.452154	Chitinase
124123	TraesCS1D02G428800.1	1.03417	4.80254	5.37847	0.0203867	0.453476	Solanesyl diphosphate synthase family protein
36626	TraesCS7A02G275700.1	-1.73746	2.77476	5.37669	0.0204076	0.453476	S-adenosyl-L-methionine-dependent methyltransferases superfamily protein
30663	TraesCS4B02G234300.1	1.13492	4.04731	5.37665	0.020408	0.453476	Erythronate-4-phosphate dehydrogenase family protein
43025	TraesCS7B02G188000.4	1.35385	3.06105	5.37657	0.020409	0.453476	LHY
28556	TraesCS6B02G193300.1	1.71538	2.59507	5.37402	0.0204388	0.453815	TBCC domain-containing protein 1
2784	TraesCS6D02G173400.1	0.986773	4.06496	5.3709	0.0204755	0.45396	ATP synthase subunit beta
88615	TraesCS3A02G024900.1	-1.13996	3.99068	5.36822	0.0205068	0.45396	Sarcoplasmic reticulum histidine-rich calcium-binding protein, putative, expressed
18076	TraesCS3D02G468300.1	-2.3061	2.1606	5.3663	0.0205295	0.45396	Basic 7S globulin 2
20610	TraesCS7B02G072600.1	-1.67119	2.66709	5.36561	0.0205377	0.45396	RNA ligase/cyclic nucleotide phosphodiesterase family protein
45970	TraesCS1B02G443100.2	-2.06403	6.02021	5.36509	0.0205438	0.45396	GTP-binding nuclear protein
24769	TraesCS1A02G261000.2	-1.90815	3.30399	5.36497	0.0205452	0.45396	Guanosine nucleotide diphosphate dissociation inhibitor
39609	TraesCS5D02G488400.1	-2.10052	2.28211	5.36386	0.0205582	0.45396	O-methyltransferase-like protein
68086	TraesCS6B02G359000.1	-1.39572	3.00861	5.36356	0.0205618	0.45396	Chaperone dnaJ-like protein
6415	TraesCS6A02G173700.1	-1.05726	4.75004	5.35979	0.0206063	0.454621	Alcohol dehydrogenase, putative
24624	TraesCS7D02G551400.1	-1.16052	4.97396	5.35677	0.020642	0.454909	Thaumatin-like protein
41736	TraesCS6D02G178200.3	1.66741	3.18889	5.35483	0.020665	0.454909	Far upstream element-binding protein
101706	TraesCS3D02G461400.1	1.74247	3.51299	5.35378	0.0206774	0.454909	Eukaryotic aspartyl protease family protein
116428	TraesCS2A02G188600.1	-1.22237	3.28865	5.35375	0.0206777	0.454909	Polyol transporter
128775	TraesCS6D02G367800.1	-1.18896	4.23387	5.34976	0.0207251	0.455419	Germin-like protein 1-1
26720	TraesCS5B02G281600.1	-1.7161	3.05541	5.34935	0.0207301	0.455419	Cyclin family protein
67213	TraesCS1B02G398800.1	1.3992	5.46516	5.34069	0.0208332	0.457363	Guanine nucleotide-binding protein subunit beta-1
112397	TraesCS7D02G152400.1	1.1257	5.88501	5.3348	0.0209038	0.458559	Glutathione peroxidase
52908	TraesCS2B02G539900.1	1.57363	2.7411	5.33369	0.0209171	0.458559	4-hydroxy-tetrahydrodipicolinate synthase
79087	TraesCS1D02G131200.4	-2.52307	2.25794	5.32432	0.0210298	0.460691	Ferrochelatase
30089	TraesCS2B02G191200.2	-1.03081	3.7011	5.32229	0.0210543	0.460691	AP-4 complex subunit mu
26719	TraesCS5B02G281600.3	1.60948	2.71443	5.32102	0.0210697	0.460691	Cyclin family protein
41966	TraesCS5D02G126600.1	1.17821	3.35586	5.32071	0.0210734	0.460691	Histone deacetylase family protein, expressed
96738	TraesCS7A02G301100.1	1.61212	2.71372	5.315	0.0211426	0.461881	Replication protein A 32 kDa subunit A
60281	TraesCS1A02G300300.1	-1.66945	2.65106	5.31209	0.021178	0.462329	Non-specific lipid-transfer protein
109708	TraesCS1A02G441600.4	-1.54477	2.779	5.30916	0.0212136	0.462782	Mitochondrial outer membrane porin
44251	TraesCS3A02G090000.2	-1.62909	2.72045	5.30327	0.0212854	0.464024	SUMO-activating enzyme subunit 1A
105779	TraesCS2A02G427600.1	1.21598	3.4044	5.30046	0.0213198	0.46445	Methionine aminopeptidase
28832	TraesCS7D02G159000.1	1.88701	3.79385	5.29737	0.0213576	0.46495	Sentrin-specific protease
124738	TraesCS4D02G310500.1	-1.41007	3.66745	5.28054	0.0215651	0.46908	Cortical cell-delineating protein
130231	TraesCS6B02G221100.1	-1.49517	2.85102	5.27954	0.0215774	0.46908	Peroxisomal membrane protein PMP22
96077	TraesCS4B02G118900.1	1.16442	3.36458	5.2611	0.0218073	0.473526	Peroxidase
71842	TraesCS7D02G049100.1	-1.18197	4.34418	5.26009	0.0218199	0.473526	Seed maturation protein
111330	TraesCS1D02G308200.1	-1.60224	2.72496	5.25852	0.0218396	0.473526	SNF1-related protein kinase regulatory subunit beta-1
36850	TraesCS4A02G106100.1	-1.30966	3.11708	5.25762	0.0218509	0.473526	disease resistance protein (TIR-NBS class)
46664	TraesCS4B02G188200.1	1.65414	4.11522	5.25646	0.0218655	0.473526	Aminotransferase
130824	TraesCS2D02G356500.2	1.84179	2.47312	5.2551	0.0218825	0.473526	Leucine-rich repeat (LRR) family protein
46626	TraesCS2A02G234200.2	1.1023	4.03695	5.25465	0.0218882	0.473526	NADH oxidoreductase F subunit
98668	TraesCS5B02G481700.1	-1.33699	3.08037	5.25255	0.0219147	0.47377	Kinase family protein
12786	TraesCS3D02G140300.1	3.08316	3.10858	5.24552	0.0220033	0.474714	Protodermal factor 1
79607	TraesCS4A02G063600.1	-1.09539	4.83222	5.24547	0.022004	0.474714	Early light-induced protein
22314	TraesCS5B02G091800.1	1.6438	2.65612	5.24446	0.0220168	0.474714	Xyloglucan endotransglucosylase/hydrolase
63577	TraesCS6A02G213100.1	-1.11082	4.14007	5.24427	0.0220192	0.474714	Short-chain dehydrogenase/reductase
56084	TraesCS2A02G062200.1	-2.56264	3.13164	5.24105	0.02206	0.475061	Proline-rich protein, putative, expressed
8101	TraesCS7D02G043000.1	1.59921	3.30725	5.24059	0.0220657	0.475061	Superoxide dismutase
1980	TraesCS2B02G529300.1	1.04883	3.89765	5.23317	0.0221601	0.476764	Ribulose bisphosphate carboxylase/oxygenase activase
45017	TraesCS4A02G295800.1	-1.91256	3.52119	5.22206	0.0223022	0.478611	Lipid transfer protein
32403	TraesCS2A02G573900.1	-1.24445	5.72702	5.2219	0.0223041	0.478611	Peroxidase
19096	TraesCS5D02G312100.1	-1.18416	3.31718	5.22188	0.0223044	0.478611	Glycosyltransferase
101750	TraesCS3A02G314100.1	2.94488	3.05134	5.22165	0.0223073	0.478611	Protodermal factor 1
27605	TraesCS4A02G446700.1	-1.53562	2.78214	5.21436	0.0224011	0.479902	Sucrose synthase
8164	TraesCS1B02G357000.1	1.7647	2.52433	5.21322	0.0224158	0.479902	ATP-dependent 6-phosphofructokinase
71122	TraesCS6B02G116700.1	-1.45078	2.91589	5.21111	0.022443	0.479902	L-lactate dehydrogenase
52225	TraesCS5A02G119300.2	1.0622	4.74139	5.21064	0.0224491	0.479902	Histone deacetylase family protein, expressed
45027	TraesCS1A02G166600.1	-1.26613	3.17811	5.21058	0.0224499	0.479902	Plant basic secretory family protein
127309	TraesCS3B02G240200.1	-2.22517	2.1779	5.20981	0.0224598	0.479902	WRKY transcription factor
112602	TraesCS5D02G172700.4	1.61874	3.50843	5.20536	0.0225173	0.480801	Serine/threonine protein phosphatase 2a regulatory subunit A, putative
25185	TraesCS4D02G225100.1	1.17691	4.23307	5.20343	0.0225424	0.480801	ATP-dependent Clp protease ATP-binding subunit
132538	TraesCS4B02G122300.1	1.22335	4.86552	5.20271	0.0225517	0.480801	Phototropic-responsive NPH3 family protein
99757	TraesCS4D02G322800.2	-1.88459	3.42833	5.20044	0.0225812	0.480801	Ubiquitin family protein, expressed
24512	TraesCS7B02G442900.1	-1.95406	2.36413	5.19971	0.0225906	0.480801	Beta-catenin-like protein 1
22118	TraesCS2A02G026900.1	-1.13966	4.96079	5.19931	0.0225958	0.480801	HR-like lesion-inducing protein-related protein
33925	TraesCS5A02G521000.2	1.61536	2.83337	5.19824	0.0226098	0.480801	O-methyltransferase
69583	TraesCS7D02G222500.2	1.53972	3.0457	5.19647	0.0226328	0.480928	BURP domain protein RD22
20202	TraesCS6B02G114900.2	1.57512	2.72258	5.19541	0.0226466	0.480928	ADP-ribosylation factor
122871	TraesCS3D02G146900.1	1.99304	2.62668	5.19254	0.0226841	0.481396	Transcription factor, TCP
1779	TraesCS6D02G072100.1	-1.11145	5.38486	5.18944	0.0227246	0.481692	Basic secretory protease
106034	TraesCS5A02G370000.1	1.13151	3.70011	5.18911	0.0227289	0.481692	Tetratricopeptide repeat-like superfamily protein
132454	TraesCS6D02G162800.1	-1.05641	4.0738	5.18787	0.0227451	0.481708	Alcohol dehydrogenase, putative
62083	TraesCS5B02G324300.1	1.03488	4.36253	5.18538	0.0227777	0.482072	mRNA cleavage and polyadenylation factor CLP1
75005	TraesCS5A02G424400.1	1.1355	7.73213	5.18293	0.0228098	0.482424	Peroxisomal (S)-2-hydroxy-acid oxidase
78610	TraesCS3D02G023000.3	-2.08524	2.26299	5.18063	0.0228401	0.482737	Glycosyltransferase
32650	TraesCS2B02G370500.1	1.4379	2.88919	5.17933	0.0228571	0.48277	Myosin-1
93595	TraesCSU02G024800.1	-3.18402	3.67426	5.17715	0.0228858	0.483049	Proline-rich protein, putative, expressed
53562	TraesCS1A02G254400.1	1.04635	4.03739	5.17051	0.0229734	0.484019	PH-response transcription factor pacC/RIM101 isoform 2
875	TraesCS1B02G129000.2	1.06609	4.9919	5.16972	0.0229839	0.484019	6-phosphofructo-2-kinase/fructose-2, 6-bisphosphatase
32216	TraesCS1D02G052800.1	2.42988	2.78324	5.16913	0.0229917	0.484019	Defensin-like protein
26255	TraesCS1B02G117500.1	-1.2727	3.25696	5.16897	0.0229939	0.484019	1-aminocyclopropane-1-carboxylate oxidase
64289	TraesCS2A02G062600.1	-2.92565	3.83399	5.16258	0.0230786	0.485475	Proline-rich protein
55107	TraesCS7A02G504900.2	1.44627	4.52055	5.15919	0.0231236	0.485782	Photosystem II reaction center PsbP family protein
124340	TraesCS1A02G355300.1	-1.52928	4.97364	5.15818	0.0231371	0.485782	Pathogenesis-related protein PR-4
74386	TraesCS2B02G260200.1	1.13657	5.46095	5.15797	0.0231399	0.485782	Tetratricopeptide repeat protein 1
25078	TraesCS5B02G426300.1	-2.19929	2.19786	5.15246	0.0232134	0.486641	Glutathione-S-transferase
16791	TraesCS2D02G219100.2	-1.04984	3.64348	5.15178	0.0232226	0.486641	transmembrane protein, putative (Protein of unknown function, DUF538)
64735	TraesCS3D02G133100.1	-2.11709	2.23193	5.1514	0.0232276	0.486641	Glutathione S-transferase
90241	TraesCS4D02G159500.2	1.95382	4.37977	5.14349	0.0233337	0.488502	Cystathionine gamma-synthase
129819	TraesCS6B02G041500.1	-1.39663	7.31389	5.14172	0.0233575	0.488502	Ribosomal protein L37
107845	TraesCS6A02G351300.1	-1.12797	3.40655	5.14128	0.0233634	0.488502	Trehalose-6-phosphate synthase
128690	TraesCS5A02G319800.4	-1.96046	2.36438	5.1363	0.0234305	0.489577	Hexosyltransferase
25153	TraesCS3B02G563500.1	1.81422	2.47011	5.13251	0.0234817	0.490319	Protein DETOXIFICATION
38867	TraesCS5D02G259000.1	-2.07522	2.27895	5.12627	0.0235663	0.491755	methyl esterase 9
106055	TraesCS7D02G050300.1	-1.02586	4.03244	5.12482	0.023586	0.491838	BAG family molecular chaperone regulator-like protein
48802	TraesCS2D02G132900.1	1.10488	5.74512	5.12151	0.023631	0.492241	Glutamate synthase, putative
75715	TraesCS1A02G108400.1	-1.11862	3.43394	5.12108	0.0236369	0.492241	Peroxidase
119258	TraesCS7B02G138700.1	1.79101	2.47939	5.11899	0.0236653	0.492504	RNA-binding protein
128763	TraesCSU02G027600.1	-1.89303	3.38997	5.11506	0.0237191	0.493294	Histone H4
64005	TraesCS6D02G142200.3	1.73255	2.53429	5.10872	0.0238059	0.494769	Aldose 1-epimerase family protein
105882	TraesCS4A02G307400.1	-1.46291	3.14019	5.10044	0.0239198	0.496709	Dirigent protein
87160	TraesCS2B02G079400.1	1.1121	8.77952	5.09945	0.0239334	0.496709	Ribulose bisphosphate carboxylase small chain
109936	TraesCS7B02G217700.1	-1.91262	2.39184	5.09847	0.023947	0.496709	Hexosyltransferase
126093	TraesCS5D02G122600.1	1.53483	3.90996	5.09731	0.023963	0.496712	Ribosome maturation factor RimP
41765	TraesCS6B02G468300.1	1.75048	2.66964	5.09396	0.0240094	0.497341	Outer envelope pore protein
24698	TraesCS3D02G250600.1	1.18182	6.0416	5.08855	0.0240844	0.498564	Glycine dehydrogenase decarboxylating protein
84182	TraesCS6B02G007400.1	2.00455	2.35016	5.08451	0.0241406	0.49889	Amino acid transporter
31773	TraesCS4A02G345800.1	1.58267	2.68653	5.08419	0.0241449	0.49889	Threonine synthase 1, chloroplastic
45045	TraesCS3A02G502300.1	0.978441	5.51169	5.08396	0.0241481	0.49889	NAD(P)H:plastoquinone dehydrogenase complex subunit O
38561	TraesCS1B02G276900.1	-1.03066	5.81949	5.0798	0.0242061	0.499545	Wound-induced protease inhibitor
56313	TraesCS4D02G065700.1	1.41263	3.04443	5.07939	0.0242118	0.499545	Methyltransferase
105378	TraesCS3A02G463300.1	1.66771	2.59369	5.06647	0.024393	0.502951	FAD-dependent oxidoreductase family protein
85147	TraesCS5A02G253200.1	1.34435	3.3345	5.06211	0.0244545	0.503884	Cellulose synthase, putative
74571	TraesCS3B02G427500.1	1.69742	2.58545	5.06014	0.0244823	0.504125	Pentatricopeptide repeat (PPR) superfamily protein
47508	TraesCS6B02G343500.1	-2.30648	3.32886	5.05695	0.0245274	0.50472	Cell wall protein
68710	TraesCS6A02G063800.1	-2.08886	2.97974	5.05449	0.0245621	0.505103	indeterminate(ID)-domain 11
130236	TraesCS7B02G023600.1	-2.00765	2.30567	5.05294	0.0245841	0.505222	Dirigent protein
31531	TraesCS5B02G390900.1	-2.04893	3.54061	5.05178	0.0246007	0.505228	Dirigent protein
52434	TraesCS2A02G426700.1	-1.25703	3.92274	5.0504	0.0246202	0.505298	transmembrane protein, putative (DUF 3339)
88048	TraesCS3D02G475000.1	-1.58562	2.69681	5.04757	0.0246605	0.505792	Beta-1,3-glucanase
76282	TraesCS4A02G204000.1	1.22516	3.20248	5.04585	0.0246851	0.5059	Methylthioribose-1-phosphate isomerase
16365	TraesCS2B02G340500.1	-1.03789	3.63805	5.04492	0.0246982	0.5059	Gamma-glutamyltranspeptidase family protein
81326	TraesCS1A02G402100.1	1.74849	2.49213	5.0419	0.0247413	0.506243	Ribosome maturation factor rimM
2146	TraesCS2D02G392800.1	-1.12417	4.48654	5.04147	0.0247474	0.506243	2-oxoglutarate (2OG) and Fe(II)-dependent oxygenase superfamily protein
43736	TraesCS6D02G103100.1	1.42445	2.87889	5.039	0.0247829	0.506636	Zinc finger protein VAR3, chloroplastic
106038	TraesCS2B02G623400.1	1.07666	7.34589	5.03648	0.0248188	0.507018	30S ribosomal protein S17
2635	TraesCS3B02G351500.1	-1.6483	2.62878	5.03542	0.0248341	0.507018	Calcium-binding family protein
48612	TraesCS4A02G097600.1	1.07518	3.65501	5.02855	0.0249328	0.508682	Hemoglobin subunit alpha-D
71859	TraesCS6B02G241300.1	1.31485	4.42941	5.02748	0.0249482	0.508682	Trypsin family protein with PDZ domain-containing protein
2199	TraesCS6B02G296600.1	1.7849	5.37881	5.02397	0.0249987	0.50938	Endonuclease/exonuclease/phosphatase family protein
90021	TraesCS2D02G552100.1	1.07376	3.71173	5.01864	0.0250759	0.510136	Pathogenesis-related protein PR-4
28883	TraesCS2D02G008500.1	2.27288	2.97581	5.01862	0.0250761	0.510136	Sulfotransferase
57517	TraesCS6A02G005800.1	1.67334	3.04482	5.01801	0.0250849	0.510136	Rhodanese-related sulfurtransferase
25173	TraesCS6D02G191600.1	1.0811	3.47451	5.0121	0.0251708	0.511323	Phosphate transporter
44526	TraesCS1A02G075000.1	1.69608	2.54696	5.01174	0.025176	0.511323	Long-Chain Acyl-CoA Synthetase
49697	TraesCS3D02G467300.1	-1.24606	3.26027	5.00637	0.0252542	0.512576	Basic 7S globulin
67236	TraesCS6A02G153400.1	-1.25522	3.15138	5.00276	0.025307	0.513112	Transmembrane-like protein
15795	TraesCSU02G099700.2	-2.16264	3.78315	5.00182	0.0253207	0.513112	High mobility group protein
17598	TraesCS4D02G204000.2	0.99314	5.04021	5.0011	0.0253312	0.513112	PsbP family protein, expressed
104989	TraesCS6B02G260700.1	-1.08881	3.53478	5.00006	0.0253464	0.513112	Nitrilase
47632	TraesCS1A02G173100.2	2.00965	2.27509	4.99231	0.0254602	0.515083	Glutamyl-tRNA reductase
85153	TraesCS3D02G202800.1	-2.25694	2.59343	4.98955	0.0255008	0.51557	Ubiquitin carboxyl-terminal hydrolase
5249	TraesCS1B02G431200.1	1.73986	2.48812	4.98191	0.0256137	0.517516	Ribosome maturation factor rimM
60130	TraesCS6A02G087200.1	-1.033	5.00511	4.97926	0.025653	0.517974	Spermidine/putrescine import ATP-binding protein PotA
44075	TraesCS2A02G317800.1	-1.61065	2.65883	4.97571	0.0257056	0.518367	RING/FYVE/PHD zinc finger-containing protein
80267	TraesCS3B02G363500.1	1.01141	4.9464	4.9739	0.0257326	0.518367	Tubulin beta chain
68698	TraesCS2A02G067200.1	1.15103	9.63557	4.97338	0.0257403	0.518367	Ribulose bisphosphate carboxylase small chain
29098	TraesCS2D02G203000.1	-1.36251	2.96953	4.97265	0.0257511	0.518367	carboxyl-terminal peptidase, putative (DUF239)
13166	TraesCS1A02G110900.2	1.04615	3.53957	4.97236	0.0257555	0.518367	6-phosphofructo-2-kinase/fructose-2, 6-bisphosphatase
72355	TraesCS6B02G249700.2	1.52945	3.32433	4.96761	0.0258262	0.519455	GrpE protein homolog
131830	TraesCS4A02G171800.2	1.90559	2.34218	4.96438	0.0258746	0.519802	Splicing factor u2af large subunit, putative
108906	TraesCS4A02G008700.2	1.52533	2.72737	4.96423	0.0258768	0.519802	CTC-interacting domain 7 isoform 2
56297	TraesCS1B02G396600.2	-1.5612	2.7407	4.95716	0.0259828	0.52109	U4/U6 small nuclear ribonucleoprotein Prp31
71621	TraesCS7A02G428800.1	1.69014	2.55969	4.95673	0.0259894	0.52109	GDSL esterase/lipase
31408	TraesCS5D02G183700.1	1.51822	3.2446	4.95635	0.0259951	0.52109	Alpha-dioxygenase 2
129089	TraesCSU02G243700.2	-2.91178	3.46818	4.95411	0.0260287	0.52109	Proline-rich protein
8402	TraesCS6D02G171800.1	1.50447	2.96899	4.9527	0.0260499	0.52109	Aminopeptidase
109509	TraesCS2A02G028500.1	-1.50876	2.75907	4.95194	0.0260614	0.52109	Glycosyltransferase
90186	TraesCS3D02G112000.1	2.10292	2.69907	4.9511	0.0260741	0.52109	Protodermal factor 1
110561	TraesCS3D02G238300.1	-1.27491	3.15557	4.94935	0.0261005	0.52109	WRKY transcription factor
76647	TraesCS3B02G068500.1	1.3497	4.73208	4.94829	0.0261165	0.52109	Nicotianamine synthase
130477	TraesCS6B02G439400.1	1.0641	3.7203	4.94796	0.0261215	0.52109	Bet1-like SNARE 1-1
11363	TraesCS2D02G013900.1	1.86375	2.77207	4.94775	0.0261246	0.52109	Phytase
23047	TraesCS7D02G451400.1	-1.41036	2.9129	4.9451	0.0261648	0.521226	Venom prothrombin activator omicarin-C non-catalytic subunit
97709	TraesCS2A02G351700.1	-1.61375	2.64776	4.94509	0.0261649	0.521226	transmembrane protein, putative (Protein of unknown function, DUF642)
127784	TraesCS1D02G245900.2	1.43856	2.83093	4.938	0.0262724	0.523033	Argininosuccinate synthase
132446	TraesCS3B02G153900.1	0.993413	5.33296	4.93294	0.0263494	0.524233	Mitochondrial carrier family
49142	TraesCS6D02G122000.1	-2.24101	3.4691	4.92385	0.0264884	0.5263	Lipoxygenase
126447	TraesCS7B02G456300.1	1.15839	3.82083	4.9236	0.0264923	0.5263	BURP domain-containing protein
1500	TraesCS6A02G412300.1	-1.39379	2.91507	4.92284	0.0265039	0.5263	Plant/F9H3-4 protein
26772	TraesCS5A02G201900.1	-1.21629	3.29944	4.91702	0.0265934	0.52774	Protein elf4-like 4
66532	TraesCS2B02G516000.1	1.42217	3.80173	4.91551	0.0266166	0.527865	Cell division protein ftsZ
120468	TraesCS7D02G517800.1	-1.01827	6.04463	4.914	0.0266399	0.527991	Chaperone protein htpG family protein
116396	TraesCS2A02G499100.1	-1.90728	2.34494	4.9125	0.026663	0.528115	DUF241 domain protein, putative (DUF241)
124636	TraesCS3B02G395500.1	-2.18198	2.73274	4.9111	0.0266847	0.528196	CASP-like protein
2317	TraesCS4B02G203100.2	1.02486	5.41602	4.90963	0.0267074	0.528196	PsbP family protein, expressed
46679	TraesCS7B02G122800.1	-1.27881	3.08549	4.90895	0.0267179	0.528196	Receptor-like protein kinase
37388	TraesCS3A02G001800.1	-1.18148	4.51048	4.90646	0.0267564	0.52862	RING-box protein
96914	TraesCS2D02G288400.1	1.41511	2.8678	4.89402	0.0269499	0.532108	Protein phosphatase 2C containing protein
8921	TraesCS7D02G352000.1	1.82454	2.40256	4.89201	0.0269812	0.532287	50S ribosomal protein L19, putative
39781	TraesCS1B02G034000.1	-1.08083	8.96017	4.891	0.026997	0.532287	Chymotrypsin inhibitor
6120	TraesCS2B02G248600.7	-2.14999	2.16658	4.89016	0.0270102	0.532287	RNA-binding protein
14672	TraesCS5A02G459400.2	1.37102	2.9438	4.88014	0.0271674	0.534765	Cellulose synthase
32405	TraesCS4D02G005500.1	-1.94185	2.33684	4.87996	0.0271702	0.534765	Cytochrome P450
127198	TraesCS6A02G078400.1	-1.03333	3.73624	4.87856	0.0271923	0.534862	Plant basic secretory family protein
12096	TraesCS6B02G233900.1	1.31358	3.00501	4.86856	0.0273504	0.537632	40S ribosomal protein S4, Y isoform 1
117084	TraesCS4A02G239900.1	1.47891	4.58372	4.86408	0.0274214	0.538496	O-methyltransferase
24568	TraesCS3D02G380100.2	1.48306	2.75612	4.86338	0.0274326	0.538496	RNA binding protein, putative
28975	TraesCS6B02G082100.1	1.79529	2.63762	4.86253	0.0274461	0.538496	Histone H2A
108795	TraesCS2A02G202100.1	-2.89557	4.91607	4.85959	0.0274929	0.539076	Cell wall protein
109376	TraesCS2A02G387800.1	0.981912	5.46566	4.85404	0.0275815	0.540473	NAD(P)H-quinone oxidoreductase subunit M
83749	TraesCS3A02G528800.1	1.4966	2.75867	4.85045	0.0276389	0.541257	Vacuolar-processing enzyme
22782	TraesCS1A02G236300.1	-1.0815	4.83586	4.84827	0.0276738	0.541482	Transmembrane protein B169L
1066	TraesCS2D02G208600.2	1.73475	2.47952	4.84757	0.0276851	0.541482	Peptidyl-prolyl cis-trans isomerase chloroplastic-like
123155	TraesCS3D02G475100.1	-1.28015	3.06294	4.84548	0.0277187	0.5418	Beta-1,3-glucanase
132290	TraesCS7B02G436100.1	1.57517	3.0819	4.84347	0.027751	0.542091	Two-component response regulator
131559	TraesCS2A02G241100.1	1.35717	6.21505	4.84231	0.0277696	0.542116	Cytochrome b6-f complex subunit 6
30176	TraesCS1B02G276200.1	1.20642	7.88282	4.83778	0.0278428	0.543204	Wound-induced protease inhibitor
109297	TraesCS1B02G319400.2	-1.011	6.68428	4.8345	0.0278957	0.543896	Calmodulin
18426	TraesCS1D02G207100.1	-1.79893	3.34328	4.83099	0.0279526	0.54447	Chitinase
63816	TraesCS5D02G065300.1	1.63442	2.57616	4.83053	0.02796	0.54447	Tesmin/TSO1-like CXC domain containing protein, expressed
97212	TraesCS2B02G287600.1	0.928816	4.52985	4.82797	0.0280016	0.54494	Pyridoxal 5'-phosphate synthase subunit PdxS
87874	TraesCS5B02G504900.3	1.61426	5.42689	4.82527	0.0280454	0.545452	ATP-dependent RNA helicase
10730	TraesCS5B02G442600.1	-1.84877	2.3787	4.81841	0.0281573	0.547288	Pathogenesis-related protein 1
21340	TraesCS3A02G180000.1	-1.38749	2.90483	4.8165	0.0281886	0.547554	Peroxidase
110886	TraesCS6A02G218400.1	-1.03534	4.77443	4.81263	0.0282519	0.548175	Zinc finger protein, putative
131997	TraesCS3A02G389600.2	1.72715	2.47742	4.8124	0.0282557	0.548175	RNA binding protein, putative
14393	TraesCS1A02G283600.1	1.63936	2.73539	4.81111	0.0282768	0.548244	Heavy metal transport/detoxification superfamily protein
116047	TraesCS2A02G351000.1	1.06034	3.5812	4.80733	0.0283389	0.548958	COX assembly mitochondrial protein 2-like protein
58398	TraesCS2A02G350800.1	-1.56137	3.21114	4.80648	0.0283529	0.548958	Chitinase
42475	TraesCS3A02G311900.1	0.987046	3.64315	4.80487	0.0283794	0.548958	Lachrymatory-factor synthase
120836	TraesCS6B02G352400.2	1.65734	2.55485	4.80459	0.0283841	0.548958	Methionine aminopeptidase
35452	TraesCS5B02G349100.1	-1.92033	6.31564	4.80286	0.0284125	0.549167	Histone H4
80615	TraesCS1B02G247000.1	1.04852	3.56803	4.79601	0.0285257	0.551014	Succinate dehydrogenase subunit 4
115016	TraesCS4D02G105300.1	1.27405	3.05803	4.79438	0.0285527	0.551194	ATP-dependent protease La (LON) domain-containing protein
17122	TraesCS3A02G399000.2	-1.13534	5.15176	4.78996	0.0286261	0.552269	Calreticulin
70694	TraesCS3A02G423200.4	1.31995	2.98879	4.78197	0.0287592	0.554494	Zinc finger CCCH domain protein
37238	TraesCS6B02G096900.1	1.65085	3.22839	4.77666	0.028848	0.555745	Pentatricopeptide repeat-containing protein
130126	TraesCS1B02G367800.1	-1.69948	2.52407	4.77491	0.0288773	0.555745	Phospholipase A1
61218	TraesCS6B02G260800.1	-0.959419	3.71648	4.7749	0.0288775	0.555745	Nitrilase
115745	TraesCS2B02G290200.2	-1.64185	3.08352	4.77226	0.0289219	0.555964	Methionine-tRNA ligase, putative
130322	TraesCS3A02G409200.2	2.0261	2.23034	4.77134	0.0289373	0.555964	Hexosyltransferase
98333	TraesCS5B02G388200.1	1.1619	4.36651	4.77047	0.028952	0.555964	Orotidine 5'-phosphate decarboxylase
90128	TraesCS4B02G183900.1	1.27805	5.18503	4.76998	0.0289602	0.555964	Nicotianamine synthase
60319	TraesCS5D02G110900.2	-1.21804	3.45766	4.76703	0.0290098	0.556574	Methylthioribulose-1-phosphate dehydratase
109125	TraesCS3D02G381200.1	-1.9012	2.47383	4.76289	0.0290796	0.557055	Multidrug resistance 3
101052	TraesCS2B02G256300.1	0.974345	6.2308	4.76226	0.0290904	0.557055	Protein curvature thylakoid chloroplastic-like
111605	TraesCS3D02G306900.1	0.943108	3.7672	4.76165	0.0291006	0.557055	Mal d 1-associated protein
10965	TraesCS2B02G413000.1	-1.20023	3.9965	4.76132	0.0291063	0.557055	2-oxoglutarate (2OG) and Fe(II)-dependent oxygenase superfamily protein
43673	TraesCS5A02G200500.2	2.02595	2.66427	4.75557	0.0292037	0.558576	Cyclin-like protein
94065	TraesCS7B02G095600.2	1.32238	2.96255	4.75328	0.0292425	0.558943	Glutathione S-transferase
93659	TraesCS1B02G475000.2	-1.9551	2.27806	4.749	0.0293154	0.558943	cDNA clone:J023106B01, full insert sequence
125242	TraesCS2D02G065400.1	1.05155	8.75341	4.74842	0.0293251	0.558943	Ribulose bisphosphate carboxylase small chain
114970	TraesCS6A02G220200.1	-1.14356	3.28533	4.74837	0.029326	0.558943	Carboxypeptidase
107846	TraesCS4B02G373500.1	-1.07524	4.79839	4.74788	0.0293344	0.558943	Transmembrane protein, putative
102277	TraesCS1D02G021900.1	-1.04269	3.49248	4.74779	0.029336	0.558943	Trypsin inhibitor
15761	TraesCS7A02G297400.1	1.45277	2.77852	4.74707	0.0293483	0.558943	MICOS complex subunit MIC60
76577	TraesCS7D02G009400.2	1.65412	4.18493	4.74164	0.0294409	0.560366	Acid invertase 1
25354	TraesCS3B02G526000.1	-1.83418	2.38004	4.74033	0.0294634	0.560451	Beta-1,3-glucanase
30083	TraesCS6D02G077500.1	1.11442	3.33768	4.73778	0.0295072	0.560943	Adenylate kinase, putative
59246	TraesCS7B02G100000.1	1.35716	2.97354	4.73443	0.0295646	0.561236	Ran GTPase activating protein 2
82011	TraesCS5A02G437600.1	-0.978675	5.13893	4.73272	0.029594	0.561236	PITH domain-containing protein
10905	TraesCS6D02G149300.1	1.20607	3.31696	4.72986	0.0296433	0.561236	Caleosin
14848	TraesCS3B02G220200.1	1.12547	3.31279	4.72979	0.0296444	0.561236	Phosphate transporter
96526	TraesCS1B02G132400.1	1.43673	2.80355	4.72948	0.0296498	0.561236	Nucleotide/sugar transporter family protein
3201	TraesCS7B02G189500.1	1.70614	2.49596	4.72908	0.0296567	0.561236	Rubredoxin family protein
91379	TraesCS4D02G189600.2	1.26247	3.87211	4.72769	0.0296807	0.561236	Aminotransferase
55965	TraesCS6D02G260100.1	-0.977565	3.88294	4.72625	0.0297055	0.561236	phosphoenolpyruvate carboxykinase 2
68545	TraesCS5D02G180300.1	1.69109	2.49872	4.72604	0.0297092	0.561236	GrpE protein homolog
47481	TraesCS1D02G122800.1	1.03478	5.67669	4.72603	0.0297093	0.561236	Lactoylglutathione lyase / glyoxalase I family protein
19622	TraesCS1D02G094900.1	-1.23925	4.2401	4.72538	0.0297205	0.561236	Glutathione S-transferase
1257	TraesCS7A02G465300.1	-1.97175	2.60582	4.72223	0.0297752	0.561928	Ubiquitin
30820	TraesCS6A02G311000.1	-1.27834	3.04969	4.7157	0.0298883	0.563285	GDSL esterase/lipase
30542	TraesCS5D02G538300.1	1.7674	2.42531	4.71546	0.0298926	0.563285	Sec14p-like phosphatidylinositol transfer family protein
129135	TraesCS5A02G138700.1	-1.37751	3.64854	4.71496	0.0299012	0.563285	Cysteine proteinase
72236	TraesCS3A02G059200.1	1.27419	3.22798	4.71379	0.0299217	0.563329	Mitochondrial glycoprotein
113002	TraesCS1B02G400300.2	1.5651	2.61821	4.71251	0.0299439	0.563407	ATP synthase subunit beta
43888	TraesCS5A02G466100.2	-1.18466	3.3643	4.71062	0.0299768	0.563687	Mg-protoporphyrin IX chelatase
85528	TraesCS7D02G159800.2	-1.11671	6.01997	4.70939	0.0299983	0.563752	Sucrose synthase
14971	TraesCS2A02G162700.3	1.26448	3.04168	4.70833	0.0300167	0.563758	Arginine/serine-rich splicing factor, putative, expressed
117507	TraesCS5A02G099600.1	1.66008	3.00833	4.7053	0.0300697	0.564413	DNA binding protein
70794	TraesCS2D02G582900.1	-1.29241	3.53081	4.7021	0.0301259	0.564986	Peroxidase
37134	TraesCS2B02G009900.1	-2.05118	2.56703	4.69996	0.0301632	0.564986	fanconi anemia group I-like protein
75988	TraesCS1D02G426500.1	1.29519	5.22147	4.69974	0.0301672	0.564986	serine carboxypeptidase-like 20
21022	TraesCS7A02G110600.2	1.65968	2.52762	4.69943	0.0301727	0.564986	Thiopurine S-methyltransferase, putative
96766	TraesCS3A02G478700.1	-1.06906	3.428	4.69781	0.030201	0.565177	Leucine-rich repeat receptor-like kinase
60067	TraesCS2D02G441400.1	1.86813	2.32018	4.69127	0.0303163	0.566994	Phospholipid scramblase
25804	TraesCS5D02G509800.1	1.58621	2.60803	4.68692	0.0303931	0.568091	Elongation factor
60301	TraesCS1B02G154300.1	-1.70238	2.50832	4.67455	0.0306127	0.571853	E3 ubiquitin-protein ligase UPL3
72735	TraesCS7A02G030400.1	1.72748	2.58053	4.67195	0.0306591	0.572376	CsAtPR5
123067	TraesCS5B02G176900.1	-1.67325	2.52881	4.6673	0.0307423	0.573587	Rotundifolia-like protein
66383	TraesCS6B02G350500.1	1.07962	4.84205	4.66248	0.0308286	0.574853	Chlorophyll a-b binding protein, chloroplastic
104674	TraesCS2A02G263500.1	0.983719	4.08434	4.6606	0.0308624	0.57514	Peroxidase
47029	TraesCS7D02G049200.1	-1.46906	2.758	4.656	0.0309452	0.575956	Seed maturation protein
117060	TraesCS4A02G277000.1	-2.05806	2.19433	4.65524	0.0309588	0.575956	Antimicrobial peptide MBP-1
70141	TraesCS5A02G537500.1	-1.98124	2.23494	4.6543	0.0309759	0.575956	Protein phosphatase 2C family protein
20920	TraesCS5D02G432800.2	-1.78901	2.41424	4.65407	0.0309801	0.575956	Peroxisomal membrane protein 13
116645	TraesCS4A02G393600.1	-1.92597	2.28655	4.65252	0.031008	0.576132	GDT1-like protein
101369	TraesCS7B02G315700.1	-1.56574	2.64335	4.65011	0.0310516	0.576598	3,4-dihydroxy-2-butanone 4-phosphate synthase
1781	TraesCS3B02G524700.1	-1.71386	2.47431	4.64029	0.0312298	0.57924	Endo-1,3-beta-glucanase
28129	TraesCS4B02G091100.1	1.12971	3.28562	4.63916	0.0312504	0.57924	Sucrose-phosphate synthase
9067	TraesCS2A02G270700.5	1.88791	2.302	4.63878	0.0312573	0.57924	Protein CLEC16A-like protein
107113	TraesCS1D02G377400.1	-1.15135	7.32731	4.63789	0.0312735	0.57924	Rotundifolia-like protein
10480	TraesCS1D02G118100.1	-1.02617	4.18203	4.63716	0.0312867	0.57924	Plant/MSJ11-3 protein, putative
19681	TraesCS7B02G436700.1	-1.62968	3.7699	4.63538	0.0313192	0.579498	Bifunctional inhibitor/lipid-transfer protein/seed storage 2S albumin-like protein
95766	TraesCS6A02G382900.1	-0.919293	5.19411	4.63212	0.0313788	0.579619	Germin-like protein 1-1
61960	TraesCS7D02G297600.1	-0.928291	4.26572	4.63207	0.0313796	0.579619	Transaldolase
34283	TraesCS1B02G296400.1	-1.186	4.26282	4.63197	0.0313815	0.579619	arginine-glutamic acid dipeptide repeat protein
36949	TraesCS7D02G217500.1	-1.67931	2.49516	4.62918	0.0314325	0.580219	Receptor-like protein kinase
89210	TraesCS1D02G021400.1	-0.971987	3.91624	4.62808	0.0314528	0.58025	Trypsin inhibitor
83506	TraesCS7D02G492200.2	1.40802	4.54938	4.6231	0.0315442	0.58145	Photosystem II reaction center PsbP family protein
97103	TraesCS4D02G102200.1	0.953889	4.32837	4.6225	0.0315552	0.58145	GDP-L-galactose phosphorylase 1
56519	TraesCS7D02G032500.2	-0.977788	3.81298	4.61678	0.0316607	0.58178	Autophagy-related protein 22-1
3919	TraesCS2D02G365300.2	1.59587	2.57879	4.61597	0.0316756	0.58178	Vesicle-associated protein 1-1
71678	TraesCS7A02G228300.1	1.12508	3.99489	4.61516	0.0316906	0.58178	Carboxyl-terminal-processing protease
55132	TraesCS3D02G419900.1	-1.55913	2.64956	4.61348	0.0317216	0.58178	Peroxidase
75477	TraesCS6B02G224800.4	-1.68488	3.50628	4.61346	0.031722	0.58178	Elongation factor 4
70574	TraesCS2D02G061000.1	-2.97953	3.09116	4.61327	0.0317255	0.58178	Proline-rich protein, putative, expressed
26147	TraesCS1B02G472800.1	1.57052	3.52167	4.61202	0.0317486	0.58178	5-methyltetrahydropteroyltriglutamate--homocysteine methyltransferase
130050	TraesCS6A02G093700.1	2.29482	6.00573	4.61107	0.0317663	0.58178	Chlorophyll a-b binding protein, chloroplastic
22953	TraesCS3B02G046100.1	-1.11289	3.31027	4.61078	0.0317716	0.58178	Delta(7)-sterol-C5(6)-desaturase
46765	TraesCS7A02G010900.1	-1.81534	2.37142	4.61005	0.0317851	0.58178	Protein yippee-like
124044	TraesCS6A02G113800.1	-0.937385	4.48025	4.60961	0.0317932	0.58178	AP-1 complex subunit sigma-like protein
25808	TraesCS4B02G105300.2	1.56414	4.27474	4.60942	0.0317968	0.58178	GDP-L-galactose phosphorylase 1
60995	TraesCS2D02G117900.1	-1.04034	3.61491	4.6078	0.0318269	0.581979	Xylose isomerase
123495	TraesCS1D02G377300.1	-0.960098	6.19087	4.60631	0.0318546	0.581979	Rotundifolia-like protein
91728	TraesCS1A02G278100.1	-2.04744	2.19306	4.60581	0.0318637	0.581979	Arginyl-tRNA--protein transferase
91068	TraesCS1B02G239400.1	1.37056	5.58746	4.60281	0.0319195	0.582657	Metallothionein-like protein
77069	TraesCS1B02G260400.1	1.40801	2.79758	4.60164	0.0319413	0.582714	1,4-beta-D-glucanase
58439	TraesCS5B02G048700.1	1.03904	3.89811	4.59731	0.0320221	0.583846	30S ribosomal protein S21
126250	TraesCS7B02G018600.1	0.911446	4.59165	4.59478	0.0320694	0.584367	Starch synthase, chloroplastic/amyloplastic
129798	TraesCS6B02G470000.1	-1.67455	2.50483	4.59236	0.0321149	0.584854	Alpha-1,3-mannosyl-glycoprotein 2-beta-N-acetylglucosaminyltransferase
119474	TraesCS2A02G150000.1	0.976015	4.06197	4.58294	0.0322918	0.587416	Pyruvate dehydrogenase kinase, mitochondrial
79012	TraesCS2D02G244500.1	1.72968	2.41738	4.58286	0.0322932	0.587416	Pentatricopeptide repeat-containing protein
106482	TraesCS1B02G109700.1	1.97233	2.21383	4.57881	0.0323697	0.588465	Ulp1 protease family protein
127737	TraesCS5A02G088800.1	1.43182	2.75765	4.57398	0.0324611	0.589782	Hydroxyacylglutathione hydrolase
59697	TraesCS6A02G155600.1	-1.15759	3.21447	4.5687	0.0325612	0.590941	LEM3 (Ligand-effect modulator 3)-like
104538	TraesCS6B02G263600.1	0.897628	5.25321	4.56862	0.0325628	0.590941	Ferredoxin-thioredoxin reductase, variable chain
57520	TraesCS2D02G329900.1	-1.35973	2.88534	4.56624	0.0326081	0.591222	Heavy metal transport/detoxification protein
78942	TraesCS2D02G562100.1	-1.29571	3.20229	4.56581	0.0326162	0.591222	Lipoxygenase homology domain-containing protein 1
127025	TraesCS2B02G259100.2	1.34896	4.29199	4.56359	0.0326585	0.591619	NADH oxidoreductase F subunit
40281	TraesCS2D02G484200.1	1.62758	3.73533	4.5622	0.0326851	0.591619	Yellow stripe-like transporter 12
102379	TraesCS4A02G130800.1	-1.38292	5.62124	4.56168	0.0326949	0.591619	Ricin B-like lectin R40C1
46520	TraesCS6B02G117000.1	1.25444	3.03336	4.55796	0.0327662	0.592302	Phytochrome b
93706	TraesCS4B02G028000.1	0.931029	3.96814	4.55772	0.0327707	0.592302	Integral membrane HPP family protein
56064	TraesCS4D02G022100.1	-1.46339	3.027	4.55568	0.0328098	0.592666	2Fe-2S ferredoxin
59861	TraesCSU02G240500.1	1.6787	2.48134	4.55411	0.0328398	0.592728	Beta-glucosidase-like protein
17313	TraesCS6B02G427000.1	0.932199	3.75138	4.55352	0.0328512	0.592728	Phosphoglycolate phosphatase, putative
76641	TraesCS5A02G403300.1	1.82919	2.33673	4.54984	0.0329219	0.593581	Thioredoxin-like protein
87359	TraesCS7A02G286700.4	1.59585	3.02259	4.54908	0.0329365	0.593581	Peptidyl-prolyl cis-trans isomerase
56973	TraesCS7D02G439800.1	-1.15645	4.0634	4.54425	0.0330295	0.594243	Calcium-binding family protein
26041	TraesCS6B02G224900.2	1.86452	2.29682	4.54396	0.0330351	0.594243	Protein phosphatase 2C
98360	TraesCS4B02G318200.1	1.07922	3.35982	4.54369	0.0330403	0.594243	D111/G-patch domain-containing protein, putative, expressed
84210	TraesCS3A02G190800.1	0.961309	3.92411	4.54321	0.0330495	0.594243	Phosphate transporter
55587	TraesCS6B02G295500.1	1.25109	4.43717	4.54121	0.0330882	0.594597	60S ribosomal protein L12
6408	TraesCS5D02G439100.1	1.14346	3.21832	4.53759	0.0331582	0.595511	evolutionarily conserved C-terminal region 2
128106	TraesCS7B02G031800.1	-1.95269	2.75574	4.53641	0.0331812	0.595582	Bifunctional inhibitor/lipid-transfer protein/seed storage 2S albumin-like protein
89260	TraesCS6A02G083200.1	-1.17492	3.62824	4.53428	0.0332224	0.595977	Bax inhibitor 1-like protein
128118	TraesCS2A02G193800.2	2.03294	2.15629	4.51956	0.0335094	0.600781	Fatty-acid desaturase
127182	TraesCS6A02G091800.2	-1.08494	3.34363	4.51857	0.0335288	0.600784	SET-domain containing protein lysine methyltransferase family protein
98748	TraesCSU02G007800.1	-1.78493	2.37403	4.51747	0.0335504	0.600825	Protein DA1-related 1
70423	TraesCS5D02G161500.1	2.35733	3.33762	4.51487	0.0336014	0.601393	Carbamoyl-phosphate synthase small chain
17427	TraesCS5B02G211200.1	1.50046	5.62615	4.51315	0.0336353	0.601655	10 kDa chaperonin
102115	TraesCS5A02G288800.1	1.15642	3.20147	4.50863	0.0337243	0.602901	SAUR-like auxin-responsive protein family
40340	TraesCS4D02G310400.1	-1.92736	3.50724	4.50435	0.0338087	0.604064	Cortical cell-delineating protein
120814	TraesCS3A02G528200.1	1.51143	2.64872	4.50101	0.0338749	0.604784	Tetratricopeptide repeat (TPR)-like superfamily protein
59319	TraesCS1A02G102500.1	1.1927	3.56057	4.49911	0.0339126	0.604784	4-hydroxy-tetrahydrodipicolinate reductase
41303	TraesCS6D02G135500.1	1.74508	2.41205	4.49864	0.0339219	0.604784	Two-component response regulator
83048	TraesCS4D02G348300.3	1.44326	2.73036	4.4984	0.0339265	0.604784	Kinase, putative
96564	TraesCS4B02G265700.1	-0.942309	3.76967	4.49507	0.0339926	0.605616	26S proteasome regulatory subunit
40949	TraesCS2D02G424800.1	-1.25939	3.02015	4.49022	0.0340893	0.606818	transmembrane protein, putative (DUF 3339)
14999	TraesCS7A02G090400.1	1.03083	4.29597	4.48973	0.034099	0.606818	Superoxide dismutase
35256	TraesCS4B02G228900.1	1.13743	4.32167	4.48868	0.03412	0.606847	Translocase of chloroplast
132640	TraesCS4A02G442500.1	1.87844	2.29505	4.48654	0.0341628	0.606852	2-oxoglutarate (2OG) and Fe(II)-dependent oxygenase superfamily protein
97569	TraesCS3B02G020500.1	1.05021	3.43339	4.48647	0.0341642	0.606852	PAP fibrillin domain containing protein,expressed
22703	TraesCS6A02G103600.1	-2.85654	5.08805	4.48574	0.0341787	0.606852	Proline-rich protein
7046	TraesCS1B02G214400.2	-2.18857	4.01382	4.4837	0.0342196	0.607232	E2 ubiquitin-conjugating-like enzyme
6556	TraesCS6A02G045300.1	-1.26784	2.99394	4.48179	0.0342579	0.607567	NAD(P)-binding Rossmann-fold superfamily protein
7078	TraesCS6A02G405700.1	-1.03328	5.6127	4.47989	0.0342958	0.607894	Aquaporin
25536	TraesCS6B02G049500.1	-1.6858	6.65972	4.47602	0.0343737	0.608928	Histone H2A
63334	TraesCS2D02G040900.2	-1.06424	4.37254	4.4746	0.0344023	0.609089	Phosphoglycerate mutase-like protein
43798	TraesCS5D02G487900.1	-1.89615	2.26483	4.4694	0.0345072	0.609727	Cytochrome P450
35796	TraesCS1B02G461600.1	0.912789	4.18581	4.46933	0.0345086	0.609727	RNA polymerase sigma factor
86762	TraesCS4B02G367800.1	-2.47509	3.71348	4.4691	0.0345131	0.609727	Cortical cell-delineating protein
42157	TraesCS4D02G079600.2	1.47086	2.68663	4.46831	0.0345291	0.609727	N-acetyl-gamma-glutamyl-phosphate reductase
98665	TraesCS3A02G288900.1	-1.4364	2.73674	4.46786	0.0345383	0.609727	RING finger and CHY zinc finger protein
20561	TraesCS6A02G085300.1	-1.15424	3.33248	4.467	0.0345556	0.609727	L-lactate dehydrogenase
34191	TraesCS3D02G318600.1	0.993752	4.04792	4.4646	0.0346042	0.610059	Methyl esterase
100645	TraesCS6B02G274000.1	-1.76475	2.40403	4.46414	0.0346135	0.610059	Calcium-dependent lipid-binding (CaLB domain) family protein
120150	TraesCS6A02G005300.1	-1.39889	2.8109	4.46307	0.0346352	0.610096	DAG, chloroplastic
27051	TraesCS1A02G164800.1	-1.03255	4.45328	4.46001	0.0346973	0.6103	Alpha-galactosidase
19187	TraesCS3A02G118200.1	1.16897	3.16527	4.45964	0.0347047	0.6103	Serine incorporator
126632	TraesCS2D02G208800.1	-2.6504	3.92884	4.45882	0.0347214	0.6103	Cell wall protein
2318	TraesCS4B02G203100.1	-0.989694	5.01124	4.45864	0.0347251	0.6103	PsbP family protein, expressed
85615	TraesCS1D02G077600.2	1.19026	3.74037	4.45758	0.0347467	0.610337	Long-Chain Acyl-CoA Synthetase
49731	TraesCS1B02G140300.1	1.18634	3.61667	4.4564	0.0347707	0.610415	Ubiquitin conjugating enzyme E2
85247	TraesCS1A02G198100.2	1.88256	2.26914	4.45529	0.0347934	0.61047	Kinase-like protein
112760	TraesCS6B02G064200.2	-1.44674	2.71717	4.45392	0.0348212	0.610614	Canopy-like protein
59232	TraesCS2D02G271600.1	1.17373	3.32862	4.45125	0.0348756	0.611225	Protein kinase family protein
23846	TraesCS6B02G261500.1	-1.76546	2.63806	4.44816	0.0349389	0.61199	Protein disulfide-isomerase
109536	TraesCS3A02G480200.1	-1.65115	2.49449	4.44609	0.0349812	0.612388	Endo-1,3-beta-glucanase
69449	TraesCS4B02G333800.1	-1.47847	2.68963	4.44384	0.0350274	0.612852	Peptide methionine sulfoxide reductase msrB
131558	TraesCS5A02G227500.2	1.83046	2.30514	4.44219	0.0350613	0.613101	Alpha/beta-hydrolase superfamily protein
58863	TraesCS1A02G335200.1	1.40689	4.53565	4.43619	0.0351847	0.614914	O-methyltransferase-like protein
3163	TraesCS1B02G300800.1	3.71852	4.73999	4.43444	0.0352208	0.615201	Histone H4
114537	TraesCS4A02G129700.1	-0.971012	4.07193	4.429	0.0353332	0.616617	Piezo-type mechanosensitive ion channel homolog
1287	TraesCS4D02G025500.1	0.904985	4.63973	4.42744	0.0353655	0.616617	Integral membrane HPP family protein
79991	TraesCS2A02G300200.1	1.07663	3.88152	4.42721	0.0353703	0.616617	Plastid-lipid associated protein PAP / fibrillin family protein
53398	TraesCS7A02G111300.1	2.37989	2.40691	4.4267	0.0353809	0.616617	Mitogen-activated protein kinase
110706	TraesCS4D02G181900.1	1.52322	2.61482	4.42126	0.0354938	0.618238	Adenylosuccinate lyase
91453	TraesCS4D02G266700.2	0.906687	4.74379	4.4163	0.0355971	0.619543	Myo-inositol 1-phosphate synthase
119033	TraesCS7D02G038000.1	-1.13208	3.77197	4.41511	0.0356219	0.619543	Seed maturation protein
28171	TraesCS2A02G250300.1	-1.23346	3.65344	4.41481	0.0356283	0.619543	outer envelope membrane protein 7
129739	TraesCS4B02G010400.1	1.25127	2.98585	4.41283	0.0356696	0.619915	Aldo-keto reductase, putative
116973	TraesCS4D02G066400.1	1.20002	4.01006	4.41101	0.0357077	0.620085	Sorghum bicolor protein targeted either to mitochondria or chloroplast proteins T50848
102111	TraesCS7A02G528800.1	-1.3948	2.81143	4.41047	0.0357191	0.620085	Chaperone protein dnaJ
74773	TraesCS2B02G204500.1	0.963537	4.29174	4.40907	0.0357483	0.620248	Dihydroflavonol-4-reductase
119434	TraesCS7A02G135700.1	1.20609	3.22978	4.40434	0.0358476	0.621624	Sulfiredoxin
85739	TraesCS6A02G202800.2	-1.04544	3.93464	4.40136	0.0359103	0.622365	Protein phosphatase 2C
112881	TraesCS1B02G191100.3	-0.953046	4.22591	4.39723	0.0359973	0.623527	Membrane steroid-binding protein
116211	TraesCS4A02G390200.1	-2.84559	6.15638	4.39325	0.0360815	0.624349	Gamma-aminobutyric acid receptor subunit gamma-2
125762	TraesCS6B02G196400.1	1.63002	2.48034	4.39238	0.0360999	0.624349	Nucleotide-binding, alpha-beta plait
33820	TraesCS5B02G006500.1	-1.33026	5.02092	4.39215	0.0361048	0.624349	Lipoxygenase
67169	TraesCS7B02G483400.1	-1.26357	5.25758	4.38894	0.0361728	0.625178	Thaumatin-like protein
107654	TraesCS1D02G262300.2	1.80482	2.3138	4.383	0.0362991	0.626718	Protein root UVB sensitive 6
4905	TraesCS2B02G538800.1	1.12729	3.71135	4.38286	0.036302	0.626718	Isoaspartyl peptidase/L-asparaginase
16218	TraesCS6D02G393900.1	1.7035	2.40322	4.38185	0.0363236	0.626743	Splicing factor 3B subunit 2
129773	TraesCS2A02G231500.1	-1.92417	2.62234	4.37937	0.0363764	0.62702	Asparagine-tRNA ligase
132521	TraesCS3A02G395700.1	1.72831	3.61226	4.37921	0.0363798	0.62702	Pentatricopeptide repeat (PPR) superfamily protein
29526	TraesCS2B02G066000.1	1.43826	5.88071	4.37749	0.0364167	0.627308	2-oxoglutarate (2OG) and Fe(II)-dependent oxygenase superfamily protein
113242	TraesCS6A02G087400.3	-1.30433	2.91184	4.37379	0.0364957	0.628322	Transcription factor
108457	TraesCS5D02G442000.1	-1.05553	3.80329	4.36971	0.0365832	0.629276	Glutamate dehydrogenase
18639	TraesCS4D02G006200.1	1.02873	4.3955	4.36933	0.0365914	0.629276	Haloacid dehalogenase-like hydrolase superfamily protein
66555	TraesCS2A02G421300.2	-1.74671	2.38277	4.36492	0.0366862	0.630303	transmembrane protein, putative (Protein of unknown function, DUF642)
9772	TraesCS3D02G185100.1	-1.099	4.97643	4.36382	0.03671	0.630303	Peroxidase
65991	TraesCS3B02G546400.1	-1.59279	2.53385	4.36307	0.0367261	0.630303	Nuclear pore complex protein Nup133
118544	TraesCS6B02G135700.1	-0.937299	3.94435	4.36279	0.036732	0.630303	Flavonoid 3',5'-hydroxylase
15500	TraesCS1D02G256800.1	-1.92205	2.22133	4.3592	0.0368095	0.631069	Alpha/beta-Hydrolases superfamily protein
93254	TraesCS2D02G598500.1	-1.39496	2.79503	4.35797	0.0368363	0.631069	Acetyl-coenzyme A synthetase
10496	TraesCS3A02G180300.1	-1.59371	3.99159	4.35705	0.0368561	0.631069	Peroxidase
116455	TraesCS7A02G094200.1	-2.17775	2.99221	4.35532	0.0368935	0.631069	hydroxysteroid dehydrogenase 3
116958	TraesCS7B02G337400.1	1.33709	5.06488	4.35491	0.0369025	0.631069	Histone H2A
65740	TraesCS7D02G290500.1	1.0088	5.87235	4.35432	0.0369152	0.631069	acclimation of photosynthesis to environment
130555	TraesCS1B02G121500.1	1.182	3.10328	4.3513	0.0369808	0.631069	Pre-rRNA-processing protein TSR2
131085	TraesCS5D02G126800.2	1.75396	2.34391	4.35121	0.0369826	0.631069	3'(2'),5'-bisphosphate nucleotidase 1
14592	TraesCS3B02G234200.1	1.10492	3.25055	4.35022	0.0370042	0.631069	Protein phosphatase-2C
35972	TraesCS7B02G183100.1	1.03946	5.88161	4.34974	0.0370146	0.631069	acclimation of photosynthesis to environment
96518	TraesCS4D02G202700.1	-1.04417	3.37849	4.34954	0.037019	0.631069	50S ribosomal protein L30
81126	TraesCS5B02G484700.1	1.06465	3.80137	4.34952	0.0370193	0.631069	Glucose-1-phosphate adenylyltransferase
60794	TraesCS3A02G180200.1	-1.19189	4.63166	4.34754	0.0370625	0.631172	Peroxidase
59543	TraesCS7D02G049600.1	-1.72841	2.39562	4.34632	0.037089	0.631172	Translation initiation factor IF-2
121073	TraesCS7A02G450400.1	-1.02948	4.70132	4.34614	0.037093	0.631172	Calcium-binding family protein
64794	TraesCS5A02G203400.1	-0.950442	5.31215	4.34444	0.03713	0.631172	Iron vacuolar transporter
65540	TraesCS5A02G460700.1	1.04566	3.36982	4.34269	0.0371681	0.631172	Protein phosphatase 2c, putative
6299	TraesCS7A02G060200.1	1.20598	3.07177	4.34235	0.0371756	0.631172	Ribosomal protein L29 family protein
35286	TraesCS7B02G385600.1	-1.84655	4.10225	4.34199	0.0371835	0.631172	Cortical cell-delineating protein
130496	TraesCS3D02G174300.1	-0.914929	3.70673	4.34181	0.0371873	0.631172	Glucan endo-1,3-beta-glucosidase
43681	TraesCS4D02G009100.1	1.33607	4.04783	4.34018	0.037223	0.631405	Aldo-keto reductase/ oxidoreductase
84045	TraesCS3D02G223300.1	1.0723	10.4471	4.33861	0.0372573	0.631405	Carbonic anhydrase
76209	TraesCS2D02G443100.3	1.34131	2.83549	4.33841	0.0372617	0.631405	Secretory carrier-associated membrane protein
118644	TraesCS2A02G555300.1	1.01325	4.20368	4.33484	0.03734	0.632133	Thioredoxin
106801	TraesCS6A02G416400.1	-1.48869	2.65296	4.3346	0.0373452	0.632133	Response regulator
4294	TraesCS3B02G395400.1	-0.907107	3.7564	4.33174	0.037408	0.632583	Mannose-1-phosphate guanyltransferase 1
94567	TraesCS1B02G139100.1	-1.70433	2.40352	4.33154	0.0374123	0.632583	MAR-binding filament-like protein 1-1
24982	TraesCS5B02G138300.1	-1.37304	3.08859	4.32979	0.0374508	0.63289	Cysteine proteinase
35138	TraesCS7A02G516300.1	-1.02779	3.60993	4.32464	0.0375644	0.634466	Rotundifolia-like protein
18980	TraesCS2D02G525900.1	1.47478	3.43059	4.32303	0.0375999	0.634502	Early light-induced protein 2, chloroplastic
62302	TraesCS2A02G215100.2	1.08514	3.28513	4.31963	0.037675	0.634502	Beta-amylase
12259	TraesCS3A02G252000.1	1.71513	2.39211	4.31944	0.0376792	0.634502	MYB-related transcription factor
124748	TraesCS2D02G188800.1	-1.27745	2.95582	4.31929	0.0376826	0.634502	Aldose 1-epimerase
97697	TraesCS3D02G180900.1	-0.958487	6.08115	4.31798	0.0377116	0.634502	Late embryogenesis abundant protein
75374	TraesCS1B02G183100.1	-1.29172	3.48481	4.31748	0.0377228	0.634502	Plant basic secretory family protein
74678	TraesCS7D02G387200.1	1.13124	3.1929	4.31721	0.0377288	0.634502	Amino acid transporter-like protein
64438	TraesCS3D02G298500.1	-1.24786	4.27687	4.31719	0.0377292	0.634502	Lipopolysaccharide export system permease protein LptF
56523	TraesCS5D02G217200.2	-1.90412	2.22435	4.3154	0.037769	0.634828	Cytochrome P450
107318	TraesCS4B02G288300.1	-1.08169	3.30416	4.31334	0.0378147	0.63507	Protein kinase superfamily protein
114268	TraesCS4B02G319900.1	0.936366	3.95651	4.31229	0.0378381	0.63507	Non-specific serine/threonine protein kinase
36476	TraesCS7B02G199700.1	1.06637	3.74294	4.31076	0.037872	0.63507	2-oxoglutarate/malate translocator, chloroplastic
91674	TraesCS7D02G247600.1	0.887062	3.97967	4.31068	0.0378739	0.63507	Photosystem II reaction center PsbP family protein
109550	TraesCS7D02G531300.1	-1.50293	2.63921	4.31017	0.0378852	0.63507	Phospholipase D
34679	TraesCS4B02G132700.2	1.81522	2.29814	4.30758	0.0379429	0.63556	RNA-binding protein
14866	TraesCS3A02G187900.1	-1.12842	5.77454	4.30621	0.0379736	0.63556	60S ribosomal protein L30
58596	TraesCS5D02G449900.2	1.7471	2.96628	4.30612	0.0379755	0.63556	Eukaryotic translation initiation factor 3 subunit B
63078	TraesCS5B02G185200.1	-0.941649	5.1777	4.30369	0.0380298	0.636127	Proton pump interactor, putative
30988	TraesCS3B02G548700.2	0.945406	4.13681	4.30152	0.0380783	0.636597	Myb/SANT-like DNA-binding domain protein
63741	TraesCS2A02G147700.1	-1.49183	2.63476	4.30002	0.038112	0.63682	Peroxidase
42458	TraesCS3A02G416800.1	-1.22113	4.02003	4.29829	0.0381506	0.63692	Coiled-coil domain-containing protein 158
59536	TraesCS7A02G372600.1	1.37235	2.76771	4.29717	0.0381759	0.63692	26S protease regulatory subunit, putative
122513	TraesCS6D02G337200.1	0.951649	4.15865	4.29683	0.0381835	0.63692	Snf1-related kinase interactor 1, putative
7216	TraesCS2A02G343900.1	-0.980995	3.52001	4.29611	0.0381997	0.63692	Aldose 1-epimerase
76868	TraesCS6D02G289100.1	-2.24909	4.45626	4.29457	0.0382343	0.637156	Cell wall protein
47001	TraesCS2B02G142000.1	1.11094	3.23165	4.29049	0.0383262	0.638022	Kinase interacting (KIP1-like) family protein
67729	TraesCS2D02G307900.2	1.2016	3.05745	4.29044	0.0383271	0.638022	Acyl-CoA N-acyltransferase isoform 2
5118	TraesCS7B02G001600.2	-1.61946	2.47865	4.2854	0.038441	0.639576	UPF0176 protein
38200	TraesCS1A02G410300.1	1.46531	2.93972	4.28046	0.038553	0.640676	Protein ROOT PRIMORDIUM DEFECTIVE 1
10392	TraesCS5D02G488800.2	-1.74906	2.36048	4.2796	0.0385724	0.640676	O-methyltransferase
92625	TraesCS1A02G001900.5	-1.64416	2.46796	4.27905	0.0385848	0.640676	#N/A
28234	TraesCS4D02G063200.1	-1.01403	3.43707	4.27886	0.0385893	0.640676	ALWAYS EARLY 2
1048	TraesCS4A02G250500.1	-0.870163	4.29997	4.27473	0.0386831	0.641449	Vacuolar protein sorting/targeting protein 10
46262	TraesCS7A02G162300.1	-1.04531	3.96271	4.27435	0.0386918	0.641449	26S proteasome regulatory subunit, putative (RPN5)
74413	TraesCS1D02G012600.1	1.86632	2.66092	4.27345	0.0387123	0.641449	Defensin
39087	TraesCS6A02G409500.1	-0.981148	4.31352	4.27319	0.0387181	0.641449	Transmembrane protein, putative
122092	TraesCS2D02G132200.2	1.44891	2.69139	4.27183	0.0387492	0.641452	Haloacid dehalogenase-like hydrolase domain-containing protein 3
63418	TraesCS1D02G141600.1	-1.0926	3.9294	4.27138	0.0387593	0.641452	Ubiquitin-conjugating enzyme E2
44592	TraesCS2A02G444300.1	1.19647	3.05689	4.26787	0.0388397	0.642274	MIP18 family protein
120500	TraesCS6B02G438900.1	1.61257	2.68781	4.26722	0.0388545	0.642274	Nicotianamine synthase
78423	TraesCS1D02G166600.1	-0.883249	5.02271	4.26556	0.0388924	0.642274	Calcium uniporter protein, mitochondrial
122294	TraesCS6A02G421100.1	1.70744	2.387	4.26491	0.0389074	0.642274	Homoserine kinase
34551	TraesCS1B02G322900.1	1.87383	2.24881	4.26471	0.038912	0.642274	Transcription elongation factor SPT6
130943	TraesCS6A02G025700.1	1.67406	4.61962	4.26316	0.0389474	0.642519	Chloroplast stem-loop binding protein
13306	TraesCS7A02G279200.1	1.69374	2.39914	4.26155	0.0389843	0.642566	GrpE protein homolog
22634	TraesCS7A02G262500.1	1.15169	3.12994	4.26124	0.0389915	0.642566	multiple organellar RNA editing factor
60115	TraesCS3D02G289500.1	-0.987641	3.90398	4.25979	0.0390248	0.642587	WRKY transcription factor
16947	TraesCS6A02G116300.1	-1.16005	3.52309	4.2587	0.0390499	0.642587	Ribosomal protein L37, mitochondrial
89050	TraesCS4B02G310100.1	1.06642	3.70188	4.25849	0.0390545	0.642587	Serine/threonine-protein phosphatase
73442	TraesCS6A02G402400.1	-1.09513	5.44138	4.2549	0.0391373	0.643187	RNA-binding protein Nova
63029	TraesCS5A02G176600.3	1.17	3.09233	4.25257	0.0391911	0.643187	GrpE protein homolog
121531	TraesCS3B02G000200.1	0.952746	4.93264	4.25073	0.0392334	0.643187	Protein EXECUTER 1, chloroplastic
74887	TraesCS3A02G395000.1	-1.05645	3.33968	4.25037	0.0392417	0.643187	Basic helix-loop-helix (BHLH) DNA-binding superfamily
102415	TraesCS5A02G143600.1	-1.40803	2.72099	4.25023	0.0392451	0.643187	Beta-galactosidase
118242	TraesCS3B02G037100.1	2.56218	3.83968	4.24939	0.0392645	0.643187	Trypsin inhibitor
131444	TraesCS5B02G028000.1	-0.991808	4.19712	4.24906	0.039272	0.643187	Thioesterase family protein
25656	TraesCS4A02G484700.1	1.80208	3.06432	4.2489	0.0392757	0.643187	inter-alpha-trypsin inhibitor heavy chain-like protein
3820	TraesCS2B02G113200.1	-1.12236	3.54631	4.24887	0.0392765	0.643187	transcription factor-like protein
101396	TraesCS3A02G361400.1	-1.86806	2.24981	4.24701	0.0393194	0.643506	S-acyltransferase
59598	TraesCSU02G039300.1	-0.949763	7.58181	4.24612	0.0393402	0.643506	Peptidyl-prolyl cis-trans isomerase
20914	TraesCS1A02G019000.1	0.884543	5.26018	4.24535	0.0393579	0.643506	V-type proton ATPase proteolipid subunit
118883	TraesCS2A02G062100.1	-2.18075	3.79373	4.23947	0.0394945	0.645095	Proline-rich protein, putative, expressed
51617	TraesCS5D02G120600.1	-1.6531	2.47533	4.23925	0.0394995	0.645095	30S ribosomal protein S3
67427	TraesCS6B02G252900.1	-2.50804	3.82483	4.2385	0.0395171	0.645095	Leucine-rich repeat protein kinase family protein
70857	TraesCS5A02G549900.1	-1.79471	2.30472	4.23685	0.0395554	0.645216	Malate dehydrogenase
49882	TraesCS1A02G270700.1	-0.903115	4.61828	4.2364	0.0395659	0.645216	Subtilisin-like protease
53447	TraesCS7D02G035600.1	-1.72318	2.66351	4.23399	0.0396223	0.645798	Acid phosphatase 1
39966	TraesCS1A02G268400.1	-1.57909	2.53017	4.23126	0.039686	0.646033	Isoflavone reductase-like protein
73659	TraesCS3B02G093100.2	1.21499	3.01505	4.22998	0.039716	0.646033	Stress responsive protein
108056	TraesCS1D02G253800.1	0.983581	5.12467	4.22954	0.0397263	0.646033	PH-response transcription factor pacC/RIM101 isoform 2
72032	TraesCS7A02G553800.1	1.16631	3.10822	4.22929	0.039732	0.646033	MYB-related protein
68457	TraesCS2A02G366100.2	1.08905	3.2613	4.22894	0.0397402	0.646033	B-box zinc finger protein
64060	TraesCS4B02G322700.2	-1.04323	3.48368	4.22707	0.0397842	0.64641	MLO-like protein
117502	TraesCS2B02G304600.6	1.83586	2.26038	4.22454	0.0398435	0.647037	Mei2-like protein
120155	TraesCS7D02G103200.1	0.890965	3.72667	4.22003	0.0399495	0.647863	Rhomboid-like protein
13226	TraesCS1B02G132100.1	1.04074	4.05928	4.21717	0.0400168	0.647863	Haloacid dehalogenase-like hydrolase superfamily protein
110714	TraesCS4A02G367100.1	1.52511	2.56485	4.21701	0.0400207	0.647863	Methyltransferase family protein
9905	TraesCS6B02G105400.1	-1.20817	3.02052	4.21683	0.0400249	0.647863	Basic secretory protease
75964	TraesCS5A02G017900.1	-1.14818	3.65568	4.21674	0.0400271	0.647863	Thaumatin-like protein
126836	TraesCS5D02G059700.2	-1.80134	2.31223	4.21544	0.0400577	0.647863	NAC domain-containing protein
18131	TraesCS2B02G280600.1	0.995488	7.23404	4.21493	0.0400698	0.647863	Aminotransferase
35039	TraesCS7B02G115100.1	0.99726	7.01515	4.21475	0.0400739	0.647863	NB-ARC domain-containing disease resistance protein
33224	TraesCS4B02G237500.1	-1.74341	2.3433	4.21384	0.0400955	0.647863	Allene oxide synthase
27808	TraesCS2D02G280400.1	1.88239	2.22097	4.21356	0.040102	0.647863	Kinase family protein
35177	TraesCS7D02G159200.1	1.37486	3.35272	4.2101	0.040184	0.648656	Sentrin-specific protease
41653	TraesCS4B02G014800.1	-1.1171	3.20695	4.20952	0.0401977	0.648656	Heat shock family protein
76719	TraesCS4A02G386500.1	1.22723	3.46753	4.20885	0.0402135	0.648656	Auxin repressed/dormancy associated protein
62427	TraesCS3B02G399100.1	0.999239	4.75067	4.20124	0.0403944	0.651118	8-amino-7-oxononanoate synthase
5943	TraesCS3A02G200100.2	0.899668	4.08809	4.20067	0.0404079	0.651118	ATP-dependent RNA helicase
35526	TraesCS2A02G066900.1	1.01208	9.75296	4.1998	0.0404288	0.651118	Ribulose bisphosphate carboxylase small chain
25279	TraesCS1D02G165600.1	1.02127	5.41127	4.19879	0.0404527	0.651168	Glutamyl-tRNA reductase
2305	TraesCS4A02G413800.1	-4.67864	4.46878	4.19706	0.0404941	0.651498	vacuolar ATP synthase catalytic subunit-related / V-ATPase-related / vacuolar proton pump-like protein
4652	TraesCS7A02G090300.1	4.43269	5.74829	4.19476	0.0405492	0.652048	Gamma-aminobutyric acid receptor subunit gamma-2
104290	TraesCS3A02G383500.1	0.915773	3.81735	4.1912	0.0406343	0.652791	Amidophosphoribosyltransferase
99221	TraesCS6D02G051300.1	0.970696	3.5986	4.19108	0.0406373	0.652791	NAD(P)-binding Rossmann-fold superfamily protein
13696	TraesCS3B02G524800.1	-1.14587	4.19852	4.18951	0.0406749	0.65306	Beta-1,3-glucanase
63721	TraesCS2D02G317500.1	1.24468	2.98324	4.1869	0.0407375	0.653728	Cryptochrome-1
128196	TraesCS3D02G399700.1	1.49631	2.58228	4.18521	0.0407782	0.653772	2-succinyl-6-hydroxy-2,4-cyclohexadiene-1-carboxylate synthase
73623	TraesCS2A02G108100.1	-1.02035	3.39472	4.18466	0.0407914	0.653772	Peroxidase
116454	TraesCS5A02G115000.1	1.27096	3.64575	4.18257	0.0408418	0.653772	Chaperone protein DNAj, putative
31388	TraesCS2D02G065300.1	0.988241	9.31636	4.18174	0.0408618	0.653772	Ribulose bisphosphate carboxylase small chain
16870	TraesCS2A02G381900.1	-0.940199	3.8041	4.18105	0.0408784	0.653772	MYB-related protein
65665	TraesCS6B02G082000.1	2.27599	2.82478	4.18099	0.0408799	0.653772	Histone H3
10848	TraesCS5D02G388100.1	1.27028	3.54604	4.17923	0.0409223	0.653772	Single-stranded DNA-binding protein
95365	TraesCS3D02G213200.2	-1.27191	3.92125	4.17903	0.0409271	0.653772	V-type proton ATPase subunit d
8115	TraesCS1D02G195400.1	0.876401	4.31009	4.17896	0.0409289	0.653772	Mitochondrial carrier protein
36497	TraesCS3D02G180800.1	-0.943075	4.10184	4.17582	0.0410048	0.654359	Late embryogenesis abundant protein
43404	TraesCS4D02G357200.1	-1.00909	5.29484	4.17463	0.0410336	0.654359	Acid phosphatase 1
4372	TraesCS1B02G365400.1	-1.8227	2.28813	4.17449	0.041037	0.654359	Pollen Ole e 1 allergen/extensin
18338	TraesCS4A02G278000.1	1.34961	3.87879	4.17312	0.04107	0.654359	RING/U-box superfamily protein
96259	TraesCS3A02G464000.1	-1.62594	3.00478	4.1731	0.0410705	0.654359	Transducin/WD40 repeat-like superfamily protein
43374	TraesCS3B02G233800.2	1.17414	3.05553	4.16811	0.0411916	0.655954	Exonuclease 3'-5' domain-containing protein 1
13131	TraesCS4A02G412900.1	-1.11328	3.63829	4.16702	0.0412182	0.655994	Cortical cell-delineating protein
127414	TraesCS6D02G151000.1	-1.38012	3.83548	4.16588	0.0412459	0.655994	CCCH-type zinc fingerfamily protein with RNA-binding domain-containing protein
119910	TraesCS2A02G124200.1	-0.930657	3.65319	4.16542	0.0412572	0.655994	NAD(P)H dehydrogenase (Quinone)
64167	TraesCS3D02G343800.1	1.05905	4.0575	4.16432	0.041284	0.656085	UPF0051 protein ABCI8
99362	TraesCS6A02G394800.1	1.10742	3.48929	4.16152	0.0413522	0.656834	OTU domain-containing protein
96421	TraesCS7D02G313900.4	-1.56088	2.52376	4.15886	0.0414173	0.657534	Polyadenylate-binding protein
73555	TraesCS3D02G332100.1	1.24773	3.5278	4.15683	0.0414669	0.657712	Cysteine synthase
117560	TraesCS3A02G338600.3	1.35631	2.9713	4.15593	0.041489	0.657712	Cysteine synthase
96767	TraesCS4B02G027800.1	0.878012	4.20508	4.15582	0.0414918	0.657712	Magnesium transporter MRS2-like protein
19102	TraesCS3A02G526100.1	1.64688	2.40359	4.15207	0.0415837	0.65865	Cell division topological specificity factor
109749	TraesCS3A02G236200.3	1.31116	2.82727	4.15168	0.0415932	0.65865	Trichome birefringence-like protein
40671	TraesCS1A02G133500.2	1.90218	2.18946	4.14955	0.0416455	0.658687	Pentatricopeptide repeat-containing protein, putative
35772	TraesCS6A02G165900.4	-1.74265	2.3373	4.1494	0.0416492	0.658687	TBCC domain-containing protein 1
127650	TraesCS3D02G167200.1	1.62299	3.25984	4.14724	0.0417025	0.658687	L-type lectin-domain containing receptor kinase IV.2
124730	TraesCS1D02G375700.1	1.25041	7.51602	4.14539	0.0417479	0.658687	Methyltransferase
20580	TraesCS4B02G319300.1	1.14587	4.21831	4.14487	0.0417608	0.658687	S-adenosyl-L-methionine-dependent methyltransferase domain-containing protein
28776	TraesCS4A02G426100.1	-1.34284	3.79874	4.14389	0.0417851	0.658687	Ribosomal RNA small subunit methyltransferase G
65871	TraesCS5D02G013400.1	-1.07504	6.43473	4.14374	0.0417887	0.658687	Lipoxygenase
103478	TraesCS4D02G187700.1	-1.30316	3.00121	4.14368	0.0417902	0.658687	DUF3511 domain protein
109635	TraesCS3A02G365700.1	1.43817	2.86197	4.1434	0.0417971	0.658687	Fructokinase-2
107859	TraesCS4D02G312300.1	-0.943247	3.86591	4.14301	0.0418067	0.658687	Protein kinase
37033	TraesCS1B02G248200.1	-1.41119	2.69738	4.14171	0.0418389	0.658862	DUF1644 family protein
49656	TraesCS3A02G365600.1	-0.973079	4.1315	4.14004	0.0418802	0.65918	Soul heme-binding family protein
121385	TraesCS2B02G218700.1	-1.04413	3.33744	4.13881	0.0419106	0.659325	Polyol transporter
37885	TraesCS6D02G188300.2	-1.37186	3.59748	4.13787	0.041934	0.659361	Protein phosphatase 2C
35644	TraesCS2B02G489600.2	-0.867806	4.45001	4.13595	0.0419816	0.659664	Cysteine/Histidine-rich C1 domain family protein
23894	TraesCS6D02G296400.1	-1.31447	2.98735	4.13452	0.0420171	0.659664	Protein EXORDIUM-like 1
71014	TraesCS5A02G052100.1	-0.994119	3.44083	4.13329	0.0420476	0.659664	transmembrane protein
108267	TraesCS5D02G069700.1	0.960614	3.55614	4.13319	0.0420501	0.659664	Pyridoxal kinase
38509	TraesCS5B02G486900.1	-1.231	3.55765	4.13283	0.042059	0.659664	Ethylene-responsive transcription factor
51860	TraesCS2D02G248400.2	1.36305	8.12984	4.13106	0.0421031	0.660024	Oxygen-evolving enhancer protein 1
44753	TraesCS5D02G219700.2	1.02649	3.36191	4.12879	0.0421595	0.660576	Choline/ethanolamine kinase
25913	TraesCS2B02G268000.1	0.922402	3.92543	4.12673	0.0422109	0.661049	Aldo/keto reductase family-like protein
65109	TraesCS6B02G408300.1	1.4047	2.98779	4.1244	0.042269	0.661598	oxidoreductase/transition metal ion-binding protein (DUF3531)
22891	TraesCS1D02G072200.1	1.15924	3.51212	4.12291	0.0423062	0.661598	Zinc finger CCCH domain-containing protein
90475	TraesCS2B02G030400.1	2.09221	2.20385	4.12247	0.0423173	0.661598	Embryogenesis transmembrane protein-like
4403	TraesCS1A02G007800.1	-1.46495	3.17333	4.1219	0.0423315	0.661598	transmembrane protein, putative (DUF 3339)
90117	TraesCS2A02G375100.1	-0.992684	3.45184	4.12108	0.0423519	0.661598	GRAM domain-containing protein / ABA-responsive
45166	TraesCS2B02G307000.1	0.956549	4.04021	4.11606	0.042478	0.663235	Protein phosphatase 2C containing protein
48812	TraesCS6A02G309700.1	-2.21947	5.0429	4.11289	0.0425576	0.663426	Cell wall protein
[truncated: 29,197 more rows]
